# Supplementary material for: Evidence for the role of Irk2 and Irk5 in ATP and metabolism regulation in Cryptococcus neoformans
Source: Front Cell Infect Microbiol. 2025 Jun 18;15:1600041. doi: 10.3389/fcimb.2025.1600041 (PMC12214898; doi:10.3389/fcimb.2025.1600041)
Supplement: Supplementary file 7 [file DataSheet1.xlsx]

## Sheet: Diff_distribution
Compared sample name	Up-regulated	Down-regulated
WT vs irk2Δ	92	72
WT vs irk5Δ	151	204

## Sheet: WT vs irk2Δ
Protein accession	Protein description	Gene name	irk2Δ/WT Ratio	irk2Δ/WT P value	Regulated Type	Coverage [%]	Peptides	Razor + unique peptides	Unique peptides	Intensity WT_1	Intensity WT_2	Intensity WT_3	Intensity irk2Δ_1	Intensity irk2Δ_2	Intensity irk2Δ_3	W1_1	W1_2	W1_3	irk2Δ_1	irk2Δ_2	irk2Δ_3	Subcellular localization	KEGG KO No.	KEGG Gene	KEGG pathway	Biological Process	Cellular Component	Molecular Function	Pfam ID	Domain description	KOG category	KOG NO.	KOG description
J9VXM5	Chitin synthase 3 OS=Cryptococcus neoformans var. grubii serotype A (strain H99 / ATCC 208821 / CBS 10515 / FGSC 9487) OX=235443 GN=CHS3 PE=1 SV=1	CHS3	1.53227	0.0198973	Up	8.37	11	11	11	4249.78	5657.38	5616.72	8584.16	6934.91	8267.64	0.503599	0.670399	0.665581	1.01722	0.821787	0.979715	plasma membrane	K00698	CHS1; chitin synthase [EC:2.4.1.16]	map00520 Amino sugar and nucleotide sugar metabolism; map01100 Metabolic pathways	GO:0000003 reproduction; GO:0000271 polysaccharide biosynthetic process; GO:0003006 developmental process involved in reproduction; GO:0005975 carbohydrate metabolic process; GO:0005976 polysaccharide metabolic process; GO:0006022 aminoglycan metabolic process; GO:0006023 aminoglycan biosynthetic process; GO:0006030 chitin metabolic process; GO:0006031 chitin biosynthetic process; GO:0006037 cell…	GO:0000131 incipient cellular bud site; GO:0005622 intracellular anatomical structure; GO:0005628 prospore membrane; GO:0005737 cytoplasm; GO:0005783 endoplasmic reticulum; GO:0005886 plasma membrane; GO:0005933 cellular bud; GO:0005935 cellular bud neck; GO:0005937 mating projection; GO:0012505 endomembrane system; GO:0016020 membrane; GO:0030427 site of polarized growth; GO:0030428 cell septum;…	GO:0003824 catalytic activity; GO:0004100 chitin synthase activity; GO:0008194 UDP-glycosyltransferase activity; GO:0008375 acetylglucosaminyltransferase activity; GO:0016740 transferase activity; GO:0016757 glycosyltransferase activity; GO:0016758 hexosyltransferase activity;			M	KOG2571	Chitin synthase/hyaluronan synthase (glycosyltransferases)
O13356	Chitin synthase 1 OS=Cryptococcus neoformans var. grubii serotype A (strain H99 / ATCC 208821 / CBS 10515 / FGSC 9487) OX=235443 GN=CHS1 PE=2 SV=2	CHS1	1.69502	0.0235245	Up	3.64	4	4	4	1257.18	1191.25	1936.21	2547.43	2497.38	2387.25	0.593018	0.561918	0.91332	1.20164	1.17803	1.12608	plasma membrane	K00698	CHS1; chitin synthase [EC:2.4.1.16]	map00520 Amino sugar and nucleotide sugar metabolism; map01100 Metabolic pathways						M	KOG2571	Chitin synthase/hyaluronan synthase (glycosyltransferases)
Q6URB0	Cytochrome c peroxidase, mitochondrial OS=Cryptococcus neoformans var. grubii serotype A (strain H99 / ATCC 208821 / CBS 10515 / FGSC 9487) OX=235443 GN=CCP1 PE=3 SV=1	CCP1	1.60148	0.000573417	Up	42.97	18	18	18	111163	120723	105838	174069	176444	190345	0.647724	0.703428	0.616697	1.01426	1.0281	1.1091	mitochondria	K00428	E1.11.1.5; cytochrome c peroxidase [EC:1.11.1.5]		GO:0000302 response to reactive oxygen species; GO:0006950 response to stress; GO:0006979 response to oxidative stress; GO:0008152 metabolic process; GO:0009056 catabolic process; GO:0009636 response to toxic substance; GO:0009987 cellular process; GO:0016999 antibiotic metabolic process; GO:0017001 antibiotic catabolic process; GO:0033554 cellular response to stress; GO:0034599 cellular response…	GO:0005622 intracellular anatomical structure; GO:0005737 cytoplasm; GO:0005739 mitochondrion; GO:0005740 mitochondrial envelope; GO:0005758 mitochondrial intermembrane space; GO:0031967 organelle envelope; GO:0031970 organelle envelope lumen; GO:0031974 membrane-enclosed lumen; GO:0031975 envelope; GO:0043226 organelle; GO:0043227 membrane-bounded organelle; GO:0043229 intracellular organelle; G…	GO:0003824 catalytic activity; GO:0004130 cytochrome-c peroxidase activity; GO:0004601 peroxidase activity; GO:0016209 antioxidant activity; GO:0016491 oxidoreductase activity; GO:0016684 oxidoreductase activity, acting on peroxide as acceptor;	PF00141	PF00141 Peroxidase
J9VLN4	Copper transport protein CTR4 OS=Cryptococcus neoformans var. grubii serotype A (strain H99 / ATCC 208821 / CBS 10515 / FGSC 9487) OX=235443 GN=CTR4 PE=1 SV=2	CTR4	1.78262	0.00724684	Up	17.59	3	3	3	23583.5	17578.4	21077.9	42342.6	32558.3	36048.9	0.651252	0.485423	0.58206	1.16928	0.899089	0.995481	plasma membrane	K14686	SLC31A1, CTR1; solute carrier family 31 (copper transporter), member 1		GO:0000041 transition metal ion transport; GO:0006810 transport; GO:0006811 monoatomic ion transport; GO:0006812 monoatomic cation transport; GO:0006825 copper ion transport; GO:0015677 copper ion import; GO:0015679 plasma membrane copper ion transport; GO:0030001 metal ion transport; GO:0034220 monoatomic ion transmembrane transport; GO:0035434 copper ion transmembrane transport; GO:0051179 loca…	GO:0005622 intracellular anatomical structure; GO:0005737 cytoplasm; GO:0005783 endoplasmic reticulum; GO:0005886 plasma membrane; GO:0012505 endomembrane system; GO:0016020 membrane; GO:0043226 organelle; GO:0043227 membrane-bounded organelle; GO:0043229 intracellular organelle; GO:0043231 intracellular membrane-bounded organelle; GO:0071944 cell periphery;	GO:0005215 transporter activity; GO:0005375 copper ion transmembrane transporter activity; GO:0008324 monoatomic cation transmembrane transporter activity; GO:0015075 monoatomic ion transmembrane transporter activity; GO:0015318 inorganic molecular entity transmembrane transporter activity; GO:0022857 transmembrane transporter activity; GO:0022890 inorganic cation transmembrane transporter activi…			P	KOG3386	Copper transporter
J9VQD3	alpha-amylase OS=Cryptococcus neoformans var. grubii serotype A (strain H99 / ATCC 208821 / CBS 10515 / FGSC 9487) OX=235443 GN=CNAG_02189 PE=3 SV=1	CNAG_02189	2.605	0.0229539	Up	8.46	5	5	5	3801.51	6310.36	8061.69	21070.9	13524.1	12747.2	0.220683	0.366325	0.467992	1.22319	0.785092	0.739992	extracellular	K01176	AMY, amyA, malS; alpha-amylase [EC:3.2.1.1]	map00500 Starch and sucrose metabolism; map01100 Metabolic pathways; map01110 Biosynthesis of secondary metabolites				PF00128; PF09260	PF00128 Alpha amylase, catalytic domain; PF09260 Alpha-amylase, domain C	G	KOG0471	Alpha-amylase
J9VSV0	alpha-1,2-Mannosidase OS=Cryptococcus neoformans var. grubii serotype A (strain H99 / ATCC 208821 / CBS 10515 / FGSC 9487) OX=235443 GN=CNAG_03240 PE=3 SV=2	CNAG_03240	3.57709	5.56872e-06	Up	12.6	11	11	11	2651.55	2908.69	2747.26	10307.8	9356.07	10052.8	0.326431	0.358087	0.338214	1.26899	1.15182	1.2376	mitochondria	K01230	MAN1A_C, MNS1_2; mannosyl-oligosaccharide alpha-1,2-mannosidase [EC:3.2.1.113]	map00510 N-Glycan biosynthesis; map00513 Various types of N-glycan biosynthesis; map01100 Metabolic pathways; map04141 Protein processing in endoplasmic reticulum						G	KOG2431	1, 2-alpha-mannosidase
J9VWN8	TRP-like ion channel protein flc1 OS=Cryptococcus neoformans var. grubii serotype A (strain H99 / ATCC 208821 / CBS 10515 / FGSC 9487) OX=235443 GN=flc1 PE=3 SV=1	flc1	1.66524	0.0262234	Up	6.92	5	5	5	3696.41	4735.19	2804.4	6569.08	6239.8	5901.72	0.622046	0.796856	0.471935	1.10547	1.05006	0.993165	plasma membrane							PF14558	PF14558 ML-like domain
J9VF57	Dihydroxyacetone kinase OS=Cryptococcus neoformans var. grubii serotype A (strain H99 / ATCC 208821 / CBS 10515 / FGSC 9487) OX=235443 GN=CNAG_00826 PE=3 SV=1	CNAG_00826	1.90143	1.77624e-05	Up	20.17	12	12	12	13368.1	12249	12820.4	24085	24789.2	24212.2	0.699854	0.641267	0.671181	1.26091	1.29778	1.26757	extracellular	K00863	DAK, TKFC; triose/dihydroxyacetone kinase / FAD-AMP lyase (cyclizing) [EC:2.7.1.28 2.7.1.29 4.6.1.15]	map00051 Fructose and mannose metabolism; map00561 Glycerolipid metabolism; map00680 Methane metabolism; map01100 Metabolic pathways; map01200 Carbon metabolism						G	KOG2426	Dihydroxyacetone kinase/glycerone kinase
J9VFB7	General transcription and DNA repair factor IIH subunit TFB5 OS=Cryptococcus neoformans var. grubii serotype A (strain H99 / ATCC 208821 / CBS 10515 / FGSC 9487) OX=235443 GN=CNAG_00659 PE=3 SV=1	CNAG_00659	0.643087	0.0210317	Down	30.77	2	2	2	8063.53	8669.04	6570.17	5484.11	4175.86	5325.72	1.36299	1.46534	1.11057	0.92699	0.705854	0.900217	nucleus	K10845	TTDA, GTF2H5, TFB5; TFIIH basal transcription factor complex TTD-A subunit	map03022 Basal transcription factors; map03420 Nucleotide excision repair
J9VJE4	rRNA methyltransferase 2, mitochondrial OS=Cryptococcus neoformans var. grubii serotype A (strain H99 / ATCC 208821 / CBS 10515 / FGSC 9487) OX=235443 GN=CNAG_04031 PE=3 SV=1	CNAG_04031	0.310218	0.0129037	Down	9.45	2	2	2	5956.75	7129.51	4349.5		2073.79	1532.13	2.18758	2.61827	1.59733		0.761587	0.562666	mitochondria	K02427	rlmE, rrmJ, ftsJ; 23S rRNA (uridine2552-2'-O)-methyltransferase [EC:2.1.1.166]		GO:0000154 rRNA modification; GO:0001510 RNA methylation; GO:0006139 nucleobase-containing compound metabolic process; GO:0006364 rRNA processing; GO:0006396 RNA processing; GO:0006725 cellular aromatic compound metabolic process; GO:0006807 nitrogen compound metabolic process; GO:0008152 metabolic process; GO:0009451 RNA modification; GO:0009987 cellular process; GO:0010467 gene expression; GO:0…	GO:0005622 intracellular anatomical structure; GO:0005737 cytoplasm; GO:0005739 mitochondrion; GO:0043226 organelle; GO:0043227 membrane-bounded organelle; GO:0043229 intracellular organelle; GO:0043231 intracellular membrane-bounded organelle;	GO:0003824 catalytic activity; GO:0008168 methyltransferase activity; GO:0008171 O-methyltransferase activity; GO:0008173 RNA methyltransferase activity; GO:0008649 rRNA methyltransferase activity; GO:0008650 rRNA (uridine-2'-O-)-methyltransferase activity; GO:0008757 S-adenosylmethionine-dependent methyltransferase activity; GO:0016436 rRNA (uridine) methyltransferase activity; GO:0016740 transf…			D	KOG4589	Cell division protein FtsJ
J9VJW0	Catalase OS=Cryptococcus neoformans var. grubii serotype A (strain H99 / ATCC 208821 / CBS 10515 / FGSC 9487) OX=235443 GN=CNAG_05256 PE=3 SV=1	CNAG_05256	12.6096	8.60266e-05	Up	26.51	12	12	12	23678	14647.2	15384.7	208122	228651	240489	0.112404	0.0695333	0.0730344	0.987998	1.08545	1.14165	cytoplasm	K03781	katE, CAT, catB, srpA; catalase [EC:1.11.1.6]	map00380 Tryptophan metabolism; map00630 Glyoxylate and dicarboxylate metabolism; map01100 Metabolic pathways; map01110 Biosynthesis of secondary metabolites; map01200 Carbon metabolism; map04011 MAPK signaling pathway - yeast; map04146 Peroxisome; map04213 Longevity regulating pathway - multiple species	GO:0000302 response to reactive oxygen species; GO:0006950 response to stress; GO:0006979 response to oxidative stress; GO:0007154 cell communication; GO:0008152 metabolic process; GO:0009056 catabolic process; GO:0009267 cellular response to starvation; GO:0009605 response to external stimulus; GO:0009636 response to toxic substance; GO:0009987 cellular process; GO:0009991 response to extracellu…	GO:0005618 cell wall; GO:0005622 intracellular anatomical structure; GO:0005737 cytoplasm; GO:0005739 mitochondrion; GO:0005759 mitochondrial matrix; GO:0005777 peroxisome; GO:0005782 peroxisomal matrix; GO:0009277 fungal-type cell wall; GO:0030312 external encapsulating structure; GO:0031907 microbody lumen; GO:0031974 membrane-enclosed lumen; GO:0042579 microbody; GO:0043226 organelle; GO:00432…	GO:0003824 catalytic activity; GO:0004096 catalase activity; GO:0004601 peroxidase activity; GO:0005488 binding; GO:0016209 antioxidant activity; GO:0016491 oxidoreductase activity; GO:0016684 oxidoreductase activity, acting on peroxide as acceptor; GO:0020037 heme binding; GO:0046906 tetrapyrrole binding; GO:0097159 organic cyclic compound binding; GO:1901363 heterocyclic compound binding;	PF00199	PF00199 Catalase	P	KOG0047	Catalase
J9VKI1	Glycosyltransferase family 31 protein OS=Cryptococcus neoformans var. grubii serotype A (strain H99 / ATCC 208821 / CBS 10515 / FGSC 9487) OX=235443 GN=CNAG_01385 PE=3 SV=2	CNAG_01385	0.482176	0.0475624	Down	4.61	4	4	4	1269.43	2667.62	1856.1	1125.15	934.01	734.155	0.85035	1.78695	1.24334	0.753702	0.625663	0.491787	mitochondria				GO:0000271 polysaccharide biosynthetic process; GO:0005975 carbohydrate metabolic process; GO:0005976 polysaccharide metabolic process; GO:0008152 metabolic process; GO:0009058 biosynthetic process; GO:0009059 macromolecule biosynthetic process; GO:0009987 cellular process; GO:0016051 carbohydrate biosynthetic process; GO:0043170 macromolecule metabolic process; GO:0044237 cellular metabolic proc…	GO:0005622 intracellular anatomical structure; GO:0005737 cytoplasm; GO:0005794 Golgi apparatus; GO:0012505 endomembrane system; GO:0043226 organelle; GO:0043227 membrane-bounded organelle; GO:0043229 intracellular organelle; GO:0043231 intracellular membrane-bounded organelle;	GO:0003824 catalytic activity; GO:0008194 UDP-glycosyltransferase activity; GO:0008378 galactosyltransferase activity; GO:0016740 transferase activity; GO:0016757 glycosyltransferase activity; GO:0016758 hexosyltransferase activity; GO:0035250 UDP-galactosyltransferase activity; GO:0047220 galactosylxylosylprotein 3-beta-galactosyltransferase activity; GO:0140096 catalytic activity, acting on a p…			G	KOG2287	Galactosyltransferases
J9VKK7	FK506-binding protein OS=Cryptococcus neoformans var. grubii serotype A (strain H99 / ATCC 208821 / CBS 10515 / FGSC 9487) OX=235443 GN=CNAG_01148 PE=3 SV=2	CNAG_01148	1.55138	0.0470885	Up	19.07	8	8	8	1251.63	1973.24	1840.55	2972	2301.85	2584.56	0.403458	0.636067	0.593295	0.958014	0.741993	0.833124	cytoplasm	K14826	FPR3_4; FK506-binding nuclear protein [EC:5.2.1.8]		GO:0000003 reproduction; GO:0000075 cell cycle checkpoint signaling; GO:0000412 histone peptidyl-prolyl isomerization; GO:0000413 protein peptidyl-prolyl isomerization; GO:0006325 chromatin organization; GO:0006334 nucleosome assembly; GO:0006457 protein folding; GO:0006807 nitrogen compound metabolic process; GO:0006996 organelle organization; GO:0007049 cell cycle; GO:0008152 metabolic process;…	GO:0005622 intracellular anatomical structure; GO:0005634 nucleus; GO:0005730 nucleolus; GO:0005737 cytoplasm; GO:0031974 membrane-enclosed lumen; GO:0031981 nuclear lumen; GO:0043226 organelle; GO:0043227 membrane-bounded organelle; GO:0043228 non-membrane-bounded organelle; GO:0043229 intracellular organelle; GO:0043231 intracellular membrane-bounded organelle; GO:0043232 intracellular non-memb…	GO:0003755 peptidyl-prolyl cis-trans isomerase activity; GO:0003824 catalytic activity; GO:0005488 binding; GO:0005527 macrolide binding; GO:0005528 FK506 binding; GO:0016853 isomerase activity; GO:0016859 cis-trans isomerase activity; GO:0097159 organic cyclic compound binding; GO:0140096 catalytic activity, acting on a protein; GO:1901363 heterocyclic compound binding;	PF17800; PF00254	PF17800 Nucleoplasmin-like domain; PF00254 FKBP-type peptidyl-prolyl cis-trans isomerase	O	KOG0552	FKBP-type peptidyl-prolyl cis-trans isomerase
J9VLQ9	Trafficking protein particle complex subunit OS=Cryptococcus neoformans var. grubii serotype A (strain H99 / ATCC 208821 / CBS 10515 / FGSC 9487) OX=235443 GN=CNAG_00931 PE=3 SV=2	CNAG_00931	0.641225	0.0226414	Down	13.01	2	2	2	1362.88	1815.61	1403.02	1076.25	826.797	1034.73	0.936918	1.24815	0.964512	0.739873	0.568385	0.71133	extracellular	K20303	TRAPPC4, TRS23; trafficking protein particle complex subunit 4		GO:0006810 transport; GO:0006886 intracellular protein transport; GO:0006888 endoplasmic reticulum to Golgi vesicle-mediated transport; GO:0006900 vesicle budding from membrane; GO:0006901 vesicle coating; GO:0006903 vesicle targeting; GO:0006996 organelle organization; GO:0007275 multicellular organism development; GO:0007399 nervous system development; GO:0008104 protein localization; GO:000815…	GO:0005622 intracellular anatomical structure; GO:0005737 cytoplasm; GO:0005768 endosome; GO:0005793 endoplasmic reticulum-Golgi intermediate compartment; GO:0005794 Golgi apparatus; GO:0005795 Golgi stack; GO:0005829 cytosol; GO:0005886 plasma membrane; GO:0008021 synaptic vesicle; GO:0012505 endomembrane system; GO:0016020 membrane; GO:0030008 TRAPP complex; GO:0030133 transport vesicle; GO:003…	GO:0005085 guanyl-nucleotide exchange factor activity; GO:0005488 binding; GO:0005515 protein binding; GO:0019899 enzyme binding; GO:0031267 small GTPase binding; GO:0051020 GTPase binding; GO:0098772 molecular function regulator activity;			U	KOG3369	Transport protein particle (TRAPP) complex subunit
J9VMQ3	40S ribosomal protein S30 OS=Cryptococcus neoformans var. grubii serotype A (strain H99 / ATCC 208821 / CBS 10515 / FGSC 9487) OX=235443 GN=CNAG_00819 PE=3 SV=1	CNAG_00819	1.60527	0.0494426	Up	30.3	3	3	3	20111.1	21059.3	24679.9	43778.6	35861.6	26067.4	0.708277	0.741671	0.869182	1.5418	1.26298	0.918047	mitochondria	K02983	RP-S30e, RPS30; small subunit ribosomal protein S30e	map03010 Ribosome	GO:0002181 cytoplasmic translation; GO:0006412 translation; GO:0006518 peptide metabolic process; GO:0006807 nitrogen compound metabolic process; GO:0008152 metabolic process; GO:0009058 biosynthetic process; GO:0009059 macromolecule biosynthetic process; GO:0009987 cellular process; GO:0010467 gene expression; GO:0019538 protein metabolic process; GO:0034641 cellular nitrogen compound metabolic …	GO:0005622 intracellular anatomical structure; GO:0005737 cytoplasm; GO:0005829 cytosol; GO:0005840 ribosome; GO:0010494 cytoplasmic stress granule; GO:0015935 small ribosomal subunit; GO:0022626 cytosolic ribosome; GO:0022627 cytosolic small ribosomal subunit; GO:0032991 protein-containing complex; GO:0035770 ribonucleoprotein granule; GO:0036464 cytoplasmic ribonucleoprotein granule; GO:0043226…	GO:0003735 structural constituent of ribosome; GO:0005198 structural molecule activity;			JO	KOG0009	Ubiquitin-like/40S ribosomal S30 protein fusion
J9VMS1	2-oxoisovalerate dehydrogenase subunit alpha OS=Cryptococcus neoformans var. grubii serotype A (strain H99 / ATCC 208821 / CBS 10515 / FGSC 9487) OX=235443 GN=CNAG_02284 PE=3 SV=2	CNAG_02284	0.52693	0.00599184	Down	3.57	2	2	2	1601.37	2033.29	2338.65	975.549	1129.91	1042.06	1.0517	1.33537	1.53591	0.640693	0.74207	0.684374	mitochondria	K00166	BCKDHA, bkdA1; 2-oxoisovalerate dehydrogenase E1 component alpha subunit [EC:1.2.4.4]	map00280 Valine, leucine and isoleucine degradation; map00640 Propanoate metabolism; map01100 Metabolic pathways; map01110 Biosynthesis of secondary metabolites						C	KOG1182	Branched chain alpha-keto acid dehydrogenase complex, alpha subunit
J9VMZ0	Histone H3 OS=Cryptococcus neoformans var. grubii serotype A (strain H99 / ATCC 208821 / CBS 10515 / FGSC 9487) OX=235443 GN=CNAG_06745 PE=3 SV=1	CNAG_06745	0.630876	0.00584186	Down	19.57	3	1	1	44166.8	51129.3	42999.8	33091	27466	26690.6	1.35282	1.56608	1.31708	1.01357	0.841279	0.817528	nucleus	K11253	H3; histone H3		GO:0000003 reproduction; GO:0000075 cell cycle checkpoint signaling; GO:0000278 mitotic cell cycle; GO:0003006 developmental process involved in reproduction; GO:0006139 nucleobase-containing compound metabolic process; GO:0006259 DNA metabolic process; GO:0006281 DNA repair; GO:0006289 nucleotide-excision repair; GO:0006325 chromatin organization; GO:0006334 nucleosome assembly; GO:0006351 DNA-t…	GO:0000228 nuclear chromosome; GO:0000775 chromosome, centromeric region; GO:0000785 chromatin; GO:0000786 nucleosome; GO:0000792 heterochromatin; GO:0005622 intracellular anatomical structure; GO:0005634 nucleus; GO:0005657 replication fork; GO:0005694 chromosome; GO:0005721 pericentric heterochromatin; GO:0031298 replication fork protection complex; GO:0031934 mating-type region heterochromatin…	GO:0003676 nucleic acid binding; GO:0003677 DNA binding; GO:0003682 chromatin binding; GO:0005488 binding; GO:0031490 chromatin DNA binding; GO:0031491 nucleosome binding; GO:0031492 nucleosomal DNA binding; GO:0044877 protein-containing complex binding; GO:0097159 organic cyclic compound binding; GO:1901363 heterocyclic compound binding;	PF00125	PF00125 Core histone H2A/H2B/H3/H4	B	KOG1745	Histones H3 and H4
J9VN68	Polynucleotide 5'-hydroxyl-kinase GRC3 OS=Cryptococcus neoformans var. grubii serotype A (strain H99 / ATCC 208821 / CBS 10515 / FGSC 9487) OX=235443 GN=CLP1 PE=3 SV=2	CLP1	1.68932	0.0360899	Up	14.63	9	9	9	6537.19	6472.03	7264.28	15206.7	9288.45	9753.19	0.556134	0.550591	0.617989	1.29367	0.79019	0.829727	cytoplasm	K14399	CLP1, HERB; polyribonucleotide 5'-hydroxyl-kinase [EC:2.7.1.78]	map03015 mRNA surveillance pathway	GO:0000394 RNA splicing, via endonucleolytic cleavage and ligation; GO:0006139 nucleobase-containing compound metabolic process; GO:0006325 chromatin organization; GO:0006378 mRNA polyadenylation; GO:0006388 tRNA splicing, via endonucleolytic cleavage and ligation; GO:0006396 RNA processing; GO:0006397 mRNA processing; GO:0006399 tRNA metabolic process; GO:0006725 cellular aromatic compound metab…	GO:0005622 intracellular anatomical structure; GO:0005634 nucleus; GO:0005654 nucleoplasm; GO:0005849 mRNA cleavage factor complex; GO:0031974 membrane-enclosed lumen; GO:0031981 nuclear lumen; GO:0032991 protein-containing complex; GO:0043226 organelle; GO:0043227 membrane-bounded organelle; GO:0043229 intracellular organelle; GO:0043231 intracellular membrane-bounded organelle; GO:0043233 organ…	GO:0003824 catalytic activity; GO:0016301 kinase activity; GO:0016740 transferase activity; GO:0016772 transferase activity, transferring phosphorus-containing groups; GO:0016773 phosphotransferase activity, alcohol group as acceptor; GO:0019205 nucleobase-containing compound kinase activity; GO:0046404 ATP-dependent polydeoxyribonucleotide 5'-hydroxyl-kinase activity; GO:0051731 polynucleotide 5…	PF16575	PF16575 mRNA cleavage and polyadenylation factor CLP1 P-loop	A	KOG2749	mRNA cleavage and polyadenylation factor IA/II complex, subunit CLP1
J9VNB5	Protein PNS1 OS=Cryptococcus neoformans var. grubii serotype A (strain H99 / ATCC 208821 / CBS 10515 / FGSC 9487) OX=235443 GN=CNAG_02593 PE=3 SV=1	CNAG_02593	1.54719	0.0295956	Up	4.1	3	3	3	1895.92	1674.07	1558.71	3038.67	2814.86	2081.55	0.709052	0.626083	0.582939	1.13643	1.05272	0.778475	plasma membrane				GO:0006914 autophagy; GO:0008152 metabolic process; GO:0009056 catabolic process; GO:0009987 cellular process; GO:0016236 macroautophagy; GO:0044237 cellular metabolic process; GO:0044248 cellular catabolic process; GO:0061919 process utilizing autophagic mechanism;	GO:0000407 phagophore assembly site; GO:0005622 intracellular anatomical structure; GO:0005737 cytoplasm; GO:0005783 endoplasmic reticulum; GO:0005789 endoplasmic reticulum membrane; GO:0005794 Golgi apparatus; GO:0012505 endomembrane system; GO:0016020 membrane; GO:0031984 organelle subcompartment; GO:0034045 phagophore assembly site membrane; GO:0042175 nuclear outer membrane-endoplasmic reticu…				I	KOG1362	Choline transporter-like protein
J9VNI2	Conjugation with cellular fusion-related protein OS=Cryptococcus neoformans var. grubii serotype A (strain H99 / ATCC 208821 / CBS 10515 / FGSC 9487) OX=235443 GN=CNAG_01174 PE=3 SV=1	CNAG_01174	1.51686	0.00313495	Up	11.98	11	11	11	3653.09	3262.8	3120.87	5114.7	4656.88	5452.81	0.723	0.645756	0.617666	1.01227	0.921665	1.07919	plasma membrane				GO:0003333 amino acid transmembrane transport; GO:0006810 transport; GO:0006811 monoatomic ion transport; GO:0006820 monoatomic anion transport; GO:0006865 amino acid transport; GO:0015711 organic anion transport; GO:0015849 organic acid transport; GO:0034220 monoatomic ion transmembrane transport; GO:0046942 carboxylic acid transport; GO:0051179 localization; GO:0051234 establishment of localiza…	GO:0005622 intracellular anatomical structure; GO:0005737 cytoplasm; GO:0005783 endoplasmic reticulum; GO:0012505 endomembrane system; GO:0016020 membrane; GO:0043226 organelle; GO:0043227 membrane-bounded organelle; GO:0043229 intracellular organelle; GO:0043231 intracellular membrane-bounded organelle;	GO:0005215 transporter activity; GO:0005342 organic acid transmembrane transporter activity; GO:0008509 monoatomic anion transmembrane transporter activity; GO:0008514 organic anion transmembrane transporter activity; GO:0015075 monoatomic ion transmembrane transporter activity; GO:0015171 amino acid transmembrane transporter activity; GO:0015318 inorganic molecular entity transmembrane transport…
J9VNW0	Gamma-glutamyltransferase OS=Cryptococcus neoformans var. grubii serotype A (strain H99 / ATCC 208821 / CBS 10515 / FGSC 9487) OX=235443 GN=CNAG_01026 PE=4 SV=2	CNAG_01026	3.33007	0.00132932	Up	4.92	4	4	4	1986.07	1180.12	1548.45	4947.21	5275.32	5477.56	0.483936	0.287554	0.377303	1.20546	1.28541	1.33469	cytoplasm	K18592	GGT1_5, CD224; gamma-glutamyltranspeptidase / glutathione hydrolase / leukotriene-C4 hydrolase [EC:2.3.2.2 3.4.19.13 3.4.19.14]	map00430 Taurine and hypotaurine metabolism; map00460 Cyanoamino acid metabolism; map00480 Glutathione metabolism; map00590 Arachidonic acid metabolism; map01100 Metabolic pathways	GO:0006508 proteolysis; GO:0006518 peptide metabolic process; GO:0006575 cellular modified amino acid metabolic process; GO:0006749 glutathione metabolic process; GO:0006751 glutathione catabolic process; GO:0006790 sulfur compound metabolic process; GO:0006805 xenobiotic metabolic process; GO:0006807 nitrogen compound metabolic process; GO:0008152 metabolic process; GO:0009056 catabolic process;…	GO:0000322 storage vacuole; GO:0000323 lytic vacuole; GO:0000324 fungal-type vacuole; GO:0005622 intracellular anatomical structure; GO:0005737 cytoplasm; GO:0005773 vacuole; GO:0043226 organelle; GO:0043227 membrane-bounded organelle; GO:0043229 intracellular organelle; GO:0043231 intracellular membrane-bounded organelle;	GO:0003824 catalytic activity; GO:0008233 peptidase activity; GO:0008238 exopeptidase activity; GO:0008242 omega peptidase activity; GO:0016787 hydrolase activity; GO:0036374 glutathione hydrolase activity; GO:0140096 catalytic activity, acting on a protein;	PF01019	PF01019 Gamma-glutamyltranspeptidase	E	KOG2410	Gamma-glutamyltransferase
J9VPT5	Sulfhydryl oxidase OS=Cryptococcus neoformans var. grubii serotype A (strain H99 / ATCC 208821 / CBS 10515 / FGSC 9487) OX=235443 GN=CNAG_02433 PE=4 SV=1	CNAG_02433	2.46725	0.00354141	Up	34.16	8	8	8	2567.28	3732.25	4074.09	8830.33	7738.43	9025.53	0.350584	0.509671	0.556352	1.20586	1.05675	1.23251	extracellular	K17891	ERV2; FAD-linked sulfhydryl oxidase [EC:1.8.3.2]		GO:0006457 protein folding; GO:0008152 metabolic process; GO:0009987 cellular process; GO:0034975 protein folding in endoplasmic reticulum; GO:0042026 protein refolding;	GO:0000322 storage vacuole; GO:0000323 lytic vacuole; GO:0000324 fungal-type vacuole; GO:0000329 fungal-type vacuole membrane; GO:0005622 intracellular anatomical structure; GO:0005737 cytoplasm; GO:0005739 mitochondrion; GO:0005773 vacuole; GO:0005774 vacuolar membrane; GO:0005783 endoplasmic reticulum; GO:0005789 endoplasmic reticulum membrane; GO:0012505 endomembrane system; GO:0016020 membran…	GO:0000166 nucleotide binding; GO:0003756 protein disulfide isomerase activity; GO:0003824 catalytic activity; GO:0005488 binding; GO:0015035 protein-disulfide reductase activity; GO:0015036 disulfide oxidoreductase activity; GO:0016491 oxidoreductase activity; GO:0016667 oxidoreductase activity, acting on a sulfur group of donors; GO:0016670 oxidoreductase activity, acting on a sulfur group of d…			O	KOG3355	Mitochondrial sulfhydryl oxidase involved in the biogenesis of cytosolic Fe/S proteins
J9VPY9	Vesicle transport through interaction with t-SNAREs 1 OS=Cryptococcus neoformans var. grubii serotype A (strain H99 / ATCC 208821 / CBS 10515 / FGSC 9487) OX=235443 GN=CNAG_03306 PE=3 SV=1	CNAG_03306	0.6031	0.0253925	Down	17.47	3	3	3	34547.5	36582.9	23786.3	18605.7	18031.4	20607.2	1.71875	1.82001	1.18338	0.925641	0.897069	1.02522	nucleus	K08493	VTI1; vesicle transport through interaction with t-SNAREs 1	map04130 SNARE interactions in vesicular transport; map04138 Autophagy - yeast	GO:0006605 protein targeting; GO:0006623 protein targeting to vacuole; GO:0006810 transport; GO:0006886 intracellular protein transport; GO:0006888 endoplasmic reticulum to Golgi vesicle-mediated transport; GO:0006891 intra-Golgi vesicle-mediated transport; GO:0006892 post-Golgi vesicle-mediated transport; GO:0006896 Golgi to vacuole transport; GO:0006906 vesicle fusion; GO:0006914 autophagy; GO:…	GO:0000139 Golgi membrane; GO:0000322 storage vacuole; GO:0000323 lytic vacuole; GO:0000324 fungal-type vacuole; GO:0000329 fungal-type vacuole membrane; GO:0005622 intracellular anatomical structure; GO:0005737 cytoplasm; GO:0005768 endosome; GO:0005770 late endosome; GO:0005773 vacuole; GO:0005774 vacuolar membrane; GO:0005783 endoplasmic reticulum; GO:0005789 endoplasmic reticulum membrane; GO…	GO:0000149 SNARE binding; GO:0005484 SNAP receptor activity; GO:0005488 binding; GO:0005515 protein binding;	PF12352	PF12352 Snare region anchored in the vesicle membrane C-terminus	U	KOG1666	V-SNARE
J9VQ03	Nucleolar GTP-binding protein 2 OS=Cryptococcus neoformans var. grubii serotype A (strain H99 / ATCC 208821 / CBS 10515 / FGSC 9487) OX=235443 GN=NOG2 PE=3 SV=2	NOG2	1.6021	0.0157484	Up	2.64	2	2	2		906.599	931.017	1476.87	1652.67	1286.53		0.485675	0.498756	0.791176	0.885354	0.689209	nucleus	K14537	NUG2, GNL2; nuclear GTP-binding protein	map03008 Ribosome biogenesis in eukaryotes	GO:0000054 ribosomal subunit export from nucleus; GO:0000055 ribosomal large subunit export from nucleus; GO:0006403 RNA localization; GO:0006405 RNA export from nucleus; GO:0006611 protein export from nucleus; GO:0006810 transport; GO:0006886 intracellular protein transport; GO:0006913 nucleocytoplasmic transport; GO:0008104 protein localization; GO:0015031 protein transport; GO:0015833 peptide …	GO:0005622 intracellular anatomical structure; GO:0005634 nucleus; GO:0005654 nucleoplasm; GO:0005730 nucleolus; GO:0030684 preribosome; GO:0030687 preribosome, large subunit precursor; GO:0031974 membrane-enclosed lumen; GO:0031981 nuclear lumen; GO:0032991 protein-containing complex; GO:0043226 organelle; GO:0043227 membrane-bounded organelle; GO:0043228 non-membrane-bounded organelle; GO:00432…	GO:0000166 nucleotide binding; GO:0001882 nucleoside binding; GO:0001883 purine nucleoside binding; GO:0003824 catalytic activity; GO:0003924 GTPase activity; GO:0005488 binding; GO:0005525 GTP binding; GO:0016462 pyrophosphatase activity; GO:0016787 hydrolase activity; GO:0016817 hydrolase activity, acting on acid anhydrides; GO:0016818 hydrolase activity, acting on acid anhydrides, in phosphoru…	PF08153	PF08153 NGP1NT (NUC091) domain	R	KOG2423	Nucleolar GTPase
J9VQT3	Proline dehydrogenase OS=Cryptococcus neoformans var. grubii serotype A (strain H99 / ATCC 208821 / CBS 10515 / FGSC 9487) OX=235443 GN=CNAG_02048 PE=3 SV=2	CNAG_02048	1.54037	0.00406824	Up	18.47	11	11	11	20442.1	20457.5	16976.2	27690.9	29763	31696.5	0.68955	0.690069	0.572639	0.934065	1.00396	1.06918	mitochondria	K00318	PRODH, fadM, putB; proline dehydrogenase [EC:1.5.5.2]	map00330 Arginine and proline metabolism; map01100 Metabolic pathways; map01110 Biosynthesis of secondary metabolites	GO:0006082 organic acid metabolic process; GO:0006520 amino acid metabolic process; GO:0006536 glutamate metabolic process; GO:0006537 glutamate biosynthetic process; GO:0006560 proline metabolic process; GO:0006562 proline catabolic process; GO:0006807 nitrogen compound metabolic process; GO:0008152 metabolic process; GO:0008652 amino acid biosynthetic process; GO:0009056 catabolic process; GO:0…	GO:0005622 intracellular anatomical structure; GO:0005737 cytoplasm; GO:0005739 mitochondrion; GO:0043226 organelle; GO:0043227 membrane-bounded organelle; GO:0043229 intracellular organelle; GO:0043231 intracellular membrane-bounded organelle;	GO:0000166 nucleotide binding; GO:0003824 catalytic activity; GO:0004657 proline dehydrogenase activity; GO:0005488 binding; GO:0016491 oxidoreductase activity; GO:0016645 oxidoreductase activity, acting on the CH-NH group of donors; GO:0036094 small molecule binding; GO:0043167 ion binding; GO:0043168 anion binding; GO:0050660 flavin adenine dinucleotide binding; GO:0071949 FAD binding; GO:00971…			E	KOG0186	Proline oxidase
J9VR40	Phosphatidylglycerol/phosphatidylinositol transfer protein OS=Cryptococcus neoformans var. grubii serotype A (strain H99 / ATCC 208821 / CBS 10515 / FGSC 9487) OX=235443 GN=CNAG_07442 PE=3 SV=1	CNAG_07442	5.27064	0.00164167	Up	5	1	1	1		656.821	909.241	4393	4433.75	3554.47		0.186814	0.258608	1.24947	1.26106	1.01097	extracellular							PF02221	PF02221 ML domain	R	KOG4680	Uncharacterized conserved protein, contains ML domain
J9VR46	Protein ROT1 OS=Cryptococcus neoformans var. grubii serotype A (strain H99 / ATCC 208821 / CBS 10515 / FGSC 9487) OX=235443 GN=CNAG_04171 PE=3 SV=1	CNAG_04171	2.47454	0.0183821	Up	2.79	1	1	1	4107.41	2683.51	6074.73	12310.5	9744.72	9781.38	0.370423	0.24201	0.547844	1.11021	0.878819	0.882125	extracellular				GO:0000003 reproduction; GO:0006457 protein folding; GO:0006458 'de novo' protein folding; GO:0006486 protein glycosylation; GO:0006487 protein N-linked glycosylation; GO:0006493 protein O-linked glycosylation; GO:0006807 nitrogen compound metabolic process; GO:0006996 organelle organization; GO:0007010 cytoskeleton organization; GO:0007114 cell budding; GO:0007117 budding cell bud growth; GO:000…	GO:0005622 intracellular anatomical structure; GO:0005737 cytoplasm; GO:0005783 endoplasmic reticulum; GO:0005789 endoplasmic reticulum membrane; GO:0012505 endomembrane system; GO:0016020 membrane; GO:0031984 organelle subcompartment; GO:0042175 nuclear outer membrane-endoplasmic reticulum membrane network; GO:0043226 organelle; GO:0043227 membrane-bounded organelle; GO:0043229 intracellular org…	GO:0005488 binding; GO:0005515 protein binding; GO:0051082 unfolded protein binding;
J9VRD0	Signal transduction-related protein OS=Cryptococcus neoformans var. grubii serotype A (strain H99 / ATCC 208821 / CBS 10515 / FGSC 9487) OX=235443 GN=CNAG_04277 PE=3 SV=2	CNAG_04277	0.506341	0.0154248	Down	4.49	4	4	4	1659.92	1322.07	1744.39	872.806	582.139	938.213	1.39698	1.11265	1.46807	0.73455	0.489926	0.789597	plasma membrane	K24195	XPR1, PHO1; xenotropic and polytropic retrovirus receptor 1		GO:0007154 cell communication; GO:0007165 signal transduction; GO:0009966 regulation of signal transduction; GO:0009987 cellular process; GO:0010646 regulation of cell communication; GO:0023051 regulation of signaling; GO:0023052 signaling; GO:0048583 regulation of response to stimulus; GO:0050789 regulation of biological process; GO:0050794 regulation of cellular process; GO:0050896 response to …	GO:0000322 storage vacuole; GO:0000323 lytic vacuole; GO:0000324 fungal-type vacuole; GO:0000329 fungal-type vacuole membrane; GO:0005622 intracellular anatomical structure; GO:0005737 cytoplasm; GO:0005739 mitochondrion; GO:0005773 vacuole; GO:0005774 vacuolar membrane; GO:0005886 plasma membrane; GO:0016020 membrane; GO:0031090 organelle membrane; GO:0043226 organelle; GO:0043227 membrane-bound…		PF03105	PF03105 SPX domain	U	KOG1162	Predicted small molecule transporter
J9VRS6	5'-3' exoribonuclease OS=Cryptococcus neoformans var. grubii serotype A (strain H99 / ATCC 208821 / CBS 10515 / FGSC 9487) OX=235443 GN=CNAG_05797 PE=3 SV=1	CNAG_05797	1.51773	0.01091	Up	18.87	19	19	19	8134.62	10484.4	10222	15947.7	13562.4	14262.7	0.569591	0.734124	0.71575	1.11667	0.949647	0.998682	cytoplasm	K12619	XRN2, RAT1; 5'-3' exoribonuclease 2 [EC:3.1.13.-]	map03008 Ribosome biogenesis in eukaryotes; map03018 RNA degradation	GO:0000122 negative regulation of transcription by RNA polymerase II; GO:0000291 nuclear-transcribed mRNA catabolic process, exonucleolytic; GO:0000448 cleavage in ITS2 between 5.8S rRNA and LSU-rRNA of tricistronic rRNA transcript (SSU-rRNA, 5.8S rRNA, LSU-rRNA); GO:0000460 maturation of 5.8S rRNA; GO:0000463 maturation of LSU-rRNA from tricistronic rRNA transcript (SSU-rRNA, 5.8S rRNA, LSU-rRNA…	GO:0005622 intracellular anatomical structure; GO:0005634 nucleus; GO:0005737 cytoplasm; GO:0005739 mitochondrion; GO:0005829 cytosol; GO:0032991 protein-containing complex; GO:0043226 organelle; GO:0043227 membrane-bounded organelle; GO:0043229 intracellular organelle; GO:0043231 intracellular membrane-bounded organelle; GO:0061695 transferase complex, transferring phosphorus-containing groups; …	GO:0000150 DNA strand exchange activity; GO:0003676 nucleic acid binding; GO:0003723 RNA binding; GO:0003729 mRNA binding; GO:0003824 catalytic activity; GO:0004518 nuclease activity; GO:0004527 exonuclease activity; GO:0004532 RNA exonuclease activity; GO:0004534 5'-3' RNA exonuclease activity; GO:0004540 RNA nuclease activity; GO:0005488 binding; GO:0005515 protein binding; GO:0008017 microtubu…	PF00098; PF17846	PF00098 Zinc knuckle; PF17846 Xrn1 helical domain	LA	KOG2044	5'-3' exonuclease HKE1/RAT1
J9VRT9	Pheromone-processing carboxypeptidase KEX1 OS=Cryptococcus neoformans var. grubii serotype A (strain H99 / ATCC 208821 / CBS 10515 / FGSC 9487) OX=235443 GN=CNAG_02494 PE=3 SV=2	CNAG_02494	2.6134	0.00029212	Up	13.81	8	8	8	3449.46	2796.25	2640.31	7874.23	7634.71	7713.82	0.490783	0.397845	0.375658	1.12033	1.08625	1.09751	plasma membrane	K01288	KEX1; carboxypeptidase D [EC:3.4.16.6]		GO:0001906 cell killing; GO:0006508 proteolysis; GO:0006807 nitrogen compound metabolic process; GO:0006915 apoptotic process; GO:0008152 metabolic process; GO:0008219 cell death; GO:0009056 catabolic process; GO:0009057 macromolecule catabolic process; GO:0009987 cellular process; GO:0010467 gene expression; GO:0010720 positive regulation of cell development; GO:0012501 programmed cell death; GO…	GO:0000322 storage vacuole; GO:0000323 lytic vacuole; GO:0000324 fungal-type vacuole; GO:0005622 intracellular anatomical structure; GO:0005737 cytoplasm; GO:0005773 vacuole; GO:0005794 Golgi apparatus; GO:0005802 trans-Golgi network; GO:0012505 endomembrane system; GO:0031984 organelle subcompartment; GO:0043226 organelle; GO:0043227 membrane-bounded organelle; GO:0043229 intracellular organelle…	GO:0003824 catalytic activity; GO:0004180 carboxypeptidase activity; GO:0004185 serine-type carboxypeptidase activity; GO:0008233 peptidase activity; GO:0008236 serine-type peptidase activity; GO:0008238 exopeptidase activity; GO:0016787 hydrolase activity; GO:0017171 serine hydrolase activity; GO:0070008 serine-type exopeptidase activity; GO:0140096 catalytic activity, acting on a protein;	PF00450	PF00450 Serine carboxypeptidase	OE	KOG1282	Serine carboxypeptidases (lysosomal cathepsin A)
J9VRV6	Palmitoyltransferase OS=Cryptococcus neoformans var. grubii serotype A (strain H99 / ATCC 208821 / CBS 10515 / FGSC 9487) OX=235443 GN=CNAG_02481 PE=3 SV=1	CNAG_02481	0.42802	0.00122564	Down	6.45	2	2	2	23007.2	22850.6	19807.3	10693.2	7801.05	9611.72	1.95145	1.93817	1.68004	0.906988	0.661679	0.815258	plasma membrane	K18932	ZDHHC; palmitoyltransferase [EC:2.3.1.225]							R	KOG1313	DHHC-type Zn-finger proteins
J9VSG8	NAD-dependent protein deacetylase OS=Cryptococcus neoformans var. grubii serotype A (strain H99 / ATCC 208821 / CBS 10515 / FGSC 9487) OX=235443 GN=CNAG_07712 PE=3 SV=2	CNAG_07712	0.569384	0.0236564	Down	5.87	2	2	2	2349.07	2273.48	1543.83	1206.95	1299.94	1004.15	1.72929	1.67365	1.13651	0.88851	0.956965	0.739216	cytoplasm	K11121	SIR2; NAD+-dependent protein deacetylase SIR2 [EC:2.3.1.286]	map00760 Nicotinate and nicotinamide metabolism; map01100 Metabolic pathways; map04213 Longevity regulating pathway - multiple species	GO:0000018 regulation of DNA recombination; GO:0000019 regulation of mitotic recombination; GO:0000122 negative regulation of transcription by RNA polymerase II; GO:0000183 rDNA heterochromatin formation; GO:0006325 chromatin organization; GO:0006338 chromatin remodeling; GO:0006355 regulation of DNA-templated transcription; GO:0006357 regulation of transcription by RNA polymerase II; GO:0006476 …	GO:0000228 nuclear chromosome; GO:0000775 chromosome, centromeric region; GO:0000785 chromatin; GO:0000792 heterochromatin; GO:0005622 intracellular anatomical structure; GO:0005634 nucleus; GO:0005694 chromosome; GO:0005721 pericentric heterochromatin; GO:0005737 cytoplasm; GO:0031934 mating-type region heterochromatin; GO:0031974 membrane-enclosed lumen; GO:0031981 nuclear lumen; GO:0033553 rDN…	GO:0003824 catalytic activity; GO:0004407 histone deacetylase activity; GO:0016787 hydrolase activity; GO:0016810 hydrolase activity, acting on carbon-nitrogen (but not peptide) bonds; GO:0016811 hydrolase activity, acting on carbon-nitrogen (but not peptide) bonds, in linear amides; GO:0017136 NAD-dependent histone deacetylase activity; GO:0019213 deacetylase activity; GO:0033558 protein lysine …			BK	KOG2682	NAD-dependent histone deacetylases and class I sirtuins (SIR2 family)
J9VU71	Transcription elongation factor SPT4 OS=Cryptococcus neoformans var. grubii serotype A (strain H99 / ATCC 208821 / CBS 10515 / FGSC 9487) OX=235443 GN=CNAG_04204 PE=3 SV=1	CNAG_04204	1.61429	0.0265046	Up	16.81	2	2	2	2648.36	3935.16	2797	5428.34	5354.8	4359.73	0.580877	0.863117	0.613479	1.19062	1.17449	0.956239	cytoskeleton	K15171	SUPT4H1, SPT4; transcription elongation factor SPT4		GO:0000375 RNA splicing, via transesterification reactions; GO:0000377 RNA splicing, via transesterification reactions with bulged adenosine as nucleophile; GO:0000398 mRNA splicing, via spliceosome; GO:0006139 nucleobase-containing compound metabolic process; GO:0006282 regulation of DNA repair; GO:0006325 chromatin organization; GO:0006355 regulation of DNA-templated transcription; GO:0006356 r…	GO:0000228 nuclear chromosome; GO:0000785 chromatin; GO:0005622 intracellular anatomical structure; GO:0005634 nucleus; GO:0005654 nucleoplasm; GO:0005694 chromosome; GO:0008023 transcription elongation factor complex; GO:0031974 membrane-enclosed lumen; GO:0031981 nuclear lumen; GO:0032044 DSIF complex; GO:0032991 protein-containing complex; GO:0043226 organelle; GO:0043227 membrane-bounded orga…	GO:0000182 rDNA binding; GO:0000993 RNA polymerase II complex binding; GO:0001098 basal transcription machinery binding; GO:0001099 basal RNA polymerase II transcription machinery binding; GO:0001181 RNA polymerase I general transcription initiation factor activity; GO:0003676 nucleic acid binding; GO:0003677 DNA binding; GO:0003690 double-stranded DNA binding; GO:0003700 DNA-binding transcriptio…	PF06093	PF06093 Spt4/RpoE2 zinc finger	K	KOG3490	Transcription elongation factor SPT4
J9VVG9	Phosphatidylinositol transfer protein SFH5 OS=Cryptococcus neoformans var. grubii serotype A (strain H99 / ATCC 208821 / CBS 10515 / FGSC 9487) OX=235443 GN=CNAG_02104 PE=3 SV=1	CNAG_02104	0.489991	0.00096082	Down	14.48	4	4	4	3135.56	2809.48	3687.08	1537.7	1547.23	1634.72	1.87097	1.6764	2.20006	0.917538	0.923225	0.97543	cytoplasm	K19996	SFH5; phosphatidylinositol transfer protein SFH5		GO:0006629 lipid metabolic process; GO:0006644 phospholipid metabolic process; GO:0006650 glycerophospholipid metabolic process; GO:0006793 phosphorus metabolic process; GO:0006796 phosphate-containing compound metabolic process; GO:0006810 transport; GO:0006811 monoatomic ion transport; GO:0006820 monoatomic anion transport; GO:0006869 lipid transport; GO:0006892 post-Golgi vesicle-mediated tran…	GO:0000322 storage vacuole; GO:0000323 lytic vacuole; GO:0000324 fungal-type vacuole; GO:0000329 fungal-type vacuole membrane; GO:0005622 intracellular anatomical structure; GO:0005634 nucleus; GO:0005737 cytoplasm; GO:0005773 vacuole; GO:0005774 vacuolar membrane; GO:0005783 endoplasmic reticulum; GO:0005829 cytosol; GO:0005886 plasma membrane; GO:0005938 cell cortex; GO:0012505 endomembrane sys…	GO:0005215 transporter activity; GO:0005319 lipid transporter activity; GO:0005548 phospholipid transporter activity; GO:0008526 phosphatidylinositol transfer activity;	PF00650	PF00650 CRAL/TRIO domain	I	KOG1471	Phosphatidylinositol transfer protein SEC14 and related proteins
J9VW70	Carboxypeptidase OS=Cryptococcus neoformans var. grubii serotype A (strain H99 / ATCC 208821 / CBS 10515 / FGSC 9487) OX=235443 GN=CNAG_06640 PE=3 SV=1	CNAG_06640	1.96162	9.27968e-05	Up	10.95	6	6	6	13656.6	12910.6	14537.6	27126	27899.1	25606.7	0.683287	0.645962	0.727367	1.35721	1.39589	1.28119	extracellular	K13289	CTSA, CPY; cathepsin A (carboxypeptidase C) [EC:3.4.16.5]					PF00450	PF00450 Serine carboxypeptidase	OE	KOG1282	Serine carboxypeptidases (lysosomal cathepsin A)
J9VWM8	Peptide hydrolase OS=Cryptococcus neoformans var. grubii serotype A (strain H99 / ATCC 208821 / CBS 10515 / FGSC 9487) OX=235443 GN=CNAG_04269 PE=3 SV=1	CNAG_04269	6.59164	0.000114403	Up	5.47	3	3	3	1886.16	2787.34	2016.46	15427.2	13623.9	15046.7	0.164365	0.242897	0.17572	1.34437	1.18723	1.31121	extracellular	K05994	E3.4.11.10; bacterial leucyl aminopeptidase [EC:3.4.11.10]							OPR	KOG2195	Transferrin receptor and related proteins containing the protease-associated (PA) domain
J9VXA5	alpha-1,3-glucan synthase OS=Cryptococcus neoformans var. grubii serotype A (strain H99 / ATCC 208821 / CBS 10515 / FGSC 9487) OX=235443 GN=CNAG_03120 PE=3 SV=2	CNAG_03120	2.06092	0.00258726	Up	7.18	18	18	18	7819.29	8608.28	8304.31	20628.8	14978.2	15363.5	0.493478	0.543271	0.524088	1.30189	0.945279	0.969595	plasma membrane	K00749	E2.4.1.183; alpha-1,3-glucan synthase [EC:2.4.1.183]					PF00128; PF08323	PF00128 Alpha amylase, catalytic domain; PF08323 Starch synthase catalytic domain
J9VXU6	Sugar transporter OS=Cryptococcus neoformans var. grubii serotype A (strain H99 / ATCC 208821 / CBS 10515 / FGSC 9487) OX=235443 GN=CNAG_05662 PE=3 SV=1	CNAG_05662	0.489646	0.00244639	Down	1.58	1	1	1	2314.17	2722.65	2269.23	1192.61		1192.31	0.890013	1.04711	0.872729	0.458669		0.458554	plasma membrane									R	KOG0254	Predicted transporter (major facilitator superfamily)
J9VXZ9	Extracellular metalloproteinase OS=Cryptococcus neoformans var. grubii serotype A (strain H99 / ATCC 208821 / CBS 10515 / FGSC 9487) OX=235443 GN=CNAG_04735 PE=3 SV=2	CNAG_04735	3.0694	0.046345	Up	5.05	3	3	3	1767.94	941.302	819.289	1857.32	3813.97	5159.2	0.526238	0.280184	0.243866	0.552842	1.13525	1.53567	extracellular	K01417	MEP; extracellular elastinolytic metalloproteinase [EC:3.4.24.-]			GO:0005576 extracellular region;
J9VYB0	Protein YAE1 OS=Cryptococcus neoformans var. grubii serotype A (strain H99 / ATCC 208821 / CBS 10515 / FGSC 9487) OX=235443 GN=CNAG_04581 PE=3 SV=1	CNAG_04581	0.457729	8.45749e-05	Down	14.02	4	4	4	12796.3	10986.8	11632	5279.58	5330.44	5600.49	1.97363	1.69455	1.79406	0.814295	0.822139	0.86379	nucleus	K03137	TFIIE2, GTF2E2, TFA2; transcription initiation factor TFIIE subunit beta	map03022 Basal transcription factors						S	KOG4774	Uncharacterized conserved protein
J9VYR8	ABC transporter PMR5 OS=Cryptococcus neoformans var. grubii serotype A (strain H99 / ATCC 208821 / CBS 10515 / FGSC 9487) OX=235443 GN=CNAG_06348 PE=3 SV=2	CNAG_06348	0.645127	0.0148939	Down	2.46	3	3	3	2671.75	2767.49	3099.67	1724.9	2202.9	1580.88	1.09786	1.1372	1.27369	0.708783	0.905199	0.649603	plasma membrane	K08712	SNQ2; ATP-binding cassette, subfamily G (WHITE), member 2, SNQ2	map02010 ABC transporters	GO:0006810 transport; GO:0006855 xenobiotic transmembrane transport; GO:0006873 intracellular monoatomic ion homeostasis; GO:0009987 cellular process; GO:0015849 organic acid transport; GO:0019725 cellular homeostasis; GO:0030003 intracellular monoatomic cation homeostasis; GO:0042221 response to chemical; GO:0042592 homeostatic process; GO:0042908 xenobiotic transport; GO:0048878 chemical homeos…	GO:0005622 intracellular anatomical structure; GO:0005737 cytoplasm; GO:0005739 mitochondrion; GO:0005829 cytosol; GO:0005886 plasma membrane; GO:0016020 membrane; GO:0043226 organelle; GO:0043227 membrane-bounded organelle; GO:0043229 intracellular organelle; GO:0043231 intracellular membrane-bounded organelle; GO:0071944 cell periphery;	GO:0003824 catalytic activity; GO:0005215 transporter activity; GO:0005342 organic acid transmembrane transporter activity; GO:0008559 ABC-type xenobiotic transporter activity; GO:0015399 primary active transmembrane transporter activity; GO:0016462 pyrophosphatase activity; GO:0016787 hydrolase activity; GO:0016817 hydrolase activity, acting on acid anhydrides; GO:0016818 hydrolase activity, act…	PF00005	PF00005 ABC transporter	Q	KOG0065	Pleiotropic drug resistance proteins (PDR1-15), ABC superfamily
J9W060	Large ribosomal subunit protein bL33m OS=Cryptococcus neoformans var. grubii serotype A (strain H99 / ATCC 208821 / CBS 10515 / FGSC 9487) OX=235443 GN=CNAG_04830 PE=3 SV=1	CNAG_04830	0.614449	0.00369283	Down	42.86	3	3	3	2209.53	2651.42	2431.58	1592.61	1319.06	1569.22	1.01	1.21199	1.1115	0.727999	0.602956	0.717307	mitochondria	K02913	RP-L33, MRPL33, rpmG; large subunit ribosomal protein L33	map03010 Ribosome						J	KOG3505	Mitochondrial/chloroplast ribosomal protein L33-like
J9W1J0	Kexin OS=Cryptococcus neoformans var. grubii serotype A (strain H99 / ATCC 208821 / CBS 10515 / FGSC 9487) OX=235443 GN=CNAG_05446 PE=3 SV=1	CNAG_05446	2.1272	0.00735282	Up	5.14	5	5	5	4933.56	7290.97	8123	15220.6	14325.9	13736.7	0.35654	0.526906	0.587036	1.09997	1.03531	0.992729	extracellular	K01341	KEX2; kexin [EC:3.4.21.61]		GO:0006508 proteolysis; GO:0006807 nitrogen compound metabolic process; GO:0007323 peptide pheromone maturation; GO:0008152 metabolic process; GO:0009892 negative regulation of metabolic process; GO:0010466 negative regulation of peptidase activity; GO:0010467 gene expression; GO:0010605 negative regulation of macromolecule metabolic process; GO:0010951 negative regulation of endopeptidase activi…	GO:0000139 Golgi membrane; GO:0000322 storage vacuole; GO:0000323 lytic vacuole; GO:0000324 fungal-type vacuole; GO:0005622 intracellular anatomical structure; GO:0005737 cytoplasm; GO:0005773 vacuole; GO:0005794 Golgi apparatus; GO:0005802 trans-Golgi network; GO:0009986 cell surface; GO:0012505 endomembrane system; GO:0016020 membrane; GO:0031090 organelle membrane; GO:0031984 organelle subcomp…	GO:0003824 catalytic activity; GO:0004175 endopeptidase activity; GO:0004252 serine-type endopeptidase activity; GO:0004857 enzyme inhibitor activity; GO:0004866 endopeptidase inhibitor activity; GO:0004867 serine-type endopeptidase inhibitor activity; GO:0005488 binding; GO:0005515 protein binding; GO:0008233 peptidase activity; GO:0008236 serine-type peptidase activity; GO:0016787 hydrolase act…	PF00082	PF00082 Subtilase family	O	KOG3525	Subtilisin-like proprotein convertase
J9W1U6	Carboxypeptidase OS=Cryptococcus neoformans var. grubii serotype A (strain H99 / ATCC 208821 / CBS 10515 / FGSC 9487) OX=235443 GN=CNAG_01879 PE=3 SV=1	CNAG_01879	1.64662	0.00285126	Up	10.19	5	5	5	7708.43	7060.11	7984.36	14135.2	12022.5	11307.7	0.705328	0.646006	0.730576	1.29338	1.10007	1.03466	extracellular	K13289	CTSA, CPY; cathepsin A (carboxypeptidase C) [EC:3.4.16.5]					PF00450	PF00450 Serine carboxypeptidase	OE	KOG1282	Serine carboxypeptidases (lysosomal cathepsin A)
J9W469	Multifunctional fusion protein OS=Cryptococcus neoformans var. grubii serotype A (strain H99 / ATCC 208821 / CBS 10515 / FGSC 9487) OX=235443 GN=CNAG_05602 PE=3 SV=1	CNAG_05602	1.51551	3.79986e-05	Up	46.89	24	24	24	116492	117629	110546	173257	172177	176913	0.704008	0.71088	0.668074	1.04706	1.04054	1.06916	cytoplasm	K00294	E1.2.1.88; 1-pyrroline-5-carboxylate dehydrogenase [EC:1.2.1.88]	map00250 Alanine, aspartate and glutamate metabolism; map00330 Arginine and proline metabolism; map01100 Metabolic pathways	GO:0006082 organic acid metabolic process; GO:0006520 amino acid metabolic process; GO:0006536 glutamate metabolic process; GO:0006537 glutamate biosynthetic process; GO:0006560 proline metabolic process; GO:0006562 proline catabolic process; GO:0006807 nitrogen compound metabolic process; GO:0006950 response to stress; GO:0007154 cell communication; GO:0008152 metabolic process; GO:0008652 amino…	GO:0005622 intracellular anatomical structure; GO:0005737 cytoplasm; GO:0005739 mitochondrion; GO:0005759 mitochondrial matrix; GO:0031974 membrane-enclosed lumen; GO:0043226 organelle; GO:0043227 membrane-bounded organelle; GO:0043229 intracellular organelle; GO:0043231 intracellular membrane-bounded organelle; GO:0043233 organelle lumen; GO:0070013 intracellular organelle lumen;	GO:0003824 catalytic activity; GO:0003842 1-pyrroline-5-carboxylate dehydrogenase activity; GO:0016491 oxidoreductase activity; GO:0016645 oxidoreductase activity, acting on the CH-NH group of donors; GO:0016646 oxidoreductase activity, acting on the CH-NH group of donors, NAD or NADP as acceptor;			E	KOG2455	Delta-1-pyrroline-5-carboxylate dehydrogenase
J9VDK8	Mitochondrial import inner membrane translocase subunit TIM14 OS=Cryptococcus neoformans var. grubii serotype A (strain H99 / ATCC 208821 / CBS 10515 / FGSC 9487) OX=235443 GN=CNAG_00233 PE=3 SV=2	CNAG_00233	0.642526	0.00169823	Down	26.21	3	3	3	12246.7	13889.2	11859.5	8684.73	7958.26	7770.06	1.30463	1.4796	1.26338	0.925177	0.847787	0.827738	mitochondria	K09539	DNAJC19; DnaJ homolog subfamily C member 19		GO:0006605 protein targeting; GO:0006626 protein targeting to mitochondrion; GO:0006810 transport; GO:0006839 mitochondrial transport; GO:0006886 intracellular protein transport; GO:0006996 organelle organization; GO:0007005 mitochondrion organization; GO:0008104 protein localization; GO:0009987 cellular process; GO:0015031 protein transport; GO:0015833 peptide transport; GO:0016043 cellular comp…	GO:0001405 PAM complex, Tim23 associated import motor; GO:0005622 intracellular anatomical structure; GO:0005737 cytoplasm; GO:0005739 mitochondrion; GO:0005740 mitochondrial envelope; GO:0005743 mitochondrial inner membrane; GO:0005744 TIM23 mitochondrial import inner membrane translocase complex; GO:0016020 membrane; GO:0019866 organelle inner membrane; GO:0031090 organelle membrane; GO:0031966…	GO:0001671 ATPase activator activity; GO:0005488 binding; GO:0005515 protein binding; GO:0008047 enzyme activator activity; GO:0030234 enzyme regulator activity; GO:0030544 Hsp70 protein binding; GO:0031072 heat shock protein binding; GO:0051082 unfolded protein binding; GO:0060589 nucleoside-triphosphatase regulator activity; GO:0060590 ATPase regulator activity; GO:0098772 molecular function re…			O	KOG0723	Molecular chaperone (DnaJ superfamily)
J9VEM7	Mid2 domain-containing protein OS=Cryptococcus neoformans var. grubii serotype A (strain H99 / ATCC 208821 / CBS 10515 / FGSC 9487) OX=235443 GN=CNAG_00668 PE=4 SV=2	CNAG_00668	1.93293	0.0259792	Up	1.96	1	1	1	2151.17	1599.94	2432.32	5077.38	3109.83	3764.9	0.577667	0.429642	0.653166	1.36346	0.835102	1.01101	extracellular
J9VEQ8	EGF domain-specific O-linked N-acetylglucosamine transferase OS=Cryptococcus neoformans var. grubii serotype A (strain H99 / ATCC 208821 / CBS 10515 / FGSC 9487) OX=235443 GN=CNAG_00702 PE=4 SV=2	CNAG_00702	1.5196	0.0205311	Up	11.42	4	4	4	3733.65	2989.9	3053.09	4181.42	5048.66	5626.48	0.899921	0.720655	0.735886	1.00785	1.21688	1.35615	plasma membrane
J9VEU5	Adhesin domain-containing protein OS=Cryptococcus neoformans var. grubii serotype A (strain H99 / ATCC 208821 / CBS 10515 / FGSC 9487) OX=235443 GN=CNAG_00456 PE=4 SV=1	CNAG_00456	0.503924	0.000425363	Down	12.67	5	5	5	12962	13109.6	11343.8	5830.56	6781.52	6242.44	2.29201	2.31811	2.00587	1.03099	1.19914	1.10382	nucleus
J9VF45	WIBG Mago-binding domain-containing protein OS=Cryptococcus neoformans var. grubii serotype A (strain H99 / ATCC 208821 / CBS 10515 / FGSC 9487) OX=235443 GN=CNAG_00577 PE=4 SV=2	CNAG_00577	0.65313	0.047517	Down	36	7	7	7	3731.92	4609.13	5917.25	2957.39	3476.52	2878.62	1.18119	1.45884	1.87287	0.936045	1.10035	0.911113	nucleus	K14294	WIBG, PYM; partner of Y14 and mago	map03013 Nucleocytoplasmic transport; map03015 mRNA surveillance pathway				PF09282	PF09282 Mago binding	S	KOG4325	Uncharacterized conserved protein
J9VFV2	Ribose 5-phosphate isomerase OS=Cryptococcus neoformans var. grubii serotype A (strain H99 / ATCC 208821 / CBS 10515 / FGSC 9487) OX=235443 GN=CNAG_00827 PE=3 SV=1	CNAG_00827	3.46801	4.40861e-06	Up	40.24	7	7	7	17374.2	17139.6	16127.4	61588.9	55848.6	58186.6	0.378118	0.373012	0.350983	1.34037	1.21544	1.26633	cytoplasm	K01808	rpiB; ribose 5-phosphate isomerase B [EC:5.3.1.6]	map00030 Pentose phosphate pathway; map00051 Fructose and mannose metabolism; map01100 Metabolic pathways; map01110 Biosynthesis of secondary metabolites; map01200 Carbon metabolism; map01230 Biosynthesis of amino acids
J9VGE8	Golgi apparatus membrane protein TVP15 OS=Cryptococcus neoformans var. grubii serotype A (strain H99 / ATCC 208821 / CBS 10515 / FGSC 9487) OX=235443 GN=CNAG_03952 PE=4 SV=2	CNAG_03952	0.612765	0.0289075	Down	13.01	2	2	2	11440.8	14820.9	18038.3	9315.78	8120.27	9709.42	1.13561	1.47112	1.79048	0.924684	0.806017	0.963756	plasma membrane				GO:0006810 transport; GO:0016192 vesicle-mediated transport; GO:0051179 localization; GO:0051234 establishment of localization;	GO:0000139 Golgi membrane; GO:0005622 intracellular anatomical structure; GO:0005737 cytoplasm; GO:0005794 Golgi apparatus; GO:0012505 endomembrane system; GO:0016020 membrane; GO:0031090 organelle membrane; GO:0031984 organelle subcompartment; GO:0043226 organelle; GO:0043227 membrane-bounded organelle; GO:0043229 intracellular organelle; GO:0043231 intracellular membrane-bounded organelle; GO:0…
J9VGM3	DUF2423 domain-containing protein OS=Cryptococcus neoformans var. grubii serotype A (strain H99 / ATCC 208821 / CBS 10515 / FGSC 9487) OX=235443 GN=CNAG_04037 PE=4 SV=1	CNAG_04037	2.1522	0.0454346	Up	11.21	1	1	1	567.164	1565.5	1049.56	2241.27	2257.72	2349.8	0.259872	0.717304	0.480903	1.02694	1.03448	1.07667	nucleus
J9VGS5	Uncharacterized protein OS=Cryptococcus neoformans var. grubii serotype A (strain H99 / ATCC 208821 / CBS 10515 / FGSC 9487) OX=235443 GN=CNAG_03847 PE=4 SV=2	CNAG_03847	2.10045	0.0212408	Up	3.23	1	1	1	1346.96	1634.75		2460.14	3556.12	3378.16	0.480014	0.582574		0.876717	1.26729	1.20387	extracellular
J9VH84	D-arabinitol 2-dehydrogenase OS=Cryptococcus neoformans var. grubii serotype A (strain H99 / ATCC 208821 / CBS 10515 / FGSC 9487) OX=235443 GN=CNAG_02925 PE=3 SV=1	CNAG_02925	1.53833	0.00160228	Up	28.53	11	11	11	60926.3	70274.4	63186.1	99449.3	93382.6	106199	0.6973	0.804289	0.723163	1.13819	1.06876	1.21544	mitochondria	K17738	ARD; D-arabinitol 2-dehydrogenase [EC:1.1.1.250]	map00040 Pentose and glucuronate interconversions; map01100 Metabolic pathways				PF13561	PF13561 Enoyl-(Acyl carrier protein) reductase	R	KOG0725	Reductases with broad range of substrate specificities
J9VHD7	Uncharacterized protein OS=Cryptococcus neoformans var. grubii serotype A (strain H99 / ATCC 208821 / CBS 10515 / FGSC 9487) OX=235443 GN=CNAG_04088 PE=4 SV=1	CNAG_04088	0.455058	8.26443e-05	Down	29.6	4	4	4	16831.7	17958.4	18504.8	8570.82	7494.27	8187.19	1.66663	1.7782	1.8323	0.848661	0.742064	0.810675	mitochondria	K22866	TCTEX1D2; tctex1 domain-containing protein 2
J9VHE3	WSC domain-containing protein OS=Cryptococcus neoformans var. grubii serotype A (strain H99 / ATCC 208821 / CBS 10515 / FGSC 9487) OX=235443 GN=CNAG_02864 PE=4 SV=1	CNAG_02864	6.45949	2.22368e-05	Up	4.98	1	1	1	2451.79	3083.63	3134.82	19286.9	18830	17888.4	0.188363	0.236905	0.240838	1.48175	1.44665	1.37431	extracellular
J9VHF5	Sugar transporter OS=Cryptococcus neoformans var. grubii serotype A (strain H99 / ATCC 208821 / CBS 10515 / FGSC 9487) OX=235443 GN=CNAG_06963 PE=3 SV=1	CNAG_06963	1.65677	0.00813429	Up	4.68	3	3	3	5091.91	4073.17	3630.79	7543.39	6944.01	6712.37	0.541605	0.433246	0.386192	0.802358	0.738605	0.713966	plasma membrane	K08139	HXT; MFS transporter, SP family, sugar:H+ symporter	map04113 Meiosis - yeast						R	KOG0254	Predicted transporter (major facilitator superfamily)
J9VI16	Rab-GAP TBC domain-containing protein OS=Cryptococcus neoformans var. grubii serotype A (strain H99 / ATCC 208821 / CBS 10515 / FGSC 9487) OX=235443 GN=CNAG_07566 PE=4 SV=2	CNAG_07566	1.64857	0.00769875	Up	11.47	6	6	6	7439.5	6675.02	6504.62	11102.9	13220.9	9668.35	0.765341	0.686695	0.669165	1.14221	1.3601	0.994634	nucleus	K20242	EVI5; ecotropic viral integration site 5 protein		GO:0006810 transport; GO:0006886 intracellular protein transport; GO:0006888 endoplasmic reticulum to Golgi vesicle-mediated transport; GO:0008104 protein localization; GO:0015031 protein transport; GO:0015833 peptide transport; GO:0016192 vesicle-mediated transport; GO:0023052 signaling; GO:0031338 regulation of vesicle fusion; GO:0032879 regulation of localization; GO:0033036 macromolecule loca…	GO:0000131 incipient cellular bud site; GO:0005622 intracellular anatomical structure; GO:0005737 cytoplasm; GO:0005798 Golgi-associated vesicle; GO:0005829 cytosol; GO:0005886 plasma membrane; GO:0005933 cellular bud; GO:0005934 cellular bud tip; GO:0005935 cellular bud neck; GO:0012505 endomembrane system; GO:0016020 membrane; GO:0030427 site of polarized growth; GO:0031410 cytoplasmic vesicle;…	GO:0005096 GTPase activator activity; GO:0005488 binding; GO:0005515 protein binding; GO:0008047 enzyme activator activity; GO:0019899 enzyme binding; GO:0030234 enzyme regulator activity; GO:0030695 GTPase regulator activity; GO:0031267 small GTPase binding; GO:0051020 GTPase binding; GO:0060589 nucleoside-triphosphatase regulator activity; GO:0098772 molecular function regulator activity;			R	KOG1102	Rab6 GTPase activator GAPCenA and related TBC domain proteins
J9VI67	Uncharacterized protein OS=Cryptococcus neoformans var. grubii serotype A (strain H99 / ATCC 208821 / CBS 10515 / FGSC 9487) OX=235443 GN=CNAG_07576 PE=4 SV=1	CNAG_07576	0.661099	0.00091216	Down	35.94	2	2	2	5129.12	4919.97	5627.04	3628.16	3367.61	3367.71	1.37627	1.32015	1.50987	0.973523	0.903611	0.903638	extracellular
J9VI72	Fungal-type protein kinase domain-containing protein OS=Cryptococcus neoformans var. grubii serotype A (strain H99 / ATCC 208821 / CBS 10515 / FGSC 9487) OX=235443 GN=CNAG_06703 PE=4 SV=1	CNAG_06703	1.98603	0.0110056	Up	22.98	15	1	1	593.195	723.931	956.648	1443.7	1350.6	1721.49	0.454102	0.554182	0.732331	1.10518	1.03391	1.31783	cytoplasm
J9VII0	Cytoplasmic protein OS=Cryptococcus neoformans var. grubii serotype A (strain H99 / ATCC 208821 / CBS 10515 / FGSC 9487) OX=235443 GN=CNAG_04997 PE=4 SV=1	CNAG_04997	2.08465	0.0488053	Up	3.28	2	2	2	625.998	1401.84	1348.51	2689.77	1917.7	2431.05	0.252642	0.565758	0.544235	1.08554	0.77395	0.981129	extracellular	K06047	TTL; tubulin---tyrosine ligase [EC:6.3.2.25]		GO:0000226 microtubule cytoskeleton organization; GO:0006807 nitrogen compound metabolic process; GO:0006996 organelle organization; GO:0007010 cytoskeleton organization; GO:0007017 microtubule-based process; GO:0008152 metabolic process; GO:0009987 cellular process; GO:0016043 cellular component organization; GO:0018193 peptidyl-amino acid modification; GO:0018212 peptidyl-tyrosine modification;…	GO:0000932 P-body; GO:0005622 intracellular anatomical structure; GO:0005737 cytoplasm; GO:0032991 protein-containing complex; GO:0035770 ribonucleoprotein granule; GO:0036464 cytoplasmic ribonucleoprotein granule; GO:0043226 organelle; GO:0043228 non-membrane-bounded organelle; GO:0043229 intracellular organelle; GO:0043232 intracellular non-membrane-bounded organelle; GO:1990904 ribonucleoprote…	GO:0003824 catalytic activity; GO:0004835 tubulin-tyrosine ligase activity; GO:0016874 ligase activity; GO:0016879 ligase activity, forming carbon-nitrogen bonds; GO:0016881 acid-amino acid ligase activity; GO:0140096 catalytic activity, acting on a protein;			O	KOG2157	Predicted tubulin-tyrosine ligase
J9VIQ7	PIN domain-containing protein OS=Cryptococcus neoformans var. grubii serotype A (strain H99 / ATCC 208821 / CBS 10515 / FGSC 9487) OX=235443 GN=CNAG_07351 PE=4 SV=2	CNAG_07351	0.570055	0.0097696	Down	3.64	4	4	4	6673.59	6178.35	5080.45	3106.38	3066.29	4049.77	1.80009	1.6665	1.37036	0.837893	0.827079	1.09236	mitochondria	K11124	SMG6, EST1A; protein SMG6 [EC:3.1.-.-]	map03015 mRNA surveillance pathway				PF13638	PF13638 PIN domain	A	KOG2162	Nonsense-mediated mRNA decay protein
J9VJ10	Isovaleryl-CoA dehydrogenase OS=Cryptococcus neoformans var. grubii serotype A (strain H99 / ATCC 208821 / CBS 10515 / FGSC 9487) OX=235443 GN=CNAG_00452 PE=3 SV=2	CNAG_00452	0.556484	0.00120464	Down	5.42	2	2	2	10998.9	10164.1	10237.1	5257.32	5618.87	6597.46	1.54755	1.4301	1.44037	0.73971	0.79058	0.928268	mitochondria	K00253	IVD, ivd; isovaleryl-CoA dehydrogenase [EC:1.3.8.4]	map00280 Valine, leucine and isoleucine degradation; map01100 Metabolic pathways				PF02771; PF02770; PF00441	PF02771 Acyl-CoA dehydrogenase, N-terminal domain; PF02770 Acyl-CoA dehydrogenase, middle domain; PF00441 Acyl-CoA dehydrogenase, C-terminal domain	EI	KOG0141	Isovaleryl-CoA dehydrogenase
J9VJM8	Beta-1,2-xylosyltransferase 1 OS=Cryptococcus neoformans var. grubii serotype A (strain H99 / ATCC 208821 / CBS 10515 / FGSC 9487) OX=235443 GN=CNAG_05148 PE=4 SV=1	CNAG_05148	1.58892	0.000271394	Up	24.33	17	17	17	21908.6	23429.2	21684.4	36547.2	33418.5	36527.2	0.661443	0.707352	0.654674	1.1034	1.00894	1.10279	extracellular	K11702	CXT1; beta-1,2-xylosyltransferase [EC:2.4.2.-]		GO:0000271 polysaccharide biosynthetic process; GO:0005975 carbohydrate metabolic process; GO:0005976 polysaccharide metabolic process; GO:0006629 lipid metabolic process; GO:0006643 membrane lipid metabolic process; GO:0006664 glycolipid metabolic process; GO:0006665 sphingolipid metabolic process; GO:0006687 glycosphingolipid metabolic process; GO:0006688 glycosphingolipid biosynthetic process;…	GO:0012505 endomembrane system;	GO:0003824 catalytic activity; GO:0008194 UDP-glycosyltransferase activity; GO:0016740 transferase activity; GO:0016757 glycosyltransferase activity; GO:0016758 hexosyltransferase activity; GO:0016763 pentosyltransferase activity; GO:0035252 UDP-xylosyltransferase activity; GO:0042285 xylosyltransferase activity; GO:0046527 glucosyltransferase activity;			R	KOG2458	Endoplasmic reticulum protein EP58, contains filamin rod domain and KDEL motif
J9VKI2	Protein translocase SEC61 complex gamma subunit OS=Cryptococcus neoformans var. grubii serotype A (strain H99 / ATCC 208821 / CBS 10515 / FGSC 9487) OX=235443 GN=CNAG_00067 PE=3 SV=1	CNAG_00067	0.654003	0.0034633	Down	38.57	3	3	3	5444.01	5057.16	4544.75	3287.81	3525.45	3026.82	1.48781	1.38209	1.24205	0.898536	0.963481	0.827209	mitochondria	K07342	SEC61G, SSS1, secE; protein transport protein SEC61 subunit gamma and related proteins	map03060 Protein export; map04141 Protein processing in endoplasmic reticulum; map04145 Phagosome	GO:0006605 protein targeting; GO:0006612 protein targeting to membrane; GO:0006613 cotranslational protein targeting to membrane; GO:0006614 SRP-dependent cotranslational protein targeting to membrane; GO:0006616 SRP-dependent cotranslational protein targeting to membrane, translocation; GO:0006620 post-translational protein targeting to endoplasmic reticulum membrane; GO:0006810 transport; GO:00…	GO:0005622 intracellular anatomical structure; GO:0005737 cytoplasm; GO:0005783 endoplasmic reticulum; GO:0005784 Sec61 translocon complex; GO:0005789 endoplasmic reticulum membrane; GO:0005791 rough endoplasmic reticulum; GO:0012505 endomembrane system; GO:0016020 membrane; GO:0030867 rough endoplasmic reticulum membrane; GO:0031090 organelle membrane; GO:0031984 organelle subcompartment; GO:003…	GO:0005198 structural molecule activity; GO:0005215 transporter activity;			U	KOG3498	Preprotein translocase, gamma subunit
J9VKL8	Palmitoyl-protein thioesterase 1 OS=Cryptococcus neoformans var. grubii serotype A (strain H99 / ATCC 208821 / CBS 10515 / FGSC 9487) OX=235443 GN=CNAG_00098 PE=4 SV=1	CNAG_00098	2.80091	0.0117855	Up	3.95	1	1	1	2355.85	1141.65	2040.99	5997.94	5252.87	4262.02	0.643067	0.311632	0.557121	1.63723	1.43385	1.16339	extracellular	K01074	PPT; palmitoyl-protein thioesterase [EC:3.1.2.22]	map00062 Fatty acid elongation; map01100 Metabolic pathways; map01212 Fatty acid metabolism	GO:0002084 protein depalmitoylation; GO:0006486 protein glycosylation; GO:0006487 protein N-linked glycosylation; GO:0006629 lipid metabolic process; GO:0006643 membrane lipid metabolic process; GO:0006665 sphingolipid metabolic process; GO:0006807 nitrogen compound metabolic process; GO:0006873 intracellular monoatomic ion homeostasis; GO:0006885 regulation of pH; GO:0007035 vacuolar acidificati…	GO:0005622 intracellular anatomical structure; GO:0005737 cytoplasm; GO:0005783 endoplasmic reticulum; GO:0005789 endoplasmic reticulum membrane; GO:0012505 endomembrane system; GO:0016020 membrane; GO:0031984 organelle subcompartment; GO:0042175 nuclear outer membrane-endoplasmic reticulum membrane network; GO:0043226 organelle; GO:0043227 membrane-bounded organelle; GO:0043229 intracellular org…	GO:0003824 catalytic activity; GO:0008474 palmitoyl-(protein) hydrolase activity; GO:0016462 pyrophosphatase activity; GO:0016787 hydrolase activity; GO:0016788 hydrolase activity, acting on ester bonds; GO:0016790 thiolester hydrolase activity; GO:0016817 hydrolase activity, acting on acid anhydrides; GO:0016818 hydrolase activity, acting on acid anhydrides, in phosphorus-containing anhydrides; …	PF02089	PF02089 Palmitoyl protein thioesterase	IO	KOG2541	Palmitoyl protein thioesterase
J9VKU4	Phospholipid transporter OS=Cryptococcus neoformans var. grubii serotype A (strain H99 / ATCC 208821 / CBS 10515 / FGSC 9487) OX=235443 GN=CNAG_01055 PE=4 SV=2	CNAG_01055	1.93754	4.79814e-05	Up	6.61	3	3	3	1089.25	1213.7	1102.19	2167.44	2195.23	2234.94	0.487878	0.543619	0.493674	0.970802	0.983249	1.00104	plasma membrane				GO:0001407 glycerophosphodiester transmembrane transport; GO:0006810 transport; GO:0006811 monoatomic ion transport; GO:0006820 monoatomic anion transport; GO:0015711 organic anion transport; GO:0015748 organophosphate ester transport; GO:0034220 monoatomic ion transmembrane transport; GO:0051179 localization; GO:0051234 establishment of localization; GO:0055085 transmembrane transport; GO:007170…	GO:0005886 plasma membrane; GO:0016020 membrane; GO:0071944 cell periphery;	GO:0001406 glycerophosphodiester transmembrane transporter activity; GO:0005215 transporter activity; GO:0008509 monoatomic anion transmembrane transporter activity; GO:0008514 organic anion transmembrane transporter activity; GO:0015075 monoatomic ion transmembrane transporter activity; GO:0015605 organophosphate ester transmembrane transporter activity; GO:0022857 transmembrane transporter acti…			P	KOG0252	Inorganic phosphate transporter
J9VKX0	Short-chain dehydrogenase/reductase SDR OS=Cryptococcus neoformans var. grubii serotype A (strain H99 / ATCC 208821 / CBS 10515 / FGSC 9487) OX=235443 GN=CNAG_03754 PE=3 SV=2	CNAG_03754	0.637739	0.000635543	Down	12.3	3	3	3	5813.96	6033.92	5670.14	3411.44	3890.24	3870.24	1.74262	1.80855	1.69952	1.02251	1.16602	1.16003	cytoplasm							PF13561	PF13561 Enoyl-(Acyl carrier protein) reductase	R	KOG0725	Reductases with broad range of substrate specificities
J9VKY2	Hypervirulence associated protein TUDOR domain-containing protein OS=Cryptococcus neoformans var. grubii serotype A (strain H99 / ATCC 208821 / CBS 10515 / FGSC 9487) OX=235443 GN=CNAG_02591 PE=1 SV=1	CNAG_02591	1.81026	0.0320018	Up	46.67	3	3	3	9881.91	13918.4	9113.56	25203.7	16473.7	17905.2	0.63171	0.889746	0.582592	1.61117	1.0531	1.14461	nucleus							PF11160	PF11160 Hypervirulence associated proteins TUDOR domain
J9VLE0	Aldehyde dehydrogenase (NAD ) OS=Cryptococcus neoformans var. grubii serotype A (strain H99 / ATCC 208821 / CBS 10515 / FGSC 9487) OX=235443 GN=CNAG_01078 PE=3 SV=1	CNAG_01078	0.539162	0.0130018	Down	4.44	2	2	2	5521.9	5000.4	5415.25	3384.09	3105.36	2103.47	1.70296	1.54213	1.67007	1.04366	0.957695	0.648712	cytoplasm	K00128	ALDH; aldehyde dehydrogenase (NAD+) [EC:1.2.1.3]	map00010 Glycolysis / Gluconeogenesis; map00053 Ascorbate and aldarate metabolism; map00071 Fatty acid degradation; map00280 Valine, leucine and isoleucine degradation; map00310 Lysine degradation; map00330 Arginine and proline metabolism; map00340 Histidine metabolism; map00380 Tryptophan metabolism; map00410 beta-Alanine metabolism; map00561 Glycerolipid metabolism; map00620 Pyruvate metabolism…						C	KOG2450	Aldehyde dehydrogenase
J9VLM5	Phosphodiesterase OS=Cryptococcus neoformans var. grubii serotype A (strain H99 / ATCC 208821 / CBS 10515 / FGSC 9487) OX=235443 GN=CNAG_05081 PE=4 SV=2	CNAG_05081	0.611377	0.0279774	Down	4.38	2	2	0	4041.45	3178.69	5000.75	2764.29	2391.3	2315.98	0.947041	0.744869	1.17184	0.647761	0.560358	0.542708	mitochondria				GO:0001932 regulation of protein phosphorylation; GO:0001933 negative regulation of protein phosphorylation; GO:0006139 nucleobase-containing compound metabolic process; GO:0006163 purine nucleotide metabolic process; GO:0006195 purine nucleotide catabolic process; GO:0006198 cAMP catabolic process; GO:0006469 negative regulation of protein kinase activity; GO:0006725 cellular aromatic compound m…		GO:0003824 catalytic activity; GO:0004112 cyclic-nucleotide phosphodiesterase activity; GO:0004114 3',5'-cyclic-nucleotide phosphodiesterase activity; GO:0004115 3',5'-cyclic-AMP phosphodiesterase activity; GO:0008081 phosphoric diester hydrolase activity; GO:0016787 hydrolase activity; GO:0016788 hydrolase activity, acting on ester bonds; GO:0042578 phosphoric ester hydrolase activity; GO:004755…
J9VLS4	Lathosterol oxidase OS=Cryptococcus neoformans var. grubii serotype A (strain H99 / ATCC 208821 / CBS 10515 / FGSC 9487) OX=235443 GN=CNAG_00519 PE=4 SV=1	CNAG_00519	0.4802	0.000966523	Down	11.59	4	4	4	40414.4	41238.2	32716.2	19146	18884.2	16889.7	1.17504	1.199	0.951219	0.556667	0.549056	0.491066	plasma membrane	K00227	SC5DL, ERG3; Delta7-sterol 5-desaturase [EC:1.14.19.20]	map00100 Steroid biosynthesis; map01100 Metabolic pathways; map01110 Biosynthesis of secondary metabolites	GO:0006066 alcohol metabolic process; GO:0006629 lipid metabolic process; GO:0006694 steroid biosynthetic process; GO:0006696 ergosterol biosynthetic process; GO:0008152 metabolic process; GO:0008202 steroid metabolic process; GO:0008204 ergosterol metabolic process; GO:0008610 lipid biosynthetic process; GO:0009058 biosynthetic process; GO:0009987 cellular process; GO:0016125 sterol metabolic pr…	GO:0000139 Golgi membrane; GO:0005622 intracellular anatomical structure; GO:0005737 cytoplasm; GO:0005783 endoplasmic reticulum; GO:0005788 endoplasmic reticulum lumen; GO:0005789 endoplasmic reticulum membrane; GO:0005794 Golgi apparatus; GO:0012505 endomembrane system; GO:0016020 membrane; GO:0031090 organelle membrane; GO:0031974 membrane-enclosed lumen; GO:0031984 organelle subcompartment; G…	GO:0000248 C-5 sterol desaturase activity; GO:0003824 catalytic activity; GO:0005488 binding; GO:0005506 iron ion binding; GO:0016491 oxidoreductase activity; GO:0016705 oxidoreductase activity, acting on paired donors, with incorporation or reduction of molecular oxygen; GO:0016717 oxidoreductase activity, acting on paired donors, with oxidation of a pair of donors resulting in the reduction of …			I	KOG0872	Sterol C5 desaturase
J9VLU5	Glucosidase OS=Cryptococcus neoformans var. grubii serotype A (strain H99 / ATCC 208821 / CBS 10515 / FGSC 9487) OX=235443 GN=CNAG_00897 PE=3 SV=2	CNAG_00897	1.67518	0.0169767	Up	3.86	2	2	2	3288.12	4454.69	4412.48	5800.26	6752.75	7809.3	0.566826	0.767926	0.76065	0.999884	1.16408	1.34621	mitochondria	K21850	KRE6; beta-glucan synthesis-associated protein KRE6
J9VMB3	CAP64 gene product-related OS=Cryptococcus neoformans var. grubii serotype A (strain H99 / ATCC 208821 / CBS 10515 / FGSC 9487) OX=235443 GN=CNAG_00701 PE=4 SV=2	CNAG_00701	2.05534	0.00034847	Up	30.12	15	15	15	13944.7	15262.9	17032.6	33233.2	31563.4	30242.7	0.484839	0.530671	0.592202	1.15548	1.09742	1.0515	extracellular
J9VMN6	Homeobox domain-containing protein OS=Cryptococcus neoformans var. grubii serotype A (strain H99 / ATCC 208821 / CBS 10515 / FGSC 9487) OX=235443 GN=CNAG_01431 PE=4 SV=1	CNAG_01431	0.480437	0.0477896	Down	3.89	2	2	2	2264.88	2952.37	4147.65	1790.53	1725.69	983.023	0.77333	1.00807	1.41619	0.611366	0.589227	0.335648	nucleus							PF00046	PF00046 Homeodomain
J9VMV8	Fungal-type protein kinase domain-containing protein OS=Cryptococcus neoformans var. grubii serotype A (strain H99 / ATCC 208821 / CBS 10515 / FGSC 9487) OX=235443 GN=CNAG_06780 PE=4 SV=1	CNAG_06780	1.55512	0.00509317	Up	32.4	17	8	6	8469.03	7819.52	6792.08	12826.5	10936.5	12130.2	0.700076	0.646385	0.561454	1.06028	0.904044	1.00272	cytoplasm
J9VN96	Myosin I binding protein OS=Cryptococcus neoformans var. grubii serotype A (strain H99 / ATCC 208821 / CBS 10515 / FGSC 9487) OX=235443 GN=CNAG_01261 PE=4 SV=2	CNAG_01261	1.53897	0.000328242	Up	18.32	23	23	23	17913.6	17508.4	16490.5	27804.1	25241.1	26846.5	0.759587	0.742405	0.699244	1.17897	1.07029	1.13837	mitochondria	K20521	BBC1, MTI1; myosin tail region-interacting protein MTI1		GO:0006996 organelle organization; GO:0007010 cytoskeleton organization; GO:0008064 regulation of actin polymerization or depolymerization; GO:0009987 cellular process; GO:0010639 negative regulation of organelle organization; GO:0016043 cellular component organization; GO:0030029 actin filament-based process; GO:0030036 actin cytoskeleton organization; GO:0030832 regulation of actin filament len…	GO:0005622 intracellular anatomical structure; GO:0005737 cytoplasm; GO:0005856 cytoskeleton; GO:0005938 cell cortex; GO:0015629 actin cytoskeleton; GO:0030479 actin cortical patch; GO:0030863 cortical cytoskeleton; GO:0030864 cortical actin cytoskeleton; GO:0043226 organelle; GO:0043228 non-membrane-bounded organelle; GO:0043229 intracellular organelle; GO:0043232 intracellular non-membrane-boun…	GO:0005488 binding; GO:0005515 protein binding; GO:0008092 cytoskeletal protein binding; GO:0017022 myosin binding; GO:0017024 myosin I binding;	PF07653	PF07653 Variant SH3 domain
J9VNJ1	Conidiation-specific protein 6 OS=Cryptococcus neoformans var. grubii serotype A (strain H99 / ATCC 208821 / CBS 10515 / FGSC 9487) OX=235443 GN=CNAG_03759 PE=4 SV=1	CNAG_03759	2.49752	0.00455901	Up	35.96	3	3	3	22807.7	26769.7	19216.4	72414.6	50523.3	48875.7	0.593084	0.69611	0.499697	1.88305	1.31379	1.27095	nucleus
J9VNV5	Meiotic Sister-Chromatid recombination aldehyde dehydrogenase OS=Cryptococcus neoformans var. grubii serotype A (strain H99 / ATCC 208821 / CBS 10515 / FGSC 9487) OX=235443 GN=CNAG_05029 PE=3 SV=2	CNAG_05029	1.6842	0.00102332	Up	10.32	5	5	5	1978.21	2202.01	2284.58	3390.66	3926.33	3571.02	0.689704	0.767732	0.79652	1.18216	1.36892	1.24504	extracellular				GO:0000003 reproduction; GO:0000280 nuclear division; GO:0006139 nucleobase-containing compound metabolic process; GO:0006259 DNA metabolic process; GO:0006310 DNA recombination; GO:0006725 cellular aromatic compound metabolic process; GO:0006807 nitrogen compound metabolic process; GO:0006996 organelle organization; GO:0007049 cell cycle; GO:0007127 meiosis I; GO:0007131 reciprocal meiotic recom…	GO:0005622 intracellular anatomical structure; GO:0005737 cytoplasm; GO:0005783 endoplasmic reticulum; GO:0012505 endomembrane system; GO:0016020 membrane; GO:0043226 organelle; GO:0043227 membrane-bounded organelle; GO:0043229 intracellular organelle; GO:0043231 intracellular membrane-bounded organelle;	GO:0003824 catalytic activity; GO:0004029 aldehyde dehydrogenase (NAD+) activity; GO:0016491 oxidoreductase activity; GO:0016620 oxidoreductase activity, acting on the aldehyde or oxo group of donors, NAD or NADP as acceptor; GO:0016903 oxidoreductase activity, acting on the aldehyde or oxo group of donors;			C	KOG2454	Betaine aldehyde dehydrogenase
J9VP06	Mediator of RNA polymerase II transcription subunit 18 OS=Cryptococcus neoformans var. grubii serotype A (strain H99 / ATCC 208821 / CBS 10515 / FGSC 9487) OX=235443 GN=CNAG_05897 PE=4 SV=1	CNAG_05897	0.63213	0.0233133	Down	6.06	1	1	1	2970.29	2325.97	2342.77		1567.86	1651.38	1.72663	1.35209	1.36185		0.911398	0.959948	nucleus
J9VP22	Transcription factor domain-containing protein OS=Cryptococcus neoformans var. grubii serotype A (strain H99 / ATCC 208821 / CBS 10515 / FGSC 9487) OX=235443 GN=CNAG_05912 PE=4 SV=2	CNAG_05912	0.529799	0.0451787	Down	5.11	3	3	3	1063.97	1277.34	976.669	839.708	527.212	390.943	1.3687	1.64318	1.2564	1.08021	0.67821	0.502913	nucleus
J9VP38	Endothelin-converting enzyme OS=Cryptococcus neoformans var. grubii serotype A (strain H99 / ATCC 208821 / CBS 10515 / FGSC 9487) OX=235443 GN=CNAG_03935 PE=4 SV=2	CNAG_03935	3.09893	3.95347e-05	Up	20.39	20	20	20	20708.8	18988.6	22814.8	65454.5	61738.4	66527.9	0.367808	0.337255	0.405212	1.16253	1.09653	1.1816	cytoplasm	K01415	ECE; endothelin-converting enzyme [EC:3.4.24.71]							E	KOG3624	M13 family peptidase
J9VP95	Alpha 1,2-mannosyltransferase OS=Cryptococcus neoformans var. grubii serotype A (strain H99 / ATCC 208821 / CBS 10515 / FGSC 9487) OX=235443 GN=CNAG_00873 PE=3 SV=2	CNAG_00873	1.63433	0.000168491	Up	15.01	8	8	8	14643.9	14013.9	14199	24820.2	23100.7	22121.4	0.724137	0.692984	0.702137	1.22735	1.14232	1.0939	mitochondria	K05535	MNN2; alpha 1,2-mannosyltransferase [EC:2.4.1.-]	map00513 Various types of N-glycan biosynthesis; map01100 Metabolic pathways
J9VPG5	Alpha-amylase OS=Cryptococcus neoformans var. grubii serotype A (strain H99 / ATCC 208821 / CBS 10515 / FGSC 9487) OX=235443 GN=CNAG_03146 PE=3 SV=2	CNAG_03146	1.5827	4.1524e-05	Up	16.76	12	12	12	90974.2	87788.5	86206.1	138001	136681	144685	0.708671	0.683855	0.671528	1.075	1.06472	1.12707	extracellular	K01176	AMY, amyA, malS; alpha-amylase [EC:3.2.1.1]	map00500 Starch and sucrose metabolism; map01100 Metabolic pathways; map01110 Biosynthesis of secondary metabolites				PF00128; PF02806	PF00128 Alpha amylase, catalytic domain; PF02806 Alpha amylase, C-terminal all-beta domain	G	KOG0471	Alpha-amylase
J9VPG7	MIF4G domain-containing protein OS=Cryptococcus neoformans var. grubii serotype A (strain H99 / ATCC 208821 / CBS 10515 / FGSC 9487) OX=235443 GN=CNAG_05829 PE=4 SV=2	CNAG_05829	0.630949	0.0010591	Down	15.26	19	19	19	15180.9	16983.4	16925.2	9828.81	9985.45	11158.7	1.38187	1.54595	1.54065	0.894686	0.908945	1.01574	mitochondria	K14327	UPF2, RENT2; regulator of nonsense transcripts 2	map03013 Nucleocytoplasmic transport; map03015 mRNA surveillance pathway	GO:0000184 nuclear-transcribed mRNA catabolic process, nonsense-mediated decay; GO:0000288 nuclear-transcribed mRNA catabolic process, deadenylation-dependent decay; GO:0000291 nuclear-transcribed mRNA catabolic process, exonucleolytic; GO:0000956 nuclear-transcribed mRNA catabolic process; GO:0006139 nucleobase-containing compound metabolic process; GO:0006259 DNA metabolic process; GO:0006310 D…	GO:0005622 intracellular anatomical structure; GO:0005634 nucleus; GO:0005737 cytoplasm; GO:0005844 polysome; GO:0032991 protein-containing complex; GO:0035145 exon-exon junction complex; GO:0043226 organelle; GO:0043227 membrane-bounded organelle; GO:0043229 intracellular organelle; GO:0043231 intracellular membrane-bounded organelle; GO:1990904 ribonucleoprotein complex;				A	KOG2051	Nonsense-mediated mRNA decay 2 protein
J9VPJ2	Uncharacterized protein OS=Cryptococcus neoformans var. grubii serotype A (strain H99 / ATCC 208821 / CBS 10515 / FGSC 9487) OX=235443 GN=CNAG_05859 PE=4 SV=2	CNAG_05859	0.456287	2.06743e-05	Down	47.06	4	4	4	14121.4	14217.5	12913.4	6157.16	6223.42	6442.32	1.53145	1.54187	1.40044	0.667737	0.674923	0.698663	mitochondria
J9VPL7	Rubredoxin-like domain-containing protein OS=Cryptococcus neoformans var. grubii serotype A (strain H99 / ATCC 208821 / CBS 10515 / FGSC 9487) OX=235443 GN=CNAG_07826 PE=4 SV=2	CNAG_07826	2.34152	0.00252134	Up	13.43	1	1	1	2039.18	3045.67	2650.05	5932.68	6609.95	5568.8	0.370556	0.553453	0.481562	1.07807	1.20115	1.01195	cytoplasm,nucleus
J9VPR5	Uncharacterized protein OS=Cryptococcus neoformans var. grubii serotype A (strain H99 / ATCC 208821 / CBS 10515 / FGSC 9487) OX=235443 GN=CNAG_05939 PE=4 SV=1	CNAG_05939	2.25035	0.00816594	Up	43.53	3	3	3	20633.1	24923.5	23844.5	67901.6	47627.5	40647.6	0.543065	0.655988	0.627589	1.78717	1.25356	1.06985	nucleus
J9VPT0	Uncharacterized protein OS=Cryptococcus neoformans var. grubii serotype A (strain H99 / ATCC 208821 / CBS 10515 / FGSC 9487) OX=235443 GN=CNAG_02438 PE=4 SV=2	CNAG_02438	1.59163	0.0365867	Up	2.5	1	1	1	1762.5	1727.65	2085.04	3106.28	2249.16	3518.19	0.789014	0.773413	0.933405	1.39058	1.00688	1.57498	mitochondria
J9VQ23	UDP-glucose,sterol transferase OS=Cryptococcus neoformans var. grubii serotype A (strain H99 / ATCC 208821 / CBS 10515 / FGSC 9487) OX=235443 GN=CNAG_03133 PE=4 SV=2	CNAG_03133	0.637328	0.000442929	Down	2.3	2	2	2	2500.46	2214.75	2379.49	1451.42	1573.03	1497.2	1.67912	1.48726	1.59789	0.974666	1.05633	1.00541	plasma membrane	K05841	E2.4.1.173; sterol 3beta-glucosyltransferase [EC:2.4.1.173]							GC	KOG1192	UDP-glucuronosyl and UDP-glucosyl transferase
J9VQ26	BZIP domain-containing protein OS=Cryptococcus neoformans var. grubii serotype A (strain H99 / ATCC 208821 / CBS 10515 / FGSC 9487) OX=235443 GN=CNAG_03346 PE=4 SV=2	CNAG_03346	0.616609	0.0385352	Down	3.52	1	1	1	3118.96	2871.56	3547.18	2032.24	1432.83	2415.96	1.29027	1.18793	1.46742	0.84071	0.592743	0.99945	nucleus	K21452	MBZ1; bZIP-type transcription factor MBZ1
J9VQ34	Uncharacterized protein OS=Cryptococcus neoformans var. grubii serotype A (strain H99 / ATCC 208821 / CBS 10515 / FGSC 9487) OX=235443 GN=CNAG_03142 PE=4 SV=1	CNAG_03142	1.70813	0.0196054	Up	54.74	6	6	6	62087.6	71103.8	69049.1	144476	108927	92050	0.589315	0.674894	0.655391	1.37132	1.0339	0.873708	nucleus
J9VQX5	alpha-L-rhamnosidase OS=Cryptococcus neoformans var. grubii serotype A (strain H99 / ATCC 208821 / CBS 10515 / FGSC 9487) OX=235443 GN=CNAG_02587 PE=4 SV=2	CNAG_02587	0.522523	0.00024703	Down	8.05	7	7	7	5834.43	5829.13	6697.61	3049.65	3224.77	3319.72	1.52235	1.52097	1.74758	0.795731	0.841424	0.866199	cytoplasm	K05989	ramA; alpha-L-rhamnosidase [EC:3.2.1.40]					PF08531; PF05592; PF17390	PF08531 Alpha-L-rhamnosidase N-terminal domain; PF05592 Bacterial alpha-L-rhamnosidase concanavalin-like domain; PF17390 Bacterial alpha-L-rhamnosidase C-terminal domain
J9VR08	Sodium-hydrogen antiporter OS=Cryptococcus neoformans var. grubii serotype A (strain H99 / ATCC 208821 / CBS 10515 / FGSC 9487) OX=235443 GN=CNAG_06889 PE=4 SV=1	CNAG_06889	0.454068	0.0179462	Down	5.44	2	2	2	1241.29	1108.97	923.821	663.984	482.513	340.158	1.79311	1.60196	1.33451	0.959159	0.697015	0.491375	plasma membrane
J9VR68	Uncharacterized protein OS=Cryptococcus neoformans var. grubii serotype A (strain H99 / ATCC 208821 / CBS 10515 / FGSC 9487) OX=235443 GN=CNAG_04949 PE=4 SV=1	CNAG_04949	2.12241	0.00704593	Up	6.37	2	2	2		1005.47	872.538	1719.27	2246.56	2013.03		0.496655	0.430993	0.84924	1.1097	0.994343	nucleus
J9VRC7	Phytase OS=Cryptococcus neoformans var. grubii serotype A (strain H99 / ATCC 208821 / CBS 10515 / FGSC 9487) OX=235443 GN=CNAG_06967 PE=4 SV=1	CNAG_06967	3.28854	0.00671152	Up	6.32	4	4	4	1779.53	3476.52	3627.77	10827.4	9723.31	8664.1	0.221524	0.432773	0.451602	1.34785	1.2104	1.07855	plasma membrane									R	KOG1382	Multiple inositol polyphosphate phosphatase
J9VRI6	Peroxin domain-containing protein OS=Cryptococcus neoformans var. grubii serotype A (strain H99 / ATCC 208821 / CBS 10515 / FGSC 9487) OX=235443 GN=CNAG_00901 PE=4 SV=2	CNAG_00901	0.6538	0.04116	Down	5.37	2	2	2		618.005	693.899		457.018	400.705		1.05467	1.18419		0.779934	0.683832	plasma membrane
J9VRN2	Uncharacterized protein OS=Cryptococcus neoformans var. grubii serotype A (strain H99 / ATCC 208821 / CBS 10515 / FGSC 9487) OX=235443 GN=CNAG_04396 PE=3 SV=1	CNAG_04396	0.534321	0.0376856	Down	9.02	1	1	1	12878.1	7241.2	11872.7	6322.45	4843.11	5928.43	1.69423	0.952646	1.56196	0.831776	0.637155	0.779939	mitochondria
J9VS08	Choline transporter OS=Cryptococcus neoformans var. grubii serotype A (strain H99 / ATCC 208821 / CBS 10515 / FGSC 9487) OX=235443 GN=CNAG_02455 PE=4 SV=1	CNAG_02455	2.32408	0.00641851	Up	11.11	4	4	4	2363.09	2843.55	1750.3	5694.41	5931.7	4542.37	0.419365	0.504629	0.310616	1.01056	1.05267	0.80611	plasma membrane	K19564	CTR, HNM1; choline transport protein							E	KOG1289	Amino acid transporters
J9VS38	Glucose-methanol-choline oxidoreductase OS=Cryptococcus neoformans var. grubii serotype A (strain H99 / ATCC 208821 / CBS 10515 / FGSC 9487) OX=235443 GN=CNAG_05258 PE=3 SV=1	CNAG_05258	19.0659	1.06041e-08	Up	42.35	23	23	23	17945.2	17528.4	16810.4	332435	331806	332603	0.054042	0.0527868	0.0506245	1.00113	0.999234	1.00163	cytoplasm							PF00732; PF05199	PF00732 GMC oxidoreductase; PF05199 GMC oxidoreductase	R	KOG1238	Glucose dehydrogenase/choline dehydrogenase/mandelonitrile lyase (GMC oxidoreductase family)
J9VS85	BSP-domain-containing protein OS=Cryptococcus neoformans var. grubii serotype A (strain H99 / ATCC 208821 / CBS 10515 / FGSC 9487) OX=235443 GN=CNAG_04889 PE=4 SV=1	CNAG_04889	0.589309	0.00165233	Down	13.79	4	4	4	6071.57	4867.5	5141.63	3287.1	3115.31	3074.09	1.84849	1.48191	1.56537	1.00076	0.948456	0.935907	nucleus
J9VSF7	Solute carrier family 25 (Mitochondrial citrate transporter), member 1 OS=Cryptococcus neoformans var. grubii serotype A (strain H99 / ATCC 208821 / CBS 10515 / FGSC 9487) OX=235443 GN=CNAG_02288 PE=3 SV=1	CNAG_02288	0.502219	0.0064209	Down	5.56	2	2	2	4195.07	3272.29	4327.55	1758.88	2380.03	1784.72	1.6055	1.25234	1.6562	0.673141	0.910862	0.68303	mitochondria	K15100	SLC25A1, CTP; solute carrier family 25 (mitochondrial citrate transporter), member 1		GO:0006810 transport; GO:0006811 monoatomic ion transport; GO:0006820 monoatomic anion transport; GO:0006835 dicarboxylic acid transport; GO:0006839 mitochondrial transport; GO:0006855 xenobiotic transmembrane transport; GO:0015711 organic anion transport; GO:0015740 C4-dicarboxylate transport; GO:0015741 fumarate transport; GO:0015744 succinate transport; GO:0015849 organic acid transport; GO:00…	GO:0005622 intracellular anatomical structure; GO:0005737 cytoplasm; GO:0005739 mitochondrion; GO:0005740 mitochondrial envelope; GO:0005743 mitochondrial inner membrane; GO:0016020 membrane; GO:0019866 organelle inner membrane; GO:0031090 organelle membrane; GO:0031966 mitochondrial membrane; GO:0031967 organelle envelope; GO:0031975 envelope; GO:0043226 organelle; GO:0043227 membrane-bounded or…	GO:0005215 transporter activity; GO:0005310 dicarboxylic acid transmembrane transporter activity; GO:0005342 organic acid transmembrane transporter activity; GO:0005469 succinate:fumarate antiporter activity; GO:0008509 monoatomic anion transmembrane transporter activity; GO:0008514 organic anion transmembrane transporter activity; GO:0015075 monoatomic ion transmembrane transporter activity; GO:…			C	KOG0756	Mitochondrial tricarboxylate/dicarboxylate carrier proteins
J9VSH0	FHA domain-containing protein OS=Cryptococcus neoformans var. grubii serotype A (strain H99 / ATCC 208821 / CBS 10515 / FGSC 9487) OX=235443 GN=CNAG_04838 PE=4 SV=2	CNAG_04838	1.54122	0.0315979	Up	15.19	10	10	10	4564.36	4960.3	4849.94	9312.94	6177.42	6664.1	0.581083	0.631489	0.61744	1.18562	0.786439	0.848398	nucleus				GO:0000320 re-entry into mitotic cell cycle; GO:0000321 re-entry into mitotic cell cycle after pheromone arrest; GO:0000749 response to pheromone triggering conjugation with cellular fusion; GO:0000754 adaptation of signaling pathway by response to pheromone involved in conjugation with cellular fusion; GO:0000910 cytokinesis; GO:0006605 protein targeting; GO:0006623 protein targeting to vacuole;…	GO:0005622 intracellular anatomical structure; GO:0005634 nucleus; GO:0005737 cytoplasm; GO:0005783 endoplasmic reticulum; GO:0005789 endoplasmic reticulum membrane; GO:0005793 endoplasmic reticulum-Golgi intermediate compartment; GO:0005815 microtubule organizing center; GO:0005816 spindle pole body; GO:0005856 cytoskeleton; GO:0012505 endomembrane system; GO:0015630 microtubule cytoskeleton; GO…				T	KOG3872	FOG: FHA domain
J9VSJ3	Transcription factor STE12 OS=Cryptococcus neoformans var. grubii serotype A (strain H99 / ATCC 208821 / CBS 10515 / FGSC 9487) OX=235443 GN=CNAG_01454 PE=3 SV=1	CNAG_01454	0.500653	0.0061077	Down	2.36	2	2	2	3115.58	2522.2	3604.84	1668.09	1647.34	1311.92	1.27913	1.03551	1.48	0.68485	0.676331	0.538621	nucleus	K11215	STE12; transcription factor STE12	map04011 MAPK signaling pathway - yeast	GO:0000003 reproduction; GO:0000122 negative regulation of transcription by RNA polymerase II; GO:0000909 sporocarp development involved in sexual reproduction; GO:0003006 developmental process involved in reproduction; GO:0006355 regulation of DNA-templated transcription; GO:0006357 regulation of transcription by RNA polymerase II; GO:0007275 multicellular organism development; GO:0009889 regula…	GO:0005622 intracellular anatomical structure; GO:0005634 nucleus; GO:0043226 organelle; GO:0043227 membrane-bounded organelle; GO:0043229 intracellular organelle; GO:0043231 intracellular membrane-bounded organelle;	GO:0003676 nucleic acid binding; GO:0003677 DNA binding; GO:0003700 DNA-binding transcription factor activity; GO:0005488 binding; GO:0043565 sequence-specific DNA binding; GO:0097159 organic cyclic compound binding; GO:0140110 transcription regulator activity; GO:1901363 heterocyclic compound binding;	PF00096	PF00096 Zinc finger, C2H2 type	R	KOG1721	FOG: Zn-finger
J9VSL5	Spermine transporter OS=Cryptococcus neoformans var. grubii serotype A (strain H99 / ATCC 208821 / CBS 10515 / FGSC 9487) OX=235443 GN=CNAG_04794 PE=4 SV=1	CNAG_04794	0.441942	0.00228667	Down	3.79	2	2	2	5589.89	4860.42	6360.67	2935.4	2265.25	2228.82	1.77342	1.54199	2.01795	0.93127	0.718662	0.707104	plasma membrane									R	KOG0255	Synaptic vesicle transporter SVOP and related transporters (major facilitator superfamily)
J9VTB9	Sm protein F OS=Cryptococcus neoformans var. grubii serotype A (strain H99 / ATCC 208821 / CBS 10515 / FGSC 9487) OX=235443 GN=CNAG_01198 PE=3 SV=2	CNAG_01198	0.602623	0.00141561	Down	32.18	3	3	3	50961.5	52463.6	43029.7	28692.8	29211.8	30352.4	1.36695	1.40724	1.15419	0.769632	0.783554	0.814148	cytoplasm,nucleus	K11098	SNRPF, SMF; small nuclear ribonucleoprotein F	map03040 Spliceosome	GO:0000245 spliceosomal complex assembly; GO:0000375 RNA splicing, via transesterification reactions; GO:0000377 RNA splicing, via transesterification reactions with bulged adenosine as nucleophile; GO:0000395 mRNA 5'-splice site recognition; GO:0000398 mRNA splicing, via spliceosome; GO:0006139 nucleobase-containing compound metabolic process; GO:0006376 mRNA splice site recognition; GO:0006396 …	GO:0005622 intracellular anatomical structure; GO:0005634 nucleus; GO:0005681 spliceosomal complex; GO:0005682 U5 snRNP; GO:0005685 U1 snRNP; GO:0005686 U2 snRNP; GO:0030532 small nuclear ribonucleoprotein complex; GO:0032991 protein-containing complex; GO:0043226 organelle; GO:0043227 membrane-bounded organelle; GO:0043229 intracellular organelle; GO:0043231 intracellular membrane-bounded organe…	GO:0003676 nucleic acid binding; GO:0003723 RNA binding; GO:0005488 binding; GO:0097159 organic cyclic compound binding; GO:1901363 heterocyclic compound binding;	PF01423	PF01423 LSM domain	A	KOG3482	Small nuclear ribonucleoprotein (snRNP) SMF
J9VTL6	C-22 sterol desaturase OS=Cryptococcus neoformans var. grubii serotype A (strain H99 / ATCC 208821 / CBS 10515 / FGSC 9487) OX=235443 GN=CNAG_06644 PE=3 SV=1	CNAG_06644	0.620583	0.000867209	Down	21.17	11	11	11	33360.4	38713.1	37642.6	21478.3	23437.1	23172.5	1.28549	1.49175	1.4505	0.827635	0.903115	0.892919	mitochondria	K09831	ERG5, CYP61A; sterol 22-desaturase [EC:1.14.19.41]	map00100 Steroid biosynthesis; map01100 Metabolic pathways; map01110 Biosynthesis of secondary metabolites	GO:0006066 alcohol metabolic process; GO:0006629 lipid metabolic process; GO:0006694 steroid biosynthetic process; GO:0006696 ergosterol biosynthetic process; GO:0008152 metabolic process; GO:0008202 steroid metabolic process; GO:0008204 ergosterol metabolic process; GO:0008610 lipid biosynthetic process; GO:0009058 biosynthetic process; GO:0009987 cellular process; GO:0016125 sterol metabolic pr…	GO:0005622 intracellular anatomical structure; GO:0005737 cytoplasm; GO:0005783 endoplasmic reticulum; GO:0012505 endomembrane system; GO:0043226 organelle; GO:0043227 membrane-bounded organelle; GO:0043229 intracellular organelle; GO:0043231 intracellular membrane-bounded organelle;	GO:0000249 C-22 sterol desaturase activity; GO:0003824 catalytic activity; GO:0016491 oxidoreductase activity; GO:0016705 oxidoreductase activity, acting on paired donors, with incorporation or reduction of molecular oxygen; GO:0016717 oxidoreductase activity, acting on paired donors, with oxidation of a pair of donors resulting in the reduction of molecular oxygen to two molecules of water; GO:0…	PF00067	PF00067 Cytochrome P450	QI	KOG0157	Cytochrome P450 CYP4/CYP19/CYP26 subfamilies
J9VTT0	Uncharacterized protein OS=Cryptococcus neoformans var. grubii serotype A (strain H99 / ATCC 208821 / CBS 10515 / FGSC 9487) OX=235443 GN=CNAG_07668 PE=4 SV=1	CNAG_07668	0.581789	0.00588919	Down	10.14	3	3	3	1428.2	1949.28	1827.92	1054.08	949.516	1024.85	0.962238	1.31331	1.23155	0.710177	0.639728	0.690484	plasma membrane							PF01284	PF01284 Membrane-associating domain
J9VTV0	Uncharacterized protein OS=Cryptococcus neoformans var. grubii serotype A (strain H99 / ATCC 208821 / CBS 10515 / FGSC 9487) OX=235443 GN=CNAG_00997 PE=4 SV=2	CNAG_00997	0.331554	0.00532198	Down	11.49	1	1	1	4343.34	4158.97	2578.71	1242.33	996.298	1435.33	2.24317	2.14795	1.33181	0.641617	0.51455	0.741294	mitochondria
J9VTW0	Essential protein Yae1 N-terminal domain-containing protein OS=Cryptococcus neoformans var. grubii serotype A (strain H99 / ATCC 208821 / CBS 10515 / FGSC 9487) OX=235443 GN=CNAG_05716 PE=3 SV=2	CNAG_05716	0.440262	0.00411626	Down	9.05	2	2	2	29449.8	28869.7	32265.8	16010.6	13826.4	10044.3	1.88054	1.8435	2.06036	1.02237	0.882897	0.641387	cytoplasm									S	KOG4595	Uncharacterized conserved protein
J9VTX1	Casein kinase substrate phosphoprotein PP28 domain-containing protein OS=Cryptococcus neoformans var. grubii serotype A (strain H99 / ATCC 208821 / CBS 10515 / FGSC 9487) OX=235443 GN=CNAG_00972 PE=4 SV=2	CNAG_00972	2.9184	0.0102812	Up	8.29	2	2	2	1074.77	1890.54	1978.25	6180.87	4138.49	4107.91	0.231381	0.407003	0.425886	1.33064	0.890951	0.884368	nucleus							PF10252	PF10252 Casein kinase substrate phosphoprotein PP28	R	KOG3375	Phosphoprotein/predicted coiled-coil protein
J9VU47	Plasma membrane proteolipid 3 OS=Cryptococcus neoformans var. grubii serotype A (strain H99 / ATCC 208821 / CBS 10515 / FGSC 9487) OX=235443 GN=CNAG_01588 PE=3 SV=1	CNAG_01588	0.46326	0.035837	Down	15.79	1	1	1	4207.25	3475.61	3414.56		1258.51	2168.82	1.5906	1.314	1.29092		0.475795	0.819949	mitochondria					GO:0005886 plasma membrane; GO:0016020 membrane; GO:0071944 cell periphery;				R	KOG1773	Stress responsive protein
J9VU75	Short-chain dehydrogenase OS=Cryptococcus neoformans var. grubii serotype A (strain H99 / ATCC 208821 / CBS 10515 / FGSC 9487) OX=235443 GN=CNAG_02553 PE=3 SV=1	CNAG_02553	1.60155	0.00553418	Up	3.97	1	1	1	933.156	879.082	978.688	1321.44	1726.18	1422.18	0.904052	0.851665	0.948164	1.28023	1.67234	1.37782	cytoskeleton							PF13561	PF13561 Enoyl-(Acyl carrier protein) reductase	R	KOG0725	Reductases with broad range of substrate specificities
J9VU98	Uncharacterized protein OS=Cryptococcus neoformans var. grubii serotype A (strain H99 / ATCC 208821 / CBS 10515 / FGSC 9487) OX=235443 GN=CNAG_01821 PE=4 SV=1	CNAG_01821	1.64783	9.68147e-05	Up	19.47	5	5	5	10192.4	10363.9	9715.14	17269.3	15843.9	16768.9	0.682377	0.693859	0.650425	1.15617	1.06074	1.12267	cytoplasm
J9VUE6	Alcohol dehydrogenase, propanol-preferring OS=Cryptococcus neoformans var. grubii serotype A (strain H99 / ATCC 208821 / CBS 10515 / FGSC 9487) OX=235443 GN=CNAG_02489 PE=3 SV=1	CNAG_02489	0.56548	0.0276023	Down	22.16	6	5	5	3526.6	5997.75	4463.72	2870.37	2399.77	2639.84	1.07811	1.83356	1.3646	0.877495	0.733629	0.807021	cytoplasm	K13953	adhP; alcohol dehydrogenase, propanol-preferring [EC:1.1.1.1]	map00010 Glycolysis / Gluconeogenesis; map00071 Fatty acid degradation; map00350 Tyrosine metabolism; map00620 Pyruvate metabolism; map01100 Metabolic pathways; map01110 Biosynthesis of secondary metabolites	GO:0000947 amino acid catabolic process to alcohol via Ehrlich pathway; GO:0000955 amino acid catabolic process via Ehrlich pathway; GO:0005975 carbohydrate metabolic process; GO:0005996 monosaccharide metabolic process; GO:0006006 glucose metabolic process; GO:0006066 alcohol metabolic process; GO:0006067 ethanol metabolic process; GO:0006068 ethanol catabolic process; GO:0006081 cellular aldehy…	GO:0005576 extracellular region; GO:0005622 intracellular anatomical structure; GO:0005634 nucleus; GO:0005737 cytoplasm; GO:0005739 mitochondrion; GO:0005759 mitochondrial matrix; GO:0005886 plasma membrane; GO:0016020 membrane; GO:0031012 extracellular matrix; GO:0031974 membrane-enclosed lumen; GO:0043226 organelle; GO:0043227 membrane-bounded organelle; GO:0043229 intracellular organelle; GO:…	GO:0003824 catalytic activity; GO:0004022 alcohol dehydrogenase (NAD+) activity; GO:0016491 oxidoreductase activity; GO:0016614 oxidoreductase activity, acting on CH-OH group of donors; GO:0016616 oxidoreductase activity, acting on the CH-OH group of donors, NAD or NADP as acceptor; GO:0019170 methylglyoxal reductase (NADH-dependent) activity;	PF08240; PF00107	PF08240 Alcohol dehydrogenase GroES-like domain; PF00107 Zinc-binding dehydrogenase	Q	KOG0023	Alcohol dehydrogenase, class V
J9VUF0	Methyltransferase type 11 domain-containing protein OS=Cryptococcus neoformans var. grubii serotype A (strain H99 / ATCC 208821 / CBS 10515 / FGSC 9487) OX=235443 GN=CNAG_04295 PE=4 SV=2	CNAG_04295	0.567547	0.0235604	Down	10.61	3	3	3	2566.5	2455.48	3135.41	1148.5	1605.13	1876.07	1.3852	1.32528	1.69225	0.619872	0.866326	1.01256	cytoplasm				GO:0008152 metabolic process; GO:0032259 methylation;		GO:0003824 catalytic activity; GO:0008168 methyltransferase activity; GO:0016740 transferase activity; GO:0016741 transferase activity, transferring one-carbon groups;
J9VUI6	RING-type domain-containing protein OS=Cryptococcus neoformans var. grubii serotype A (strain H99 / ATCC 208821 / CBS 10515 / FGSC 9487) OX=235443 GN=CNAG_05963 PE=4 SV=1	CNAG_05963	1.94186	0.0101	Up	1.42	1	1	1	331.714	497.77	499.053	913.966	763.174	902.693	0.419009	0.628765	0.630385	1.15449	0.964013	1.14025	nucleus							PF13639	PF13639 Ring finger domain
J9VUN6	Uncharacterized protein OS=Cryptococcus neoformans var. grubii serotype A (strain H99 / ATCC 208821 / CBS 10515 / FGSC 9487) OX=235443 GN=CNAG_01751 PE=4 SV=1	CNAG_01751	0.629815	0.0103609	Down	19.09	2	2	2	53558.4	56949	66187.9	35600.1	42951.8	32733.4	1.30637	1.38907	1.61443	0.868341	1.04766	0.798418	mitochondria
J9VV14	Cyclin OS=Cryptococcus neoformans var. grubii serotype A (strain H99 / ATCC 208821 / CBS 10515 / FGSC 9487) OX=235443 GN=CNAG_06092 PE=3 SV=1	CNAG_06092	2.15226	0.0406128	Up	1.87	1	1	1		791.695	1257.97	2198.26	1784.76	2634.09		0.452606	0.719173	1.25673	1.02033	1.50589	mitochondria	K21777	CCNB; G2/mitotic-specific cyclin-B, other		GO:0000079 regulation of cyclin-dependent protein serine/threonine kinase activity; GO:0001932 regulation of protein phosphorylation; GO:0007088 regulation of mitotic nuclear division; GO:0007096 regulation of exit from mitosis; GO:0007346 regulation of mitotic cell cycle; GO:0010564 regulation of cell cycle process; GO:0019220 regulation of phosphate metabolic process; GO:0019222 regulation of m…		GO:0016538 cyclin-dependent protein serine/threonine kinase regulator activity; GO:0019207 kinase regulator activity; GO:0019887 protein kinase regulator activity; GO:0030234 enzyme regulator activity; GO:0098772 molecular function regulator activity;	PF00134; PF02984	PF00134 Cyclin, N-terminal domain; PF02984 Cyclin, C-terminal domain	D	KOG0653	Cyclin B and related kinase-activating proteins
J9VV23	HNH nuclease domain-containing protein OS=Cryptococcus neoformans var. grubii serotype A (strain H99 / ATCC 208821 / CBS 10515 / FGSC 9487) OX=235443 GN=CNAG_07000 PE=4 SV=2	CNAG_07000	0.530112	0.000744167	Down	10.64	3	2	2	16367.9	16575.8	15580.4	9413.72	7528.46	8781.04	1.56952	1.58945	1.494	0.902681	0.721904	0.842013	cytoplasm,nucleus							PF13391	PF13391 HNH endonuclease
J9VV60	glucan 1,3-beta-glucosidase OS=Cryptococcus neoformans var. grubii serotype A (strain H99 / ATCC 208821 / CBS 10515 / FGSC 9487) OX=235443 GN=CNAG_02225 PE=3 SV=1	CNAG_02225	0.480856	2.1711e-05	Down	12.06	5	5	5	29429.8	27950.1	28211	14488.5	13262.6	13405.8	2.48229	2.35748	2.37949	1.22205	1.11865	1.13073	extracellular	K01210	E3.2.1.58; glucan 1,3-beta-glucosidase [EC:3.2.1.58]	map00500 Starch and sucrose metabolism; map01100 Metabolic pathways	GO:0000003 reproduction; GO:0000272 polysaccharide catabolic process; GO:0000747 conjugation with cellular fusion; GO:0003006 developmental process involved in reproduction; GO:0005975 carbohydrate metabolic process; GO:0005976 polysaccharide metabolic process; GO:0007049 cell cycle; GO:0007155 cell adhesion; GO:0008152 metabolic process; GO:0009056 catabolic process; GO:0009057 macromolecule cat…	GO:0000322 storage vacuole; GO:0000323 lytic vacuole; GO:0000324 fungal-type vacuole; GO:0000935 division septum; GO:0005576 extracellular region; GO:0005618 cell wall; GO:0005619 ascospore wall; GO:0005622 intracellular anatomical structure; GO:0005628 prospore membrane; GO:0005737 cytoplasm; GO:0005773 vacuole; GO:0005856 cytoskeleton; GO:0005886 plasma membrane; GO:0005937 mating projection; G…	GO:0003824 catalytic activity; GO:0004338 glucan exo-1,3-beta-glucosidase activity; GO:0004553 hydrolase activity, hydrolyzing O-glycosyl compounds; GO:0005488 binding; GO:0005515 protein binding; GO:0008422 beta-glucosidase activity; GO:0015926 glucosidase activity; GO:0016787 hydrolase activity; GO:0016798 hydrolase activity, acting on glycosyl bonds; GO:0046557 glucan endo-1,6-beta-glucosidase…	PF00150	PF00150 Cellulase (glycosyl hydrolase family 5)
J9VV66	MHYT domain-containing protein OS=Cryptococcus neoformans var. grubii serotype A (strain H99 / ATCC 208821 / CBS 10515 / FGSC 9487) OX=235443 GN=CNAG_02220 PE=4 SV=1	CNAG_02220	1.65452	0.00601733	Up	7.15	6	6	6	1959.28	1763.8	1580.29	3344.05	2786.82	2643.65	0.644809	0.580476	0.520082	1.10054	0.917157	0.870039	plasma membrane
J9VVP5	Yos1-like protein OS=Cryptococcus neoformans var. grubii serotype A (strain H99 / ATCC 208821 / CBS 10515 / FGSC 9487) OX=235443 GN=CNAG_06108 PE=3 SV=1	CNAG_06108	0.559251	0.0254893	Down	8.57	1	1	1	3510.41	3146.21	5038.39	2259.41	1857.14	2423.9	1.24616	1.11688	1.78858	0.80207	0.659268	0.860463	plasma membrane	K22939	IER3IP1, YOS1; immediate early response 3-interacting protein 1		GO:0006810 transport; GO:0006886 intracellular protein transport; GO:0006888 endoplasmic reticulum to Golgi vesicle-mediated transport; GO:0008104 protein localization; GO:0015031 protein transport; GO:0015833 peptide transport; GO:0016192 vesicle-mediated transport; GO:0033036 macromolecule localization; GO:0042886 amide transport; GO:0045184 establishment of protein localization; GO:0046907 int…	GO:0000139 Golgi membrane; GO:0005622 intracellular anatomical structure; GO:0005737 cytoplasm; GO:0005783 endoplasmic reticulum; GO:0005789 endoplasmic reticulum membrane; GO:0005794 Golgi apparatus; GO:0005798 Golgi-associated vesicle; GO:0012505 endomembrane system; GO:0016020 membrane; GO:0030134 COPII-coated ER to Golgi transport vesicle; GO:0030135 coated vesicle; GO:0031090 organelle membr…				S	KOG4779	Predicted membrane protein
J9VVP8	NADH dehydrogenase (Ubiquinone) 1 alpha subcomplex 8 OS=Cryptococcus neoformans var. grubii serotype A (strain H99 / ATCC 208821 / CBS 10515 / FGSC 9487) OX=235443 GN=CNAG_06297 PE=4 SV=1	CNAG_06297	0.477206	0.0136405	Down	13.98	1	1	1	3710.28	4356.37	5255.29	1818.02	1756.39	2782.9	1.25788	1.47692	1.78168	0.616355	0.595461	0.943474	mitochondria
J9VVP9	EF-hand domain-containing protein OS=Cryptococcus neoformans var. grubii serotype A (strain H99 / ATCC 208821 / CBS 10515 / FGSC 9487) OX=235443 GN=CNAG_04751 PE=4 SV=2	CNAG_04751	2.096	0.0338278	Up	5.03	2	2	2	749.175	1095.94	961.108	2780.95	1571.17	1529.71	0.434316	0.635344	0.557178	1.61219	0.910847	0.886811	mitochondria
J9VVQ4	Glyoxal oxidase OS=Cryptococcus neoformans var. grubii serotype A (strain H99 / ATCC 208821 / CBS 10515 / FGSC 9487) OX=235443 GN=CNAG_02030 PE=4 SV=1	CNAG_02030	2.44984	0.0185245	Up	1.48	1	1	1	2282.01	4463.67	3314.73	9940.92	8496.56	6208.92	0.29579	0.578573	0.42965	1.28852	1.10131	0.804789	extracellular							PF09118	PF09118 Galactose oxidase-like, Early set domain
J9VVV5	Scavenger mRNA-decapping enzyme DcpS OS=Cryptococcus neoformans var. grubii serotype A (strain H99 / ATCC 208821 / CBS 10515 / FGSC 9487) OX=235443 GN=CNAG_06359 PE=3 SV=1	CNAG_06359	0.570801	0.0050036	Down	15.04	5	5	5	13534.6	17044.5	13790.6	7415.74	9340.42	8570.1	1.49589	1.88382	1.52418	0.819613	1.03234	0.947197	cytoplasm	K12584	DCPS, DCS; m7GpppX diphosphatase [EC:3.6.1.59]	map03018 RNA degradation	GO:0000288 nuclear-transcribed mRNA catabolic process, deadenylation-dependent decay; GO:0000290 deadenylation-dependent decapping of nuclear-transcribed mRNA; GO:0000956 nuclear-transcribed mRNA catabolic process; GO:0006139 nucleobase-containing compound metabolic process; GO:0006401 RNA catabolic process; GO:0006402 mRNA catabolic process; GO:0006725 cellular aromatic compound metabolic proces…	GO:0000932 P-body; GO:0005622 intracellular anatomical structure; GO:0005634 nucleus; GO:0005737 cytoplasm; GO:0005739 mitochondrion; GO:0032991 protein-containing complex; GO:0035770 ribonucleoprotein granule; GO:0036464 cytoplasmic ribonucleoprotein granule; GO:0043226 organelle; GO:0043227 membrane-bounded organelle; GO:0043228 non-membrane-bounded organelle; GO:0043229 intracellular organelle…	GO:0000339 RNA cap binding; GO:0000340 RNA 7-methylguanosine cap binding; GO:0003676 nucleic acid binding; GO:0003723 RNA binding; GO:0003824 catalytic activity; GO:0005488 binding; GO:0008047 enzyme activator activity; GO:0016462 pyrophosphatase activity; GO:0016787 hydrolase activity; GO:0016817 hydrolase activity, acting on acid anhydrides; GO:0016818 hydrolase activity, acting on acid anhydri…			S	KOG3969	Uncharacterized conserved protein
J9VVW0	Uncharacterized protein OS=Cryptococcus neoformans var. grubii serotype A (strain H99 / ATCC 208821 / CBS 10515 / FGSC 9487) OX=235443 GN=CNAG_03534 PE=4 SV=1	CNAG_03534	1.98916	0.018515	Up	6.35	1	1	1	678.705	544.639	807.597		1397.19	1296.06	0.964433	0.773927	1.14759		1.98539	1.84169	extracellular
J9VW44	Transcription regulator OS=Cryptococcus neoformans var. grubii serotype A (strain H99 / ATCC 208821 / CBS 10515 / FGSC 9487) OX=235443 GN=CNAG_06465 PE=3 SV=1	CNAG_06465	1.51774	0.0031726	Up	24.69	10	10	10	8581.1	9055.91	8950.28	14308.1	14235.9	11808.7	0.635653	0.670824	0.663	1.05989	1.05454	0.87474	plasma membrane				GO:0006810 transport; GO:0006811 monoatomic ion transport; GO:0006820 monoatomic anion transport; GO:0006869 lipid transport; GO:0006886 intracellular protein transport; GO:0006897 endocytosis; GO:0007154 cell communication; GO:0007165 signal transduction; GO:0007166 cell surface receptor signaling pathway; GO:0008104 protein localization; GO:0009987 cellular process; GO:0010570 regulation of fil…	GO:0005622 intracellular anatomical structure; GO:0005737 cytoplasm; GO:0005768 endosome; GO:0005770 late endosome; GO:0005783 endoplasmic reticulum; GO:0005794 Golgi apparatus; GO:0005802 trans-Golgi network; GO:0005886 plasma membrane; GO:0010008 endosome membrane; GO:0012505 endomembrane system; GO:0016020 membrane; GO:0031090 organelle membrane; GO:0031410 cytoplasmic vesicle; GO:0031902 late…	GO:0003824 catalytic activity; GO:0005215 transporter activity; GO:0005319 lipid transporter activity; GO:0005548 phospholipid transporter activity; GO:0016462 pyrophosphatase activity; GO:0016787 hydrolase activity; GO:0016817 hydrolase activity, acting on acid anhydrides; GO:0016818 hydrolase activity, acting on acid anhydrides, in phosphorus-containing anhydrides; GO:0016887 ATP hydrolysis act…			DKT	KOG2952	Cell cycle control protein
J9VWF0	6-phosphogluconolactonase OS=Cryptococcus neoformans var. grubii serotype A (strain H99 / ATCC 208821 / CBS 10515 / FGSC 9487) OX=235443 GN=CNAG_01541 PE=3 SV=1	CNAG_01541	0.571904	0.00595592	Down	19.18	5	5	5	3417.58	3558.33	4189.61	2206.81	2384.98	1793.81	1.3627	1.41883	1.67054	0.879929	0.950972	0.715252	cytoplasm
J9VWM1	CAMK/CAMK1/CAMK1-CMK protein kinase OS=Cryptococcus neoformans var. grubii serotype A (strain H99 / ATCC 208821 / CBS 10515 / FGSC 9487) OX=235443 GN=CNAG_05439 PE=3 SV=2	CNAG_05439	1.61794	0.0142207	Up	11.13	4	4	4	1504.08	1788.83	1368.51	2531.61	2869.88	2140.43	0.770025	0.915805	0.700619	1.29608	1.46926	1.09581	cytoplasm	K08794	CAMK1; calcium/calmodulin-dependent protein kinase I [EC:2.7.11.17]		GO:0000086 G2/M transition of mitotic cell cycle; GO:0000278 mitotic cell cycle; GO:0006468 protein phosphorylation; GO:0006793 phosphorus metabolic process; GO:0006796 phosphate-containing compound metabolic process; GO:0006807 nitrogen compound metabolic process; GO:0006950 response to stress; GO:0006979 response to oxidative stress; GO:0007049 cell cycle; GO:0007154 cell communication; GO:0007…	GO:0005622 intracellular anatomical structure; GO:0005737 cytoplasm; GO:0005829 cytosol;	GO:0003824 catalytic activity; GO:0004672 protein kinase activity; GO:0004674 protein serine/threonine kinase activity; GO:0004683 calmodulin-dependent protein kinase activity; GO:0005488 binding; GO:0005515 protein binding; GO:0005516 calmodulin binding; GO:0016301 kinase activity; GO:0016740 transferase activity; GO:0016772 transferase activity, transferring phosphorus-containing groups; GO:001…	PF00069	PF00069 Protein kinase domain	T	KOG0032	Ca2+/calmodulin-dependent protein kinase, EF-Hand protein superfamily
J9VWN9	Regulatory subunit for Cdc7 protein kinase OS=Cryptococcus neoformans var. grubii serotype A (strain H99 / ATCC 208821 / CBS 10515 / FGSC 9487) OX=235443 GN=CNAG_06434 PE=4 SV=2	CNAG_06434	1.77495	0.0345048	Up	9.86	6	6	6	1646.18	939.529	1670.7	2451.28	2687.57	2416.05	0.699849	0.399427	0.710273	1.04213	1.14258	1.02715	nucleus	K02309	DBF4; regulatory subunit for Cdc7p protein kinase	map04111 Cell cycle - yeast; map04113 Meiosis - yeast	GO:0000003 reproduction; GO:0000075 cell cycle checkpoint signaling; GO:0000076 DNA replication checkpoint signaling; GO:0000278 mitotic cell cycle; GO:0000280 nuclear division; GO:0001100 negative regulation of exit from mitosis; GO:0001932 regulation of protein phosphorylation; GO:0001934 positive regulation of protein phosphorylation; GO:0003006 developmental process involved in reproduction; …	GO:0000775 chromosome, centromeric region; GO:0005622 intracellular anatomical structure; GO:0005634 nucleus; GO:0005654 nucleoplasm; GO:0005694 chromosome; GO:0005737 cytoplasm; GO:0031431 Dbf4-dependent protein kinase complex; GO:0031974 membrane-enclosed lumen; GO:0031981 nuclear lumen; GO:0032991 protein-containing complex; GO:0043226 organelle; GO:0043227 membrane-bounded organelle; GO:00432…	GO:0003676 nucleic acid binding; GO:0003677 DNA binding; GO:0003688 DNA replication origin binding; GO:0003690 double-stranded DNA binding; GO:0005488 binding; GO:0008047 enzyme activator activity; GO:0019207 kinase regulator activity; GO:0019209 kinase activator activity; GO:0019887 protein kinase regulator activity; GO:0030234 enzyme regulator activity; GO:0030295 protein kinase activator activ…	PF07535	PF07535 DBF zinc finger	LD	KOG4139	Protein kinase essential for the initiation of DNA replication
J9VWQ9	NADPH2 dehydrogenase OS=Cryptococcus neoformans var. grubii serotype A (strain H99 / ATCC 208821 / CBS 10515 / FGSC 9487) OX=235443 GN=CNAG_04313 PE=4 SV=2	CNAG_04313	0.447005	1.1936e-05	Down	19.08	6	6	6	68780.3	72357.7	69619.8	32358.5	29788.2	32063	1.66568	1.75232	1.68601	0.783639	0.721393	0.776483	cytoplasm	K00354	E1.6.99.1; NADPH2 dehydrogenase [EC:1.6.99.1]					PF00724	PF00724 NADH:flavin oxidoreductase / NADH oxidase family	CR	KOG0134	NADH:flavin oxidoreductase/12-oxophytodienoate reductase
J9VWS6	Glycerol transporter OS=Cryptococcus neoformans var. grubii serotype A (strain H99 / ATCC 208821 / CBS 10515 / FGSC 9487) OX=235443 GN=CNAG_05851 PE=3 SV=1	CNAG_05851	0.61988	0.00312497	Down	9.74	6	6	6	5324.91	5690.23	5251.4	3858.18	3089.75	3135.38	1.33371	1.42521	1.3153	0.966344	0.773878	0.785307	plasma membrane	K25162	GUP1_2; membrane-bound O-acyltransferase GUP1_2		GO:0005975 carbohydrate metabolic process; GO:0006066 alcohol metabolic process; GO:0006071 glycerol metabolic process; GO:0006497 protein lipidation; GO:0006505 GPI anchor metabolic process; GO:0006506 GPI anchor biosynthetic process; GO:0006629 lipid metabolic process; GO:0006643 membrane lipid metabolic process; GO:0006644 phospholipid metabolic process; GO:0006650 glycerophospholipid metaboli…	GO:0005622 intracellular anatomical structure; GO:0005737 cytoplasm; GO:0005783 endoplasmic reticulum; GO:0005789 endoplasmic reticulum membrane; GO:0005886 plasma membrane; GO:0012505 endomembrane system; GO:0016020 membrane; GO:0031984 organelle subcompartment; GO:0042175 nuclear outer membrane-endoplasmic reticulum membrane network; GO:0043226 organelle; GO:0043227 membrane-bounded organelle; …	GO:0003824 catalytic activity; GO:0008374 O-acyltransferase activity; GO:0016740 transferase activity; GO:0016746 acyltransferase activity; GO:0016747 acyltransferase activity, transferring groups other than amino-acyl groups;			T	KOG3860	Acyltransferase required for palmitoylation of Hedgehog (Hh) family of secreted signaling proteins
J9VWS8	Cation diffusion facilitator 1 OS=Cryptococcus neoformans var. grubii serotype A (strain H99 / ATCC 208821 / CBS 10515 / FGSC 9487) OX=235443 GN=CNAG_04338 PE=4 SV=2	CNAG_04338	0.61503	0.00270087	Down	12.21	4	4	4	7982.56	7027.61	7621.49	5159.44	4136.94	4622.78	1.5013	1.3217	1.4334	0.970351	0.778046	0.869419	plasma membrane							PF16916	PF16916 Dimerisation domain of Zinc Transporter	P	KOG1485	Mitochondrial Fe2+ transporter MMT1 and related transporters (cation diffusion facilitator superfamily)
J9VXM1	DNA polymerase epsilon subunit C OS=Cryptococcus neoformans var. grubii serotype A (strain H99 / ATCC 208821 / CBS 10515 / FGSC 9487) OX=235443 GN=CNAG_03203 PE=4 SV=2	CNAG_03203	1.76343	0.0402543	Up	7.34	2	2	2	1818.38	2513.66	1638.06	4532.29	2989.58	3006.01	0.540699	0.747442	0.487081	1.34769	0.888958	0.893844	nucleus	K03506	POLE4; DNA polymerase epsilon subunit 4 [EC:2.7.7.7]	map03030 DNA replication; map03410 Base excision repair; map03420 Nucleotide excision repair				PF00808	PF00808 Histone-like transcription factor (CBF/NF-Y) and archaeal histone	K	KOG1657	CCAAT-binding factor, subunit C (HAP5)
J9VXN3	Uncharacterized protein OS=Cryptococcus neoformans var. grubii serotype A (strain H99 / ATCC 208821 / CBS 10515 / FGSC 9487) OX=235443 GN=CNAG_05590 PE=4 SV=2	CNAG_05590	1.5083	0.000220042	Up	17.09	27	27	27	23826.1	25861	25089.4	36775.4	39245.9	36763.8	0.734528	0.797261	0.773474	1.13374	1.2099	1.13338	cytoplasm							PF00512; PF02518; PF00072	PF00512 His Kinase A (phospho-acceptor) domain; PF02518 Histidine kinase-, DNA gyrase B-, and HSP90-like ATPase; PF00072 Response regulator receiver domain	K	KOG1601	GATA-4/5/6 transcription factors
J9VXT3	Transmembrane transporter Liz1p OS=Cryptococcus neoformans var. grubii serotype A (strain H99 / ATCC 208821 / CBS 10515 / FGSC 9487) OX=235443 GN=CNAG_05993 PE=4 SV=2	CNAG_05993	1.8936	0.00299419	Up	4.3	2	2	2	724.506	840.391	1023.05	1605.69	1621.5	1673.34	0.440055	0.510442	0.621386	0.975273	0.984876	1.01636	plasma membrane	K03448	FEN2, LIZ1; MFS transporter, ACS family, pantothenate transporter							G	KOG2533	Permease of the major facilitator superfamily
J9VXW1	Alpha-1,3-mannosyltransferase OS=Cryptococcus neoformans var. grubii serotype A (strain H99 / ATCC 208821 / CBS 10515 / FGSC 9487) OX=235443 GN=CNAG_06016 PE=4 SV=1	CNAG_06016	2.22935	0.0089769	Up	10.09	5	5	5	2639.15	3997.93	2412.38	7750.71	6372.43	6051.29	0.454017	0.687771	0.415006	1.33337	1.09626	1.04101	plasma membrane	K13690	CMT1; alpha-1,3-mannosyltransferase [EC:2.4.1.-]
J9VXY3	Gluconolactonase OS=Cryptococcus neoformans var. grubii serotype A (strain H99 / ATCC 208821 / CBS 10515 / FGSC 9487) OX=235443 GN=CNAG_04753 PE=4 SV=2	CNAG_04753	2.02428	0.0196911	Up	10.02	4	4	4	860.891	975.551	1071.48	2656.93	1532.87	1696.66	0.507094	0.574633	0.631138	1.56502	0.902913	0.999391	cytoplasm	K01053	gnl, RGN; gluconolactonase [EC:3.1.1.17]	map00030 Pentose phosphate pathway; map00053 Ascorbate and aldarate metabolism; map01100 Metabolic pathways; map01110 Biosynthesis of secondary metabolites; map01200 Carbon metabolism; map01240 Biosynthesis of cofactors
J9VYL0	Gram-positive cocci surface proteins LPxTG domain-containing protein OS=Cryptococcus neoformans var. grubii serotype A (strain H99 / ATCC 208821 / CBS 10515 / FGSC 9487) OX=235443 GN=CNAG_01534 PE=4 SV=1	CNAG_01534	0.234085	0.00039978	Down	10	2	2	2	4217.06	4705.75	3115.65	975.573	853.978	988.47	2.4339	2.71595	1.79821	0.563057	0.492878	0.570501	mitochondria
J9VZ79	Methylsterol monooxygenase OS=Cryptococcus neoformans var. grubii serotype A (strain H99 / ATCC 208821 / CBS 10515 / FGSC 9487) OX=235443 GN=CNAG_01737 PE=4 SV=1	CNAG_01737	0.660384	0.000951256	Down	4.66	2	2	2	127962	124042	125773	90733.5	77393.8	81350.4	1.19398	1.1574	1.17355	0.846608	0.722139	0.759057	plasma membrane	K07750	MESO1, ERG25; methylsterol monooxygenase [EC:1.14.18.9]	map00100 Steroid biosynthesis; map01100 Metabolic pathways; map01110 Biosynthesis of secondary metabolites	GO:0006066 alcohol metabolic process; GO:0006629 lipid metabolic process; GO:0006694 steroid biosynthetic process; GO:0006696 ergosterol biosynthetic process; GO:0008152 metabolic process; GO:0008202 steroid metabolic process; GO:0008204 ergosterol metabolic process; GO:0008610 lipid biosynthetic process; GO:0009058 biosynthetic process; GO:0009987 cellular process; GO:0016125 sterol metabolic pr…	GO:0005622 intracellular anatomical structure; GO:0005737 cytoplasm; GO:0005783 endoplasmic reticulum; GO:0005789 endoplasmic reticulum membrane; GO:0005886 plasma membrane; GO:0012505 endomembrane system; GO:0016020 membrane; GO:0031984 organelle subcompartment; GO:0042175 nuclear outer membrane-endoplasmic reticulum membrane network; GO:0043226 organelle; GO:0043227 membrane-bounded organelle; …	GO:0000254 C-4 methylsterol oxidase activity; GO:0003824 catalytic activity; GO:0004497 monooxygenase activity; GO:0005488 binding; GO:0005506 iron ion binding; GO:0016491 oxidoreductase activity; GO:0016705 oxidoreductase activity, acting on paired donors, with incorporation or reduction of molecular oxygen; GO:0016709 oxidoreductase activity, acting on paired donors, with incorporation or reduc…			I	KOG0873	C-4 sterol methyl oxidase
J9VZF8	Tetracycline efflux protein OS=Cryptococcus neoformans var. grubii serotype A (strain H99 / ATCC 208821 / CBS 10515 / FGSC 9487) OX=235443 GN=CNAG_01844 PE=4 SV=2	CNAG_01844	1.77368	0.0352847	Up	1.9	1	1	1	638.318	427.179	386.256	945.352	945.344	684.25	0.619708	0.414725	0.374995	0.917791	0.917783	0.664301	plasma membrane									R	KOG0254	Predicted transporter (major facilitator superfamily)
J9VZG6	Heparinase II/III family protein OS=Cryptococcus neoformans var. grubii serotype A (strain H99 / ATCC 208821 / CBS 10515 / FGSC 9487) OX=235443 GN=CNAG_01854 PE=4 SV=2	CNAG_01854	5.05789	0.00428666	Up	2.62	2	2	2	805.009	1716.58	656.709	5195.69	5332.02	5547.76	0.217376	0.463526	0.17733	1.40299	1.4398	1.49806	nucleus
J9VZP2	Aldo-keto reductase OS=Cryptococcus neoformans var. grubii serotype A (strain H99 / ATCC 208821 / CBS 10515 / FGSC 9487) OX=235443 GN=CNAG_01954 PE=4 SV=1	CNAG_01954	1.56427	0.0013477	Up	17.33	5	5	5	11242.1	11759.6	11879.1	16669.5	17880.8	20012.6	0.646969	0.67675	0.683627	0.959309	1.02902	1.1517	cytoplasm							PF00248	PF00248 Aldo/keto reductase family	C	KOG1575	Voltage-gated shaker-like K+ channel, subunit beta/KCNAB
J9VZU5	HNH nuclease domain-containing protein OS=Cryptococcus neoformans var. grubii serotype A (strain H99 / ATCC 208821 / CBS 10515 / FGSC 9487) OX=235443 GN=CNAG_02013 PE=4 SV=2	CNAG_02013	0.411059	0.0197566	Down	7.04	2	2	2	6767.52	6574.97	5830.51	1519.54	3190.56	3171.14	1.94793	1.89251	1.67823	0.437377	0.918355	0.912766	nucleus
J9VZY5	F-box domain-containing protein OS=Cryptococcus neoformans var. grubii serotype A (strain H99 / ATCC 208821 / CBS 10515 / FGSC 9487) OX=235443 GN=CNAG_04886 PE=4 SV=1	CNAG_04886	0.606159	0.031126	Down	5.73	2	2	2	4021.72	4713.83	3873.91	2498.38	3214.98	1929.98	1.18636	1.39053	1.14276	0.736995	0.948385	0.569324	nucleus
J9W035	Uncharacterized protein OS=Cryptococcus neoformans var. grubii serotype A (strain H99 / ATCC 208821 / CBS 10515 / FGSC 9487) OX=235443 GN=CNAG_06094 PE=4 SV=1	CNAG_06094	0.413664	0.000366891	Down	12.14	2	2	2	13665.1	15029.4	14443.4	5795.29	5257.86	6791.44	2.13631	2.34959	2.25798	0.905996	0.821978	1.06173	mitochondria
J9W0B4	Mitochondrial protein OS=Cryptococcus neoformans var. grubii serotype A (strain H99 / ATCC 208821 / CBS 10515 / FGSC 9487) OX=235443 GN=CNAG_04757 PE=4 SV=1	CNAG_04757	0.491678	3.12805e-05	Down	40.82	11	11	11	357165	356583	324615	166584	169936	174020	1.92924	1.9261	1.75342	0.899812	0.917918	0.939977	mitochondria				GO:0006082 organic acid metabolic process; GO:0006629 lipid metabolic process; GO:0006631 fatty acid metabolic process; GO:0008152 metabolic process; GO:0009987 cellular process; GO:0019752 carboxylic acid metabolic process; GO:0032787 monocarboxylic acid metabolic process; GO:0043436 oxoacid metabolic process; GO:0044237 cellular metabolic process; GO:0044238 primary metabolic process; GO:004425…					S	KOG4781	Uncharacterized conserved protein
J9W0B7	MARVEL domain-containing protein OS=Cryptococcus neoformans var. grubii serotype A (strain H99 / ATCC 208821 / CBS 10515 / FGSC 9487) OX=235443 GN=CNAG_04752 PE=4 SV=1	CNAG_04752	3.38092	0.00101818	Up	6.32	2	2	2		598.743	600.74	1771.74	2029.27	2282.03		0.361603	0.362809	1.07002	1.22555	1.3782	plasma membrane
J9W0Q8	SnoaL-like domain-containing protein OS=Cryptococcus neoformans var. grubii serotype A (strain H99 / ATCC 208821 / CBS 10515 / FGSC 9487) OX=235443 GN=CNAG_06302 PE=4 SV=1	CNAG_06302	0.457893	0.0010767	Down	25.52	6	6	6	33000.7	36648.8	27301.4	13889.3	15368.3	15135.5	2.11275	2.34631	1.74787	0.889212	0.983899	0.968995	cytoplasm							PF13577	PF13577 SnoaL-like domain
J9W140	Uncharacterized protein OS=Cryptococcus neoformans var. grubii serotype A (strain H99 / ATCC 208821 / CBS 10515 / FGSC 9487) OX=235443 GN=CNAG_01585 PE=4 SV=1	CNAG_01585	1.60989	0.00218278	Up	38.94	3	3	3	10089.8	11082.3	10811.6	15468.7	19117.4	16904	0.689931	0.757798	0.739288	1.05774	1.30723	1.15588	nucleus	K00074	paaH, hbd, fadB, mmgB; 3-hydroxybutyryl-CoA dehydrogenase [EC:1.1.1.157]	map00360 Phenylalanine metabolism; map00650 Butanoate metabolism; map01100 Metabolic pathways; map01200 Carbon metabolism
J9W1D7	Galactose transporter OS=Cryptococcus neoformans var. grubii serotype A (strain H99 / ATCC 208821 / CBS 10515 / FGSC 9487) OX=235443 GN=CNAG_05387 PE=3 SV=1	CNAG_05387	0.394345	0.000223853	Down	18.18	10	10	9	12913.4	13326.5	14220.1	5477.2	4643.22	5834.78	1.38425	1.42853	1.52432	0.587128	0.497729	0.625458	plasma membrane									R	KOG0254	Predicted transporter (major facilitator superfamily)
J9W1N5	Pi-transporter A-1 OS=Cryptococcus neoformans var. grubii serotype A (strain H99 / ATCC 208821 / CBS 10515 / FGSC 9487) OX=235443 GN=CNAG_05459 PE=4 SV=1	CNAG_05459	1.74466	0.0237639	Up	7.96	5	5	5	4300.95	3168.78	2964.35	5619.76	7398.46	5185.73	0.728858	0.536996	0.502352	0.95235	1.25378	0.878797	plasma membrane									P	KOG0252	Inorganic phosphate transporter
J9W296	U3 small nucleolar RNA-associated protein 23 OS=Cryptococcus neoformans var. grubii serotype A (strain H99 / ATCC 208821 / CBS 10515 / FGSC 9487) OX=235443 GN=CNAG_06007 PE=3 SV=2	CNAG_06007	1.58838	0.0427839	Up	8.65	3	3	3	3160.83	3040.49	2092.94	4806.13	3620.61	4747.73	0.814987	0.783958	0.539643	1.23921	0.933536	1.22415	mitochondria	K14773	UTP23; U3 small nucleolar RNA-associated protein 23		GO:0000447 endonucleolytic cleavage in ITS1 to separate SSU-rRNA from 5.8S rRNA and LSU-rRNA from tricistronic rRNA transcript (SSU-rRNA, 5.8S rRNA, LSU-rRNA); GO:0000460 maturation of 5.8S rRNA; GO:0000462 maturation of SSU-rRNA from tricistronic rRNA transcript (SSU-rRNA, 5.8S rRNA, LSU-rRNA); GO:0000466 maturation of 5.8S rRNA from tricistronic rRNA transcript (SSU-rRNA, 5.8S rRNA, LSU-rRNA); …	GO:0005622 intracellular anatomical structure; GO:0005634 nucleus; GO:0005730 nucleolus; GO:0005737 cytoplasm; GO:0005739 mitochondrion; GO:0030684 preribosome; GO:0031974 membrane-enclosed lumen; GO:0031981 nuclear lumen; GO:0032040 small-subunit processome; GO:0032991 protein-containing complex; GO:0043226 organelle; GO:0043227 membrane-bounded organelle; GO:0043228 non-membrane-bounded organel…	GO:0003676 nucleic acid binding; GO:0003723 RNA binding; GO:0005488 binding; GO:0019843 rRNA binding; GO:0070181 small ribosomal subunit rRNA binding; GO:0097159 organic cyclic compound binding; GO:1901363 heterocyclic compound binding;			R	KOG3164	Uncharacterized proteins of PilT N-term./Vapc superfamily
J9W2V6	YeeE/YedE family protein OS=Cryptococcus neoformans var. grubii serotype A (strain H99 / ATCC 208821 / CBS 10515 / FGSC 9487) OX=235443 GN=CNAG_06237 PE=4 SV=1	CNAG_06237	1.65458	0.0413016	Up	2.87	2	2	2	2471.68	2863.59	2331.22	3509.05	3592.03	5583.73	0.637557	0.738648	0.601326	0.905141	0.926545	1.44029	plasma membrane	K07112	K07112; uncharacterized protein
J9W2V9	High-affinity iron permease CaFTR1 OS=Cryptococcus neoformans var. grubii serotype A (strain H99 / ATCC 208821 / CBS 10515 / FGSC 9487) OX=235443 GN=CNAG_06242 PE=3 SV=1	CNAG_06242	1.68708	0.0211711	Up	4.99	2	2	2	3322.91	3458.63	3263.71	4982.24	7257.76	4707.18	0.610203	0.635126	0.599332	0.914915	1.33278	0.864404	plasma membrane	K07243	FTR, FTH1, efeU; high-affinity iron transporter		GO:0000041 transition metal ion transport; GO:0006810 transport; GO:0006811 monoatomic ion transport; GO:0006812 monoatomic cation transport; GO:0006820 monoatomic anion transport; GO:0006826 iron ion transport; GO:0006873 intracellular monoatomic ion homeostasis; GO:0006879 intracellular iron ion homeostasis; GO:0006950 response to stress; GO:0007154 cell communication; GO:0009267 cellular respo…	GO:0005886 plasma membrane; GO:0016020 membrane; GO:0032991 protein-containing complex; GO:0033573 high-affinity iron permease complex; GO:0071944 cell periphery; GO:0098796 membrane protein complex; GO:0098797 plasma membrane protein complex; GO:1902494 catalytic complex; GO:1902495 transmembrane transporter complex; GO:1905862 ferroxidase complex; GO:1990204 oxidoreductase complex; GO:1990351 t…	GO:0005215 transporter activity; GO:0005381 iron ion transmembrane transporter activity; GO:0008324 monoatomic cation transmembrane transporter activity; GO:0015075 monoatomic ion transmembrane transporter activity; GO:0015093 ferrous iron transmembrane transporter activity; GO:0015318 inorganic molecular entity transmembrane transporter activity; GO:0022857 transmembrane transporter activity; GO…
J9W3E2	VHS domain-containing protein OS=Cryptococcus neoformans var. grubii serotype A (strain H99 / ATCC 208821 / CBS 10515 / FGSC 9487) OX=235443 GN=CNAG_06473 PE=4 SV=1	CNAG_06473	1.66861	2.61434e-05	Up	10.72	11	11	11	7216.26	6896.05	6689.49	11642.8	11383	11684.2	0.716735	0.684931	0.664415	1.15639	1.13059	1.1605	nucleus
J9W447	Cytochrome c oxidase assembly protein subunit 17 OS=Cryptococcus neoformans var. grubii serotype A (strain H99 / ATCC 208821 / CBS 10515 / FGSC 9487) OX=235443 GN=CNAG_05573 PE=3 SV=1	CNAG_05573	0.648866	0.0130741	Down	20.22	2	2	2	40965.6	43477	40840.2	31860.2	22391.7	27039.8	1.33933	1.42144	1.33523	1.04164	0.732076	0.884041	mitochondria	K02260	COX17; cytochrome c oxidase assembly protein subunit 17	map00190 Oxidative phosphorylation; map01100 Metabolic pathways	GO:0000041 transition metal ion transport; GO:0006810 transport; GO:0006811 monoatomic ion transport; GO:0006812 monoatomic cation transport; GO:0006825 copper ion transport; GO:0006873 intracellular monoatomic ion homeostasis; GO:0006878 intracellular copper ion homeostasis; GO:0006996 organelle organization; GO:0007005 mitochondrion organization; GO:0008535 respiratory chain complex IV assembly…	GO:0005622 intracellular anatomical structure; GO:0005737 cytoplasm; GO:0005739 mitochondrion; GO:0005740 mitochondrial envelope; GO:0005758 mitochondrial intermembrane space; GO:0031967 organelle envelope; GO:0031970 organelle envelope lumen; GO:0031974 membrane-enclosed lumen; GO:0031975 envelope; GO:0043226 organelle; GO:0043227 membrane-bounded organelle; GO:0043229 intracellular organelle; G…	GO:0005488 binding; GO:0005507 copper ion binding; GO:0016530 metallochaperone activity; GO:0016531 copper chaperone activity; GO:0043167 ion binding; GO:0043169 cation binding; GO:0046872 metal ion binding; GO:0046914 transition metal ion binding; GO:0140104 molecular carrier activity;			O	KOG3496	Cytochrome c oxidase assembly protein/Cu2+ chaperone COX17
T2BN53	HIT domain-containing protein OS=Cryptococcus neoformans var. grubii serotype A (strain H99 / ATCC 208821 / CBS 10515 / FGSC 9487) OX=235443 GN=CNAG_07968 PE=4 SV=1	CNAG_07968	0.346838	0.0322207	Down	10.99	2	2	2	2249.05	1637.09	1520.55	822.984	427.179		1.74722	1.2718	1.18127	0.639351	0.331862		mitochondria									R	KOG4359	Protein kinase C inhibitor-like protein
T2BNW0	Ribonuclease H1 N-terminal domain-containing protein OS=Cryptococcus neoformans var. grubii serotype A (strain H99 / ATCC 208821 / CBS 10515 / FGSC 9487) OX=235443 GN=CNAG_08025 PE=4 SV=1	CNAG_08025	1.54633	0.0137556	Up	55.36	9	9	9	20770.7	19690.8	17933.7	32534.9	24790.4	32973	0.772383	0.732225	0.666885	1.20985	0.92186	1.22614	mitochondria	K15255	PIF1; ATP-dependent DNA helicase PIF1 [EC:5.6.2.3]							L	KOG3752	Ribonuclease H
T2BPA6	NAD binding dehydrogenase OS=Cryptococcus neoformans var. grubii serotype A (strain H99 / ATCC 208821 / CBS 10515 / FGSC 9487) OX=235443 GN=CNAG_07965 PE=4 SV=1	CNAG_07965	1.63786	0.00019788	Up	32.84	14	14	14	43017.2	48197.5	47122	74475.6	77794.2	74306	0.641774	0.719059	0.703013	1.1111	1.16061	1.10857	mitochondria							PF08635	PF08635 Putative oxidoreductase C terminal domain
T2BQC9	Uncharacterized protein OS=Cryptococcus neoformans var. grubii serotype A (strain H99 / ATCC 208821 / CBS 10515 / FGSC 9487) OX=235443 GN=CNAG_07952 PE=4 SV=1	CNAG_07952	0.463604	0.00320121	Down	15	1	1	1	3171.85	2555.66	2424.8	1044.54	1369.93	1364.97	1.87007	1.50678	1.42963	0.615845	0.80769	0.804765	extracellular				GO:0006996 organelle organization; GO:0007005 mitochondrion organization; GO:0007006 mitochondrial membrane organization; GO:0007007 inner mitochondrial membrane organization; GO:0009987 cellular process; GO:0016043 cellular component organization; GO:0042407 cristae formation; GO:0061024 membrane organization; GO:0071840 cellular component organization or biogenesis;	GO:0005622 intracellular anatomical structure; GO:0005737 cytoplasm; GO:0005739 mitochondrion; GO:0005740 mitochondrial envelope; GO:0005743 mitochondrial inner membrane; GO:0016020 membrane; GO:0019866 organelle inner membrane; GO:0031090 organelle membrane; GO:0031966 mitochondrial membrane; GO:0031967 organelle envelope; GO:0031975 envelope; GO:0032991 protein-containing complex; GO:0043226 or…		PF15055	PF15055 Domain of unknown function (DUF4536)	S	KOG4604	Uncharacterized conserved protein

## Sheet: WT vs irk5Δ
Protein accession	Protein description	Gene name	M3/W1 Ratio	M3/W1 P value	Regulated Type	Coverage [%]	Peptides	Razor + unique peptides	Unique peptides	Intensity WT_1	Intensity WT_2	Intensity WT_3	Intensity irk5Δ_1	Intensity irk5Δ_2	Intensity irk5Δ_3	WT_1	WT_2	WT_3	irk5Δ_1	irk5Δ_2	irk5Δ_3	Subcellular localization	KEGG KO No.	KEGG Gene	KEGG pathway	Biological Process	Cellular Component	Molecular Function	Pfam ID	Domain description	KOG category	KOG NO.	KOG description
J9VWW9	Superoxide dismutase [Mn], mitochondrial OS=Cryptococcus neoformans var. grubii serotype A (strain H99 / ATCC 208821 / CBS 10515 / FGSC 9487) OX=235443 GN=SOD2 PE=1 SV=1	SOD2	0.576951	0.000663496	Down	15.56	3	3	3	108419	102850	122620	65002.4	66326.6	61308.7	1.20343	1.14162	1.36106	0.721515	0.736213	0.680515	mitochondria	K04564	SOD2; superoxide dismutase, Fe-Mn family [EC:1.15.1.1]	map04146 Peroxisome; map04213 Longevity regulating pathway - multiple species	GO:0000302 response to reactive oxygen species; GO:0000303 response to superoxide; GO:0000305 response to oxygen radical; GO:0006801 superoxide metabolic process; GO:0006950 response to stress; GO:0006979 response to oxidative stress; GO:0008152 metabolic process; GO:0009636 response to toxic substance; GO:0009987 cellular process; GO:0010035 response to inorganic substance; GO:0019430 removal of…	GO:0005622 intracellular anatomical structure; GO:0005737 cytoplasm; GO:0005739 mitochondrion; GO:0005759 mitochondrial matrix; GO:0031974 membrane-enclosed lumen; GO:0043226 organelle; GO:0043227 membrane-bounded organelle; GO:0043229 intracellular organelle; GO:0043231 intracellular membrane-bounded organelle; GO:0043233 organelle lumen; GO:0070013 intracellular organelle lumen;	GO:0003824 catalytic activity; GO:0004784 superoxide dismutase activity; GO:0005488 binding; GO:0016209 antioxidant activity; GO:0016491 oxidoreductase activity; GO:0016721 oxidoreductase activity, acting on superoxide radicals as acceptor; GO:0030145 manganese ion binding; GO:0043167 ion binding; GO:0043169 cation binding; GO:0046872 metal ion binding; GO:0046914 transition metal ion binding;	PF00081; PF02777	PF00081 Iron/manganese superoxide dismutases, alpha-hairpin domain; PF02777 Iron/manganese superoxide dismutases, C-terminal domain	P	KOG0876	Manganese superoxide dismutase
J9VXM5	Chitin synthase 3 OS=Cryptococcus neoformans var. grubii serotype A (strain H99 / ATCC 208821 / CBS 10515 / FGSC 9487) OX=235443 GN=CHS3 PE=1 SV=1	CHS3	1.86276	0.00414938	Up	8.37	11	11	11	4249.78	5657.38	5616.72	9312.17	9001.16	10603.9	0.503599	0.670399	0.665581	1.10349	1.06664	1.25656	plasma membrane	K00698	CHS1; chitin synthase [EC:2.4.1.16]	map00520 Amino sugar and nucleotide sugar metabolism; map01100 Metabolic pathways	GO:0000003 reproduction; GO:0000271 polysaccharide biosynthetic process; GO:0003006 developmental process involved in reproduction; GO:0005975 carbohydrate metabolic process; GO:0005976 polysaccharide metabolic process; GO:0006022 aminoglycan metabolic process; GO:0006023 aminoglycan biosynthetic process; GO:0006030 chitin metabolic process; GO:0006031 chitin biosynthetic process; GO:0006037 cell…	GO:0000131 incipient cellular bud site; GO:0005622 intracellular anatomical structure; GO:0005628 prospore membrane; GO:0005737 cytoplasm; GO:0005783 endoplasmic reticulum; GO:0005886 plasma membrane; GO:0005933 cellular bud; GO:0005935 cellular bud neck; GO:0005937 mating projection; GO:0012505 endomembrane system; GO:0016020 membrane; GO:0030427 site of polarized growth; GO:0030428 cell septum;…	GO:0003824 catalytic activity; GO:0004100 chitin synthase activity; GO:0008194 UDP-glycosyltransferase activity; GO:0008375 acetylglucosaminyltransferase activity; GO:0016740 transferase activity; GO:0016757 glycosyltransferase activity; GO:0016758 hexosyltransferase activity;			M	KOG2571	Chitin synthase/hyaluronan synthase (glycosyltransferases)
Q6URB0	Cytochrome c peroxidase, mitochondrial OS=Cryptococcus neoformans var. grubii serotype A (strain H99 / ATCC 208821 / CBS 10515 / FGSC 9487) OX=235443 GN=CCP1 PE=3 SV=1	CCP1	1.62142	0.000737443	Up	42.97	18	18	18	111163	120723	105838	186914	190508	170169	0.647724	0.703428	0.616697	1.08911	1.11005	0.99154	mitochondria	K00428	E1.11.1.5; cytochrome c peroxidase [EC:1.11.1.5]		GO:0000302 response to reactive oxygen species; GO:0006950 response to stress; GO:0006979 response to oxidative stress; GO:0008152 metabolic process; GO:0009056 catabolic process; GO:0009636 response to toxic substance; GO:0009987 cellular process; GO:0016999 antibiotic metabolic process; GO:0017001 antibiotic catabolic process; GO:0033554 cellular response to stress; GO:0034599 cellular response…	GO:0005622 intracellular anatomical structure; GO:0005737 cytoplasm; GO:0005739 mitochondrion; GO:0005740 mitochondrial envelope; GO:0005758 mitochondrial intermembrane space; GO:0031967 organelle envelope; GO:0031970 organelle envelope lumen; GO:0031974 membrane-enclosed lumen; GO:0031975 envelope; GO:0043226 organelle; GO:0043227 membrane-bounded organelle; GO:0043229 intracellular organelle; G…	GO:0003824 catalytic activity; GO:0004130 cytochrome-c peroxidase activity; GO:0004601 peroxidase activity; GO:0016209 antioxidant activity; GO:0016491 oxidoreductase activity; GO:0016684 oxidoreductase activity, acting on peroxide as acceptor;	PF00141	PF00141 Peroxidase
J9VF80	Carbamoyl-phosphate synthase, large subunit OS=Cryptococcus neoformans var. grubii serotype A (strain H99 / ATCC 208821 / CBS 10515 / FGSC 9487) OX=235443 GN=CNAG_07373 PE=3 SV=1	CNAG_07373	1.51849	8.54404e-05	Up	24.69	63	63	61	104182	103698	107943	162048	152897	164629	0.875946	0.871876	0.907567	1.36247	1.28553	1.38417	cytoplasm	K11541	URA2; carbamoyl-phosphate synthase / aspartate carbamoyltransferase [EC:6.3.5.5 2.1.3.2]	map00240 Pyrimidine metabolism; map00250 Alanine, aspartate and glutamate metabolism; map01100 Metabolic pathways; map01240 Biosynthesis of cofactors	GO:0000050 urea cycle; GO:0006082 organic acid metabolic process; GO:0006139 nucleobase-containing compound metabolic process; GO:0006142 regulation of pyrimidine nucleobase metabolic process; GO:0006206 pyrimidine nucleobase metabolic process; GO:0006207 'de novo' pyrimidine nucleobase biosynthetic process; GO:0006520 amino acid metabolic process; GO:0006525 arginine metabolic process; GO:000652…	GO:0005622 intracellular anatomical structure; GO:0005737 cytoplasm; GO:0005739 mitochondrion; GO:0016020 membrane; GO:0043226 organelle; GO:0043227 membrane-bounded organelle; GO:0043229 intracellular organelle; GO:0043231 intracellular membrane-bounded organelle;	GO:0003824 catalytic activity; GO:0003922 GMP synthase (glutamine-hydrolyzing) activity; GO:0004070 aspartate carbamoyltransferase activity; GO:0004087 carbamoyl-phosphate synthase (ammonia) activity; GO:0004088 carbamoyl-phosphate synthase (glutamine-hydrolyzing) activity; GO:0004151 dihydroorotase activity; GO:0016740 transferase activity; GO:0016741 transferase activity, transferring one-carbo…	PF00988; PF00117; PF02786; PF02787; PF02142; PF02729; PF00185	PF00988 Carbamoyl-phosphate synthase small chain, CPSase domain; PF00117 Glutamine amidotransferase class-I; PF02786 Carbamoyl-phosphate synthase L chain, ATP binding domain; PF02787 Carbamoyl-phosphate synthetase large chain, oligomerisation domain; PF02142 MGS-like domain; PF02729 Aspartate/ornithine carbamoyltransferase, carbamoyl-P binding domain; PF00185 Aspartate/ornithine carbamoyltransfer…	R	KOG0370	Multifunctional pyrimidine synthesis protein CAD (includes carbamoyl-phophate synthetase, aspartate transcarbamylase, and glutamine amidotransferase)
J9VKM5	Tetratricopeptide repeat and J domain-containing co-chaperone DNJ1 OS=Cryptococcus neoformans var. grubii serotype A (strain H99 / ATCC 208821 / CBS 10515 / FGSC 9487) OX=235443 GN=DNJ1 PE=2 SV=1	DNJ1	0.564993	0.00029234	Down	16.86	8	8	8	12127.7	12850.6	12977	6552.48	7563.41	7328.59	1.11922	1.18594	1.1976	0.604706	0.698001	0.67633	extracellular	K09523	DNAJC3; DnaJ homolog subfamily C member 3	map04141 Protein processing in endoplasmic reticulum				PF14559; PF00226	PF14559 Tetratricopeptide repeat; PF00226 DnaJ domain	V	KOG0624	dsRNA-activated protein kinase inhibitor P58, contains TPR and DnaJ domains
J9VLN4	Copper transport protein CTR4 OS=Cryptococcus neoformans var. grubii serotype A (strain H99 / ATCC 208821 / CBS 10515 / FGSC 9487) OX=235443 GN=CTR4 PE=1 SV=2	CTR4	4.15034	0.000110502	Up	17.59	3	3	3	23583.5	17578.4	21077.9	88216	90540.9	79559.6	0.651252	0.485423	0.58206	2.43606	2.50026	2.19702	plasma membrane	K14686	SLC31A1, CTR1; solute carrier family 31 (copper transporter), member 1		GO:0000041 transition metal ion transport; GO:0006810 transport; GO:0006811 monoatomic ion transport; GO:0006812 monoatomic cation transport; GO:0006825 copper ion transport; GO:0015677 copper ion import; GO:0015679 plasma membrane copper ion transport; GO:0030001 metal ion transport; GO:0034220 monoatomic ion transmembrane transport; GO:0035434 copper ion transmembrane transport; GO:0051179 loca…	GO:0005622 intracellular anatomical structure; GO:0005737 cytoplasm; GO:0005783 endoplasmic reticulum; GO:0005886 plasma membrane; GO:0012505 endomembrane system; GO:0016020 membrane; GO:0043226 organelle; GO:0043227 membrane-bounded organelle; GO:0043229 intracellular organelle; GO:0043231 intracellular membrane-bounded organelle; GO:0071944 cell periphery;	GO:0005215 transporter activity; GO:0005375 copper ion transmembrane transporter activity; GO:0008324 monoatomic cation transmembrane transporter activity; GO:0015075 monoatomic ion transmembrane transporter activity; GO:0015318 inorganic molecular entity transmembrane transporter activity; GO:0022857 transmembrane transporter activity; GO:0022890 inorganic cation transmembrane transporter activi…			P	KOG3386	Copper transporter
J9VMK8	ATP-dependent RNA helicase OS=Cryptococcus neoformans var. grubii serotype A (strain H99 / ATCC 208821 / CBS 10515 / FGSC 9487) OX=235443 GN=CNAG_00764 PE=3 SV=2	CNAG_00764	1.98531	0.0194979	Up	4.1	3	3	3	825.646	634.188		1237.09	1675.49	1434.75	0.647482	0.497338		0.970141	1.31394	1.12515	nucleus	K14776	DDX10, DBP4; ATP-dependent RNA helicase DDX10/DBP4 [EC:3.6.4.13]		GO:0006139 nucleobase-containing compound metabolic process; GO:0006364 rRNA processing; GO:0006396 RNA processing; GO:0006725 cellular aromatic compound metabolic process; GO:0006807 nitrogen compound metabolic process; GO:0008152 metabolic process; GO:0009987 cellular process; GO:0010467 gene expression; GO:0010501 RNA secondary structure unwinding; GO:0016070 RNA metabolic process; GO:0016072 …	GO:0005622 intracellular anatomical structure; GO:0005634 nucleus; GO:0005730 nucleolus; GO:0005737 cytoplasm; GO:0030684 preribosome; GO:0031974 membrane-enclosed lumen; GO:0031981 nuclear lumen; GO:0032040 small-subunit processome; GO:0032991 protein-containing complex; GO:0043226 organelle; GO:0043227 membrane-bounded organelle; GO:0043228 non-membrane-bounded organelle; GO:0043229 intracellul…	GO:0003724 RNA helicase activity; GO:0003824 catalytic activity; GO:0004386 helicase activity; GO:0008186 ATP-dependent activity, acting on RNA; GO:0016462 pyrophosphatase activity; GO:0016787 hydrolase activity; GO:0016817 hydrolase activity, acting on acid anhydrides; GO:0016818 hydrolase activity, acting on acid anhydrides, in phosphorus-containing anhydrides; GO:0016887 ATP hydrolysis activit…	PF00270; PF00271; PF13959	PF00270 DEAD/DEAH box helicase; PF00271 Helicase conserved C-terminal domain; PF13959 Domain of unknown function (DUF4217)	A	KOG0343	RNA Helicase
J9VP67	Ketol-acid reductoisomerase, mitochondrial OS=Cryptococcus neoformans var. grubii serotype A (strain H99 / ATCC 208821 / CBS 10515 / FGSC 9487) OX=235443 GN=CNAG_05725 PE=3 SV=1	CNAG_05725	1.58487	0.000266783	Up	32.17	14	14	14	326331	293433	322828	513578	483157	497153	0.86529	0.778059	0.856002	1.36179	1.28113	1.31824	mitochondria	K00053	ilvC; ketol-acid reductoisomerase [EC:1.1.1.86]	map00290 Valine, leucine and isoleucine biosynthesis; map00770 Pantothenate and CoA biosynthesis; map01100 Metabolic pathways; map01110 Biosynthesis of secondary metabolites; map01210 2-Oxocarboxylic acid metabolism; map01230 Biosynthesis of amino acids	GO:0000002 mitochondrial genome maintenance; GO:0006082 organic acid metabolic process; GO:0006520 amino acid metabolic process; GO:0006549 isoleucine metabolic process; GO:0006551 leucine metabolic process; GO:0006573 valine metabolic process; GO:0006807 nitrogen compound metabolic process; GO:0006996 organelle organization; GO:0007005 mitochondrion organization; GO:0008152 metabolic process; GO…	GO:0005622 intracellular anatomical structure; GO:0005737 cytoplasm; GO:0005739 mitochondrion; GO:0005759 mitochondrial matrix; GO:0009295 nucleoid; GO:0031974 membrane-enclosed lumen; GO:0042645 mitochondrial nucleoid; GO:0043226 organelle; GO:0043227 membrane-bounded organelle; GO:0043228 non-membrane-bounded organelle; GO:0043229 intracellular organelle; GO:0043231 intracellular membrane-bound…	GO:0003676 nucleic acid binding; GO:0003677 DNA binding; GO:0003690 double-stranded DNA binding; GO:0003824 catalytic activity; GO:0004455 ketol-acid reductoisomerase activity; GO:0005488 binding; GO:0016491 oxidoreductase activity; GO:0016614 oxidoreductase activity, acting on CH-OH group of donors; GO:0016616 oxidoreductase activity, acting on the CH-OH group of donors, NAD or NADP as acceptor;…
J9VRG5	NAD(P)H-hydrate epimerase OS=Cryptococcus neoformans var. grubii serotype A (strain H99 / ATCC 208821 / CBS 10515 / FGSC 9487) OX=235443 GN=CNAG_00920 PE=3 SV=2	CNAG_00920	0.666577	0.0087611	Down	18.88	5	5	5	40852.9	32405	33770.1	21739.8	24459.9	25142.7	1.23631	0.980654	1.02197	0.657899	0.740216	0.760879	cytoplasm	K17759	NAXE, nnrE; NAD(P)H-hydrate epimerase [EC:5.1.99.6]		GO:0006139 nucleobase-containing compound metabolic process; GO:0006725 cellular aromatic compound metabolic process; GO:0006734 NADH metabolic process; GO:0006739 NADP metabolic process; GO:0006753 nucleoside phosphate metabolic process; GO:0006793 phosphorus metabolic process; GO:0006796 phosphate-containing compound metabolic process; GO:0006807 nitrogen compound metabolic process; GO:0008152 …	GO:0005622 intracellular anatomical structure; GO:0005737 cytoplasm; GO:0005739 mitochondrion; GO:0043226 organelle; GO:0043227 membrane-bounded organelle; GO:0043229 intracellular organelle; GO:0043231 intracellular membrane-bounded organelle;	GO:0003824 catalytic activity; GO:0016853 isomerase activity; GO:0016854 racemase and epimerase activity; GO:0052856 NADHX epimerase activity; GO:0052857 NADPHX epimerase activity;	PF03853	PF03853 YjeF-related protein N-terminus	S	KOG2585	Uncharacterized conserved protein
J9VSV0	alpha-1,2-Mannosidase OS=Cryptococcus neoformans var. grubii serotype A (strain H99 / ATCC 208821 / CBS 10515 / FGSC 9487) OX=235443 GN=CNAG_03240 PE=3 SV=2	CNAG_03240	3.17451	1.54192e-05	Up	12.6	11	11	11	2651.55	2908.69	2747.26	8420.12	8487.95	9464.16	0.326431	0.358087	0.338214	1.0366	1.04495	1.16513	mitochondria	K01230	MAN1A_C, MNS1_2; mannosyl-oligosaccharide alpha-1,2-mannosidase [EC:3.2.1.113]	map00510 N-Glycan biosynthesis; map00513 Various types of N-glycan biosynthesis; map01100 Metabolic pathways; map04141 Protein processing in endoplasmic reticulum						G	KOG2431	1, 2-alpha-mannosidase
J9VWN8	TRP-like ion channel protein flc1 OS=Cryptococcus neoformans var. grubii serotype A (strain H99 / ATCC 208821 / CBS 10515 / FGSC 9487) OX=235443 GN=flc1 PE=3 SV=1	flc1	1.63371	0.0371494	Up	6.92	5	5	5	3696.41	4735.19	2804.4	6464.67	6566.09	5325.57	0.622046	0.796856	0.471935	1.0879	1.10497	0.896208	plasma membrane							PF14558	PF14558 ML-like domain
J9W0K1	ATP-citrate synthase OS=Cryptococcus neoformans var. grubii serotype A (strain H99 / ATCC 208821 / CBS 10515 / FGSC 9487) OX=235443 GN=CNAG_04640 PE=3 SV=1	CNAG_04640	1.63929	0.000163488	Up	33.25	42	42	42	255983	266476	236388	414335	420578	409055	0.919767	0.95747	0.849361	1.48874	1.51117	1.46977	cytoplasm	K01648	ACLY; ATP citrate (pro-S)-lyase [EC:2.3.3.8]	map00020 Citrate cycle (TCA cycle); map01100 Metabolic pathways; map01110 Biosynthesis of secondary metabolites	GO:0006082 organic acid metabolic process; GO:0006084 acetyl-CoA metabolic process; GO:0006085 acetyl-CoA biosynthetic process; GO:0006091 generation of precursor metabolites and energy; GO:0006101 citrate metabolic process; GO:0006139 nucleobase-containing compound metabolic process; GO:0006163 purine nucleotide metabolic process; GO:0006164 purine nucleotide biosynthetic process; GO:0006629 lip…	GO:0005622 intracellular anatomical structure; GO:0005737 cytoplasm; GO:0005829 cytosol; GO:0009346 ATP-independent citrate lyase complex; GO:0032991 protein-containing complex;	GO:0003824 catalytic activity; GO:0003878 ATP citrate synthase activity; GO:0016740 transferase activity; GO:0016746 acyltransferase activity; GO:0046912 acyltransferase activity, acyl groups converted into alkyl on transfer;	PF16114; PF02629; PF00549; PF00285	PF16114 ATP citrate lyase citrate-binding; PF02629 CoA binding domain; PF00549 CoA-ligase; PF00285 Citrate synthase, C-terminal domain	C	KOG1254	ATP-citrate lyase
J9VDE9	Glutamate carboxypeptidase OS=Cryptococcus neoformans var. grubii serotype A (strain H99 / ATCC 208821 / CBS 10515 / FGSC 9487) OX=235443 GN=CNAG_00176 PE=3 SV=1	CNAG_00176	0.59795	6.52972e-05	Down	24.58	12	12	12	72150.1	74015.6	74831.1	45967.2	44373.7	41804.2	1.0169	1.04319	1.05468	0.64787	0.625411	0.589196	cytoplasm	K15428	DUG1; Cys-Gly metallodipeptidase DUG1 [EC:3.4.13.-]	map00480 Glutathione metabolism; map01100 Metabolic pathways	GO:0006508 proteolysis; GO:0006518 peptide metabolic process; GO:0006575 cellular modified amino acid metabolic process; GO:0006749 glutathione metabolic process; GO:0006751 glutathione catabolic process; GO:0006790 sulfur compound metabolic process; GO:0006807 nitrogen compound metabolic process; GO:0008152 metabolic process; GO:0009056 catabolic process; GO:0009987 cellular process; GO:0019538 …	GO:0005576 extracellular region; GO:0005622 intracellular anatomical structure; GO:0005737 cytoplasm; GO:0005739 mitochondrion; GO:0031012 extracellular matrix; GO:0043226 organelle; GO:0043227 membrane-bounded organelle; GO:0043229 intracellular organelle; GO:0043231 intracellular membrane-bounded organelle; GO:0062039 biofilm matrix; GO:0062040 fungal biofilm matrix;	GO:0003824 catalytic activity; GO:0008233 peptidase activity; GO:0008235 metalloexopeptidase activity; GO:0008237 metallopeptidase activity; GO:0008238 exopeptidase activity; GO:0008242 omega peptidase activity; GO:0016787 hydrolase activity; GO:0016805 dipeptidase activity; GO:0070573 metallodipeptidase activity; GO:0140096 catalytic activity, acting on a protein;	PF07687	PF07687 Peptidase dimerisation domain	E	KOG2276	Metalloexopeptidases
J9VEA4	Peroxin-7 OS=Cryptococcus neoformans var. grubii serotype A (strain H99 / ATCC 208821 / CBS 10515 / FGSC 9487) OX=235443 GN=CNAG_00516 PE=3 SV=1	CNAG_00516	0.660608	0.00251572	Down	7.21	2	2	2	4644.7	4853.73	4005.14	3061.88	2872.86	2985.82	1.42102	1.48497	1.22535	0.936765	0.878935	0.913494	mitochondria	K13341	PEX7, PTS2R; peroxin-7	map04146 Peroxisome	GO:0006605 protein targeting; GO:0006625 protein targeting to peroxisome; GO:0006810 transport; GO:0006886 intracellular protein transport; GO:0006996 organelle organization; GO:0007031 peroxisome organization; GO:0008104 protein localization; GO:0009987 cellular process; GO:0015031 protein transport; GO:0015833 peptide transport; GO:0015919 peroxisomal membrane transport; GO:0016043 cellular com…	GO:0005622 intracellular anatomical structure; GO:0005737 cytoplasm; GO:0005777 peroxisome; GO:0005782 peroxisomal matrix; GO:0005829 cytosol; GO:0031907 microbody lumen; GO:0031974 membrane-enclosed lumen; GO:0032991 protein-containing complex; GO:0042579 microbody; GO:0043226 organelle; GO:0043227 membrane-bounded organelle; GO:0043229 intracellular organelle; GO:0043231 intracellular membrane-…	GO:0000268 peroxisome targeting sequence binding; GO:0005048 signal sequence binding; GO:0005053 peroxisome matrix targeting signal-2 binding; GO:0005488 binding; GO:0033218 amide binding; GO:0042277 peptide binding;			U	KOG0277	Peroxisomal targeting signal type 2 receptor
J9VF04	2-(3-amino-3-carboxypropyl)histidine synthase subunit 1 OS=Cryptococcus neoformans var. grubii serotype A (strain H99 / ATCC 208821 / CBS 10515 / FGSC 9487) OX=235443 GN=CNAG_00762 PE=3 SV=1	CNAG_00762	1.6093	0.00756731	Up	14.93	7	7	7	2179.5	3004.01	2379.08	4052.89	4178.51	3939.11	0.70919	0.977478	0.774131	1.31877	1.35965	1.28175	cytoskeleton	K07561	DPH1, dph2; 2-(3-amino-3-carboxypropyl)histidine synthase [EC:2.5.1.108]		GO:0006417 regulation of translation; GO:0006448 regulation of translational elongation; GO:0006807 nitrogen compound metabolic process; GO:0008152 metabolic process; GO:0009058 biosynthetic process; GO:0009889 regulation of biosynthetic process; GO:0009987 cellular process; GO:0010468 regulation of gene expression; GO:0010556 regulation of macromolecule biosynthetic process; GO:0010608 post-tran…	GO:0005622 intracellular anatomical structure; GO:0005737 cytoplasm;				J	KOG2648	Diphthamide biosynthesis protein
J9VF57	Dihydroxyacetone kinase OS=Cryptococcus neoformans var. grubii serotype A (strain H99 / ATCC 208821 / CBS 10515 / FGSC 9487) OX=235443 GN=CNAG_00826 PE=3 SV=1	CNAG_00826	0.549703	0.000757992	Down	20.17	12	12	12	13368.1	12249	12820.4	7667.61	7200.13	6261.48	0.699854	0.641267	0.671181	0.401419	0.376945	0.327805	extracellular	K00863	DAK, TKFC; triose/dihydroxyacetone kinase / FAD-AMP lyase (cyclizing) [EC:2.7.1.28 2.7.1.29 4.6.1.15]	map00051 Fructose and mannose metabolism; map00561 Glycerolipid metabolism; map00680 Methane metabolism; map01100 Metabolic pathways; map01200 Carbon metabolism						G	KOG2426	Dihydroxyacetone kinase/glycerone kinase
J9VFB7	General transcription and DNA repair factor IIH subunit TFB5 OS=Cryptococcus neoformans var. grubii serotype A (strain H99 / ATCC 208821 / CBS 10515 / FGSC 9487) OX=235443 GN=CNAG_00659 PE=3 SV=1	CNAG_00659	0.61241	0.0201209	Down	30.77	2	2	2	8063.53	8669.04	6570.17	4514.75	4035.31	5720.76	1.36299	1.46534	1.11057	0.763137	0.682096	0.966991	nucleus	K10845	TTDA, GTF2H5, TFB5; TFIIH basal transcription factor complex TTD-A subunit	map03022 Basal transcription factors; map03420 Nucleotide excision repair
J9VG96	3-isopropylmalate dehydratase OS=Cryptococcus neoformans var. grubii serotype A (strain H99 / ATCC 208821 / CBS 10515 / FGSC 9487) OX=235443 GN=CNAG_00237 PE=3 SV=1	CNAG_00237	1.95094	9.84607e-05	Up	24.38	16	16	16	43897.7	49420.1	44244.2	88572.3	86974.1	92829.1	0.782167	0.880565	0.788341	1.57818	1.5497	1.65403	cytoplasm	K01702	LEU1; 3-isopropylmalate dehydratase [EC:4.2.1.33]	map00290 Valine, leucine and isoleucine biosynthesis; map01100 Metabolic pathways; map01110 Biosynthesis of secondary metabolites; map01210 2-Oxocarboxylic acid metabolism; map01230 Biosynthesis of amino acids	GO:0006082 organic acid metabolic process; GO:0006520 amino acid metabolic process; GO:0006551 leucine metabolic process; GO:0006807 nitrogen compound metabolic process; GO:0008152 metabolic process; GO:0008652 amino acid biosynthetic process; GO:0009058 biosynthetic process; GO:0009081 branched-chain amino acid metabolic process; GO:0009082 branched-chain amino acid biosynthetic process; GO:0009…	GO:0005622 intracellular anatomical structure; GO:0005737 cytoplasm; GO:0005829 cytosol; GO:0010494 cytoplasmic stress granule; GO:0032991 protein-containing complex; GO:0035770 ribonucleoprotein granule; GO:0036464 cytoplasmic ribonucleoprotein granule; GO:0043226 organelle; GO:0043228 non-membrane-bounded organelle; GO:0043229 intracellular organelle; GO:0043232 intracellular non-membrane-bound…	GO:0003824 catalytic activity; GO:0003861 3-isopropylmalate dehydratase activity; GO:0016829 lyase activity; GO:0016835 carbon-oxygen lyase activity; GO:0016836 hydro-lyase activity;	PF00694	PF00694 Aconitase C-terminal domain	E	KOG0454	3-isopropylmalate dehydratase (aconitase superfamily)
J9VGJ3	AdoMet-dependent rRNA methyltransferase SPB1 OS=Cryptococcus neoformans var. grubii serotype A (strain H99 / ATCC 208821 / CBS 10515 / FGSC 9487) OX=235443 GN=CNAG_03762 PE=3 SV=1	CNAG_03762	1.52122	0.00741759	Up	1.21	1	1	1	2664.46	2352.24	2137.96	3555.02	3323.61	4005.19	0.869109	0.767267	0.697372	1.1596	1.08411	1.30644	nucleus	K14857	SPB1, FTSJ3; AdoMet-dependent rRNA methyltransferase SPB1 [EC:2.1.1.-]		GO:0000154 rRNA modification; GO:0000460 maturation of 5.8S rRNA; GO:0000463 maturation of LSU-rRNA from tricistronic rRNA transcript (SSU-rRNA, 5.8S rRNA, LSU-rRNA); GO:0000466 maturation of 5.8S rRNA from tricistronic rRNA transcript (SSU-rRNA, 5.8S rRNA, LSU-rRNA); GO:0000470 maturation of LSU-rRNA; GO:0001510 RNA methylation; GO:0006139 nucleobase-containing compound metabolic process; GO:000…	GO:0005622 intracellular anatomical structure; GO:0005634 nucleus; GO:0005730 nucleolus; GO:0030684 preribosome; GO:0030687 preribosome, large subunit precursor; GO:0031974 membrane-enclosed lumen; GO:0031981 nuclear lumen; GO:0032991 protein-containing complex; GO:0043226 organelle; GO:0043227 membrane-bounded organelle; GO:0043228 non-membrane-bounded organelle; GO:0043229 intracellular organel…	GO:0003824 catalytic activity; GO:0008168 methyltransferase activity; GO:0008171 O-methyltransferase activity; GO:0008173 RNA methyltransferase activity; GO:0008649 rRNA methyltransferase activity; GO:0008650 rRNA (uridine-2'-O-)-methyltransferase activity; GO:0008757 S-adenosylmethionine-dependent methyltransferase activity; GO:0016435 rRNA (guanine) methyltransferase activity; GO:0016436 rRNA (…	PF07780	PF07780 Spb1 C-terminal domain	AR	KOG1098	Putative SAM-dependent rRNA methyltransferase SPB1
J9VGW2	Endoplasmic reticulum protein OS=Cryptococcus neoformans var. grubii serotype A (strain H99 / ATCC 208821 / CBS 10515 / FGSC 9487) OX=235443 GN=CNAG_00469 PE=3 SV=2	CNAG_00469	0.661605	0.000990625	Down	5.41	2	2	2	8709.37	8184.48	8026.14	5756.04	5676.35	5054.81	1.2155	1.14224	1.12014	0.803325	0.792203	0.705459	plasma membrane	K20279	SYNJ; synaptojanin [EC:3.1.3.36]	map00562 Inositol phosphate metabolism; map01100 Metabolic pathways; map04070 Phosphatidylinositol signaling system	GO:0006486 protein glycosylation; GO:0006807 nitrogen compound metabolic process; GO:0006810 transport; GO:0006888 endoplasmic reticulum to Golgi vesicle-mediated transport; GO:0008104 protein localization; GO:0008152 metabolic process; GO:0009058 biosynthetic process; GO:0009059 macromolecule biosynthetic process; GO:0009100 glycoprotein metabolic process; GO:0009101 glycoprotein biosynthetic pr…	GO:0000139 Golgi membrane; GO:0005622 intracellular anatomical structure; GO:0005737 cytoplasm; GO:0005783 endoplasmic reticulum; GO:0005789 endoplasmic reticulum membrane; GO:0005794 Golgi apparatus; GO:0005798 Golgi-associated vesicle; GO:0012505 endomembrane system; GO:0016020 membrane; GO:0030134 COPII-coated ER to Golgi transport vesicle; GO:0030135 coated vesicle; GO:0031090 organelle membr…	GO:0005488 binding; GO:0005515 protein binding; GO:0030674 protein-macromolecule adaptor activity; GO:0060090 molecular adaptor activity; GO:0097020 COPII receptor activity;			TI	KOG4136	Predicted mitochondrial cholesterol transporter
J9VGX2	Dihydrolipoamide acetyltransferase component of pyruvate dehydrogenase complex OS=Cryptococcus neoformans var. grubii serotype A (strain H99 / ATCC 208821 / CBS 10515 / FGSC 9487) OX=235443 GN=CNAG_00484 PE=3 SV=2	CNAG_00484	0.363019	9.95747e-06	Down	15.8	9	9	9	9937.41	10654.4	10470.5	3716.55	3587.5	3972.15	1.23533	1.32446	1.3016	0.462009	0.445967	0.493783	mitochondria	K09699	DBT, bkdB; 2-oxoisovalerate dehydrogenase E2 component (dihydrolipoyl transacylase) [EC:2.3.1.168]	map00280 Valine, leucine and isoleucine degradation; map00640 Propanoate metabolism; map01100 Metabolic pathways; map01110 Biosynthesis of secondary metabolites				PF00364	PF00364 Biotin-requiring enzyme	C	KOG0558	Dihydrolipoamide transacylase (alpha-keto acid dehydrogenase E2 subunit)
J9VHT4	Cytochrome P450, family 51 (Sterol 14-demethylase) OS=Cryptococcus neoformans var. grubii serotype A (strain H99 / ATCC 208821 / CBS 10515 / FGSC 9487) OX=235443 GN=CNAG_00040 PE=3 SV=1	CNAG_00040	1.77271	0.000430855	Up	22.85	11	11	11	43078	42647.8	37307.3	75431.1	73710.4	68960.7	1.19869	1.18672	1.03811	2.09895	2.05107	1.9189	cytoplasm	K05917	CYP51; sterol 14alpha-demethylase [EC:1.14.14.154 1.14.15.36]	map00100 Steroid biosynthesis; map01100 Metabolic pathways; map01110 Biosynthesis of secondary metabolites	GO:0001766 membrane raft polarization; GO:0006066 alcohol metabolic process; GO:0006629 lipid metabolic process; GO:0006694 steroid biosynthetic process; GO:0006696 ergosterol biosynthetic process; GO:0008152 metabolic process; GO:0008202 steroid metabolic process; GO:0008204 ergosterol metabolic process; GO:0008610 lipid biosynthetic process; GO:0009058 biosynthetic process; GO:0009987 cellular …	GO:0005622 intracellular anatomical structure; GO:0005737 cytoplasm; GO:0005783 endoplasmic reticulum; GO:0005789 endoplasmic reticulum membrane; GO:0005886 plasma membrane; GO:0012505 endomembrane system; GO:0016020 membrane; GO:0031984 organelle subcompartment; GO:0042175 nuclear outer membrane-endoplasmic reticulum membrane network; GO:0043226 organelle; GO:0043227 membrane-bounded organelle; …	GO:0003824 catalytic activity; GO:0004497 monooxygenase activity; GO:0005488 binding; GO:0008398 sterol 14-demethylase activity; GO:0016491 oxidoreductase activity; GO:0016705 oxidoreductase activity, acting on paired donors, with incorporation or reduction of molecular oxygen; GO:0016709 oxidoreductase activity, acting on paired donors, with incorporation or reduction of molecular oxygen, NAD(P)…	PF00067	PF00067 Cytochrome P450	Q	KOG0684	Cytochrome P450
J9VJ14	Glutamine synthetase OS=Cryptococcus neoformans var. grubii serotype A (strain H99 / ATCC 208821 / CBS 10515 / FGSC 9487) OX=235443 GN=CNAG_00457 PE=3 SV=1	CNAG_00457	1.60448	0.00287564	Up	28.77	11	11	11	231298	211451	180704	333434	341273	325612	1.04215	0.952729	0.814193	1.50234	1.53766	1.4671	mitochondria	K01915	glnA, GLUL; glutamine synthetase [EC:6.3.1.2]	map00220 Arginine biosynthesis; map00250 Alanine, aspartate and glutamate metabolism; map00630 Glyoxylate and dicarboxylate metabolism; map00910 Nitrogen metabolism; map01100 Metabolic pathways; map01230 Biosynthesis of amino acids	GO:0006082 organic acid metabolic process; GO:0006520 amino acid metabolic process; GO:0006536 glutamate metabolic process; GO:0006541 glutamine metabolic process; GO:0006542 glutamine biosynthetic process; GO:0006807 nitrogen compound metabolic process; GO:0008152 metabolic process; GO:0008652 amino acid biosynthetic process; GO:0009058 biosynthetic process; GO:0009064 glutamine family amino aci…	GO:0005622 intracellular anatomical structure; GO:0005634 nucleus; GO:0005737 cytoplasm; GO:0031974 membrane-enclosed lumen; GO:0031981 nuclear lumen; GO:0034399 nuclear periphery; GO:0043226 organelle; GO:0043227 membrane-bounded organelle; GO:0043229 intracellular organelle; GO:0043231 intracellular membrane-bounded organelle; GO:0043233 organelle lumen; GO:0070013 intracellular organelle lumen;	GO:0003824 catalytic activity; GO:0004356 glutamine synthetase activity; GO:0016211 ammonia ligase activity; GO:0016874 ligase activity; GO:0016879 ligase activity, forming carbon-nitrogen bonds; GO:0016880 acid-ammonia (or amide) ligase activity;	PF03951; PF00120	PF03951 Glutamine synthetase, beta-Grasp domain; PF00120 Glutamine synthetase, catalytic domain	E	KOG0683	Glutamine synthetase
J9VJC0	Pyruvate dehydrogenase E1 component subunit beta OS=Cryptococcus neoformans var. grubii serotype A (strain H99 / ATCC 208821 / CBS 10515 / FGSC 9487) OX=235443 GN=CNAG_05059 PE=4 SV=2	CNAG_05059	1.50137	0.0215901	Up	17.63	6	6	6	21913.5	28989.6	20166.4	36114.2	33446	37141.2	0.838288	1.10898	0.771454	1.38153	1.27946	1.42081	mitochondria	K00162	PDHB, pdhB; pyruvate dehydrogenase E1 component beta subunit [EC:1.2.4.1]	map00010 Glycolysis / Gluconeogenesis; map00020 Citrate cycle (TCA cycle); map00620 Pyruvate metabolism; map01100 Metabolic pathways; map01110 Biosynthesis of secondary metabolites; map01200 Carbon metabolism	GO:0006082 organic acid metabolic process; GO:0006084 acetyl-CoA metabolic process; GO:0006085 acetyl-CoA biosynthetic process; GO:0006086 acetyl-CoA biosynthetic process from pyruvate; GO:0006090 pyruvate metabolic process; GO:0006139 nucleobase-containing compound metabolic process; GO:0006163 purine nucleotide metabolic process; GO:0006164 purine nucleotide biosynthetic process; GO:0006637 acy…	GO:0005622 intracellular anatomical structure; GO:0005737 cytoplasm; GO:0005739 mitochondrion; GO:0005759 mitochondrial matrix; GO:0005967 mitochondrial pyruvate dehydrogenase complex; GO:0009295 nucleoid; GO:0031974 membrane-enclosed lumen; GO:0032991 protein-containing complex; GO:0042645 mitochondrial nucleoid; GO:0043226 organelle; GO:0043227 membrane-bounded organelle; GO:0043228 non-membran…	GO:0003824 catalytic activity; GO:0004738 pyruvate dehydrogenase activity; GO:0004739 pyruvate dehydrogenase (acetyl-transferring) activity; GO:0016491 oxidoreductase activity; GO:0016624 oxidoreductase activity, acting on the aldehyde or oxo group of donors, disulfide as acceptor; GO:0016903 oxidoreductase activity, acting on the aldehyde or oxo group of donors;	PF02779; PF02780	PF02779 Transketolase, pyrimidine binding domain; PF02780 Transketolase, C-terminal domain	C	KOG0524	Pyruvate dehydrogenase E1, beta subunit
J9VJE4	rRNA methyltransferase 2, mitochondrial OS=Cryptococcus neoformans var. grubii serotype A (strain H99 / ATCC 208821 / CBS 10515 / FGSC 9487) OX=235443 GN=CNAG_04031 PE=3 SV=1	CNAG_04031	0.315859	0.00237441	Down	9.45	2	2	2	5956.75	7129.51	4349.5	1617.09	2134.47	1755.68	2.18758	2.61827	1.59733	0.593867	0.783872	0.644763	mitochondria	K02427	rlmE, rrmJ, ftsJ; 23S rRNA (uridine2552-2'-O)-methyltransferase [EC:2.1.1.166]		GO:0000154 rRNA modification; GO:0001510 RNA methylation; GO:0006139 nucleobase-containing compound metabolic process; GO:0006364 rRNA processing; GO:0006396 RNA processing; GO:0006725 cellular aromatic compound metabolic process; GO:0006807 nitrogen compound metabolic process; GO:0008152 metabolic process; GO:0009451 RNA modification; GO:0009987 cellular process; GO:0010467 gene expression; GO:0…	GO:0005622 intracellular anatomical structure; GO:0005737 cytoplasm; GO:0005739 mitochondrion; GO:0043226 organelle; GO:0043227 membrane-bounded organelle; GO:0043229 intracellular organelle; GO:0043231 intracellular membrane-bounded organelle;	GO:0003824 catalytic activity; GO:0008168 methyltransferase activity; GO:0008171 O-methyltransferase activity; GO:0008173 RNA methyltransferase activity; GO:0008649 rRNA methyltransferase activity; GO:0008650 rRNA (uridine-2'-O-)-methyltransferase activity; GO:0008757 S-adenosylmethionine-dependent methyltransferase activity; GO:0016436 rRNA (uridine) methyltransferase activity; GO:0016740 transf…			D	KOG4589	Cell division protein FtsJ
J9VJV0	Xylulose kinase OS=Cryptococcus neoformans var. grubii serotype A (strain H99 / ATCC 208821 / CBS 10515 / FGSC 9487) OX=235443 GN=CNAG_05243 PE=3 SV=2	CNAG_05243	0.610563	0.00426987	Down	4.95	3	3	3	4489.01	5173.84	5592.23	2870.66	3439.78	3003.75	1.17517	1.35446	1.46398	0.751508	0.900497	0.786349	extracellular	K00854	xylB, XYLB; xylulokinase [EC:2.7.1.17]	map00040 Pentose and glucuronate interconversions; map01100 Metabolic pathways	GO:0005975 carbohydrate metabolic process; GO:0005996 monosaccharide metabolic process; GO:0005997 xylulose metabolic process; GO:0005998 xylulose catabolic process; GO:0006793 phosphorus metabolic process; GO:0006796 phosphate-containing compound metabolic process; GO:0008152 metabolic process; GO:0009056 catabolic process; GO:0009987 cellular process; GO:0016052 carbohydrate catabolic process; …	GO:0005622 intracellular anatomical structure; GO:0005737 cytoplasm;	GO:0003824 catalytic activity; GO:0004856 xylulokinase activity; GO:0016301 kinase activity; GO:0016740 transferase activity; GO:0016772 transferase activity, transferring phosphorus-containing groups; GO:0016773 phosphotransferase activity, alcohol group as acceptor; GO:0019200 carbohydrate kinase activity;	PF02782	PF02782 FGGY family of carbohydrate kinases, C-terminal domain	G	KOG2531	Sugar (pentulose and hexulose) kinases
J9VJW0	Catalase OS=Cryptococcus neoformans var. grubii serotype A (strain H99 / ATCC 208821 / CBS 10515 / FGSC 9487) OX=235443 GN=CNAG_05256 PE=3 SV=1	CNAG_05256	8.27922	0.000165051	Up	26.51	12	12	12	23678	14647.2	15384.7	158075	142024	144577	0.112404	0.0695333	0.0730344	0.750415	0.674217	0.686337	cytoplasm	K03781	katE, CAT, catB, srpA; catalase [EC:1.11.1.6]	map00380 Tryptophan metabolism; map00630 Glyoxylate and dicarboxylate metabolism; map01100 Metabolic pathways; map01110 Biosynthesis of secondary metabolites; map01200 Carbon metabolism; map04011 MAPK signaling pathway - yeast; map04146 Peroxisome; map04213 Longevity regulating pathway - multiple species	GO:0000302 response to reactive oxygen species; GO:0006950 response to stress; GO:0006979 response to oxidative stress; GO:0007154 cell communication; GO:0008152 metabolic process; GO:0009056 catabolic process; GO:0009267 cellular response to starvation; GO:0009605 response to external stimulus; GO:0009636 response to toxic substance; GO:0009987 cellular process; GO:0009991 response to extracellu…	GO:0005618 cell wall; GO:0005622 intracellular anatomical structure; GO:0005737 cytoplasm; GO:0005739 mitochondrion; GO:0005759 mitochondrial matrix; GO:0005777 peroxisome; GO:0005782 peroxisomal matrix; GO:0009277 fungal-type cell wall; GO:0030312 external encapsulating structure; GO:0031907 microbody lumen; GO:0031974 membrane-enclosed lumen; GO:0042579 microbody; GO:0043226 organelle; GO:00432…	GO:0003824 catalytic activity; GO:0004096 catalase activity; GO:0004601 peroxidase activity; GO:0005488 binding; GO:0016209 antioxidant activity; GO:0016491 oxidoreductase activity; GO:0016684 oxidoreductase activity, acting on peroxide as acceptor; GO:0020037 heme binding; GO:0046906 tetrapyrrole binding; GO:0097159 organic cyclic compound binding; GO:1901363 heterocyclic compound binding;	PF00199	PF00199 Catalase	P	KOG0047	Catalase
J9VJW5	Glutamate decarboxylase OS=Cryptococcus neoformans var. grubii serotype A (strain H99 / ATCC 208821 / CBS 10515 / FGSC 9487) OX=235443 GN=CNAG_05260 PE=3 SV=1	CNAG_05260	0.595143	4.6934e-05	Down	25.67	17	17	17	117109	114723	112089	68356.1	65273.1	71053	1.28669	1.26047	1.23153	0.751034	0.717161	0.780665	cytoskeleton	K01580	E4.1.1.15, gadB, gadA, GAD; glutamate decarboxylase [EC:4.1.1.15]	map00250 Alanine, aspartate and glutamate metabolism; map00410 beta-Alanine metabolism; map00430 Taurine and hypotaurine metabolism; map00650 Butanoate metabolism; map01100 Metabolic pathways; map01110 Biosynthesis of secondary metabolites	GO:0006082 organic acid metabolic process; GO:0006520 amino acid metabolic process; GO:0006536 glutamate metabolic process; GO:0006538 glutamate catabolic process; GO:0006807 nitrogen compound metabolic process; GO:0006950 response to stress; GO:0006979 response to oxidative stress; GO:0008152 metabolic process; GO:0009056 catabolic process; GO:0009063 amino acid catabolic process; GO:0009064 glu…	GO:0005622 intracellular anatomical structure; GO:0005737 cytoplasm;	GO:0003824 catalytic activity; GO:0004351 glutamate decarboxylase activity; GO:0016829 lyase activity; GO:0016830 carbon-carbon lyase activity; GO:0016831 carboxy-lyase activity;	PF00282	PF00282 Pyridoxal-dependent decarboxylase conserved domain	E	KOG1383	Glutamate decarboxylase/sphingosine phosphate lyase
J9VK81	Squalene monooxygenase OS=Cryptococcus neoformans var. grubii serotype A (strain H99 / ATCC 208821 / CBS 10515 / FGSC 9487) OX=235443 GN=CNAG_06829 PE=3 SV=1	CNAG_06829	1.50189	1.11517e-05	Up	12.81	7	7	7	41662.1	40281.3	41447.8	62712.3	62118.5	60488.9	1.29248	1.24964	1.28583	1.94551	1.92709	1.87654	plasma membrane	K00511	SQLE, ERG1; squalene monooxygenase [EC:1.14.14.17]	map00100 Steroid biosynthesis; map00909 Sesquiterpenoid and triterpenoid biosynthesis; map01100 Metabolic pathways; map01110 Biosynthesis of secondary metabolites	GO:0006066 alcohol metabolic process; GO:0006629 lipid metabolic process; GO:0006694 steroid biosynthetic process; GO:0006696 ergosterol biosynthetic process; GO:0006950 response to stress; GO:0007154 cell communication; GO:0008152 metabolic process; GO:0008202 steroid metabolic process; GO:0008204 ergosterol metabolic process; GO:0008610 lipid biosynthetic process; GO:0009058 biosynthetic proces…	GO:0005622 intracellular anatomical structure; GO:0005737 cytoplasm; GO:0005783 endoplasmic reticulum; GO:0005789 endoplasmic reticulum membrane; GO:0005811 lipid droplet; GO:0005886 plasma membrane; GO:0012505 endomembrane system; GO:0016020 membrane; GO:0031090 organelle membrane; GO:0031984 organelle subcompartment; GO:0042175 nuclear outer membrane-endoplasmic reticulum membrane network; GO:0…	GO:0003824 catalytic activity; GO:0004497 monooxygenase activity; GO:0004506 squalene monooxygenase activity; GO:0005488 binding; GO:0016491 oxidoreductase activity; GO:0016705 oxidoreductase activity, acting on paired donors, with incorporation or reduction of molecular oxygen; GO:0016709 oxidoreductase activity, acting on paired donors, with incorporation or reduction of molecular oxygen, NAD(P…			I	KOG1298	Squalene monooxygenase
J9VKB5	MATE family multidrug resistance protein OS=Cryptococcus neoformans var. grubii serotype A (strain H99 / ATCC 208821 / CBS 10515 / FGSC 9487) OX=235443 GN=CNAG_07431 PE=3 SV=2	CNAG_07431	0.564993	0.00375688	Down	11.45	8	8	8	6284.94	6786.68	7637.06	3581.06	3606.43	4512.76	1.17716	1.27114	1.43041	0.670729	0.675481	0.845236	plasma membrane	K03327	TC.MATE, SLC47A, norM, mdtK, dinF; multidrug resistance protein, MATE family		GO:0006556 S-adenosylmethionine biosynthetic process; GO:0006790 sulfur compound metabolic process; GO:0006810 transport; GO:0006855 xenobiotic transmembrane transport; GO:0008152 metabolic process; GO:0009058 biosynthetic process; GO:0009987 cellular process; GO:0042221 response to chemical; GO:0044237 cellular metabolic process; GO:0044249 cellular biosynthetic process; GO:0044272 sulfur compou…	GO:0016020 membrane;	GO:0005215 transporter activity; GO:0022857 transmembrane transporter activity;			R	KOG1347	Uncharacterized membrane protein, predicted efflux pump
J9VKK7	FK506-binding protein OS=Cryptococcus neoformans var. grubii serotype A (strain H99 / ATCC 208821 / CBS 10515 / FGSC 9487) OX=235443 GN=CNAG_01148 PE=3 SV=2	CNAG_01148	2.34911	0.0272328	Up	19.07	8	8	8	1251.63	1973.24	1840.55	2636.66	4015.29	5247.28	0.403458	0.636067	0.593295	0.849918	1.29431	1.69144	cytoplasm	K14826	FPR3_4; FK506-binding nuclear protein [EC:5.2.1.8]		GO:0000003 reproduction; GO:0000075 cell cycle checkpoint signaling; GO:0000412 histone peptidyl-prolyl isomerization; GO:0000413 protein peptidyl-prolyl isomerization; GO:0006325 chromatin organization; GO:0006334 nucleosome assembly; GO:0006457 protein folding; GO:0006807 nitrogen compound metabolic process; GO:0006996 organelle organization; GO:0007049 cell cycle; GO:0008152 metabolic process;…	GO:0005622 intracellular anatomical structure; GO:0005634 nucleus; GO:0005730 nucleolus; GO:0005737 cytoplasm; GO:0031974 membrane-enclosed lumen; GO:0031981 nuclear lumen; GO:0043226 organelle; GO:0043227 membrane-bounded organelle; GO:0043228 non-membrane-bounded organelle; GO:0043229 intracellular organelle; GO:0043231 intracellular membrane-bounded organelle; GO:0043232 intracellular non-memb…	GO:0003755 peptidyl-prolyl cis-trans isomerase activity; GO:0003824 catalytic activity; GO:0005488 binding; GO:0005527 macrolide binding; GO:0005528 FK506 binding; GO:0016853 isomerase activity; GO:0016859 cis-trans isomerase activity; GO:0097159 organic cyclic compound binding; GO:0140096 catalytic activity, acting on a protein; GO:1901363 heterocyclic compound binding;	PF17800; PF00254	PF17800 Nucleoplasmin-like domain; PF00254 FKBP-type peptidyl-prolyl cis-trans isomerase	O	KOG0552	FKBP-type peptidyl-prolyl cis-trans isomerase
J9VKP3	acylphosphatase OS=Cryptococcus neoformans var. grubii serotype A (strain H99 / ATCC 208821 / CBS 10515 / FGSC 9487) OX=235443 GN=CNAG_03679 PE=3 SV=2	CNAG_03679	0.438249	8.54548e-05	Down	41.28	4	4	4	49142.8	50271.2	56948.4	23590.8	21886.9	23048	1.09309	1.11819	1.26672	0.524736	0.486835	0.512662	mitochondria	K01512	acyP; acylphosphatase [EC:3.6.1.7]	map00620 Pyruvate metabolism; map01100 Metabolic pathways				PF00708	PF00708 Acylphosphatase
J9VL05	8-amino-7-oxononanoate synthase OS=Cryptococcus neoformans var. grubii serotype A (strain H99 / ATCC 208821 / CBS 10515 / FGSC 9487) OX=235443 GN=CNAG_00236 PE=3 SV=1	CNAG_00236	1.72666	0.00493607	Up	10.07	3	3	3	2945.08	3353.21	2820.24	4466.69	5393.24	5884.64	0.807131	0.918983	0.772917	1.22414	1.47808	1.61275	nucleus	K00652	bioF; 8-amino-7-oxononanoate synthase [EC:2.3.1.47]	map00780 Biotin metabolism; map01100 Metabolic pathways; map01240 Biosynthesis of cofactors				PF00155	PF00155 Aminotransferase class I and II	H	KOG1360	5-aminolevulinate synthase
J9VL49	Large ribosomal subunit protein eL42 OS=Cryptococcus neoformans var. grubii serotype A (strain H99 / ATCC 208821 / CBS 10515 / FGSC 9487) OX=235443 GN=CNAG_01181 PE=3 SV=1	CNAG_01181	1.75546	0.0441102	Up	18.87	3	3	3	4567.83	5761.87	3038.07	8113.46	6656.33	8696.86	0.64715	0.816316	0.43042	1.14948	0.943039	1.23213	mitochondria	K02977	RP-S27Ae, RPS27A, UBA80; ubiquitin-small subunit ribosomal protein S27Ae	map03010 Ribosome; map04120 Ubiquitin mediated proteolysis	GO:0000028 ribosomal small subunit assembly; GO:0002109 maturation of SSU-rRNA from tricistronic rRNA transcript (SSU-rRNA, LSU-rRNA,5S); GO:0002181 cytoplasmic translation; GO:0006139 nucleobase-containing compound metabolic process; GO:0006364 rRNA processing; GO:0006396 RNA processing; GO:0006412 translation; GO:0006518 peptide metabolic process; GO:0006725 cellular aromatic compound metabolic…	GO:0005622 intracellular anatomical structure; GO:0005634 nucleus; GO:0005730 nucleolus; GO:0005737 cytoplasm; GO:0005829 cytosol; GO:0005840 ribosome; GO:0015935 small ribosomal subunit; GO:0022626 cytosolic ribosome; GO:0022627 cytosolic small ribosomal subunit; GO:0031974 membrane-enclosed lumen; GO:0031981 nuclear lumen; GO:0032991 protein-containing complex; GO:0043226 organelle; GO:0043227 …	GO:0003735 structural constituent of ribosome; GO:0005198 structural molecule activity; GO:0031386 protein tag activity;	PF00240; PF01599	PF00240 Ubiquitin family; PF01599 Ribosomal protein S27a	J	KOG0004	Ubiquitin/40S ribosomal protein S27a fusion
J9VLB6	Allantoicase OS=Cryptococcus neoformans var. grubii serotype A (strain H99 / ATCC 208821 / CBS 10515 / FGSC 9487) OX=235443 GN=CNAG_01108 PE=3 SV=1	CNAG_01108	1.50334	0.00934486	Up	15.38	12	12	12	21283.5	20239.3	16727.4	31134.9	29878.1	26556.6	0.96519	0.917836	0.758574	1.41194	1.35495	1.20432	cytoplasm	K01477	alc, ALLC; allantoicase [EC:3.5.3.4]	map00230 Purine metabolism; map01100 Metabolic pathways	GO:0000050 urea cycle; GO:0000255 allantoin metabolic process; GO:0000256 allantoin catabolic process; GO:0006807 nitrogen compound metabolic process; GO:0008152 metabolic process; GO:0009056 catabolic process; GO:0009058 biosynthetic process; GO:0009987 cellular process; GO:0019627 urea metabolic process; GO:0034641 cellular nitrogen compound metabolic process; GO:0043603 amide metabolic process…		GO:0003824 catalytic activity; GO:0004037 allantoicase activity; GO:0016787 hydrolase activity; GO:0016810 hydrolase activity, acting on carbon-nitrogen (but not peptide) bonds; GO:0016813 hydrolase activity, acting on carbon-nitrogen (but not peptide) bonds, in linear amidines;	PF04115	PF04115 Ureidoglycolate lyase	F	KOG4145	Allantoicase
J9VLJ5	5-aminolevulinate synthase OS=Cryptococcus neoformans var. grubii serotype A (strain H99 / ATCC 208821 / CBS 10515 / FGSC 9487) OX=235443 GN=CNAG_03939 PE=3 SV=1	CNAG_03939	5.37856	2.25215e-05	Up	10.69	9	9	9	33231.1	33358	40735.7	202566	181413	193274	0.482158	0.483999	0.591043	2.93908	2.63216	2.80426	mitochondria	K00643	E2.3.1.37, ALAS; 5-aminolevulinate synthase [EC:2.3.1.37]	map00260 Glycine, serine and threonine metabolism; map00860 Porphyrin metabolism; map01100 Metabolic pathways; map01110 Biosynthesis of secondary metabolites; map01240 Biosynthesis of cofactors	GO:0006725 cellular aromatic compound metabolic process; GO:0006778 porphyrin-containing compound metabolic process; GO:0006779 porphyrin-containing compound biosynthetic process; GO:0006783 heme biosynthetic process; GO:0006807 nitrogen compound metabolic process; GO:0008152 metabolic process; GO:0009058 biosynthetic process; GO:0009987 cellular process; GO:0018130 heterocycle biosynthetic proce…	GO:0005622 intracellular anatomical structure; GO:0005737 cytoplasm; GO:0005739 mitochondrion; GO:0005759 mitochondrial matrix; GO:0031974 membrane-enclosed lumen; GO:0043226 organelle; GO:0043227 membrane-bounded organelle; GO:0043229 intracellular organelle; GO:0043231 intracellular membrane-bounded organelle; GO:0043233 organelle lumen; GO:0070013 intracellular organelle lumen;	GO:0003824 catalytic activity; GO:0003870 5-aminolevulinate synthase activity; GO:0008483 transaminase activity; GO:0016410 N-acyltransferase activity; GO:0016740 transferase activity; GO:0016746 acyltransferase activity; GO:0016747 acyltransferase activity, transferring groups other than amino-acyl groups; GO:0016748 succinyltransferase activity; GO:0016749 N-succinyltransferase activity; GO:001…	PF00155	PF00155 Aminotransferase class I and II	H	KOG1360	5-aminolevulinate synthase
J9VM42	Nucleoside diphosphate kinase OS=Cryptococcus neoformans var. grubii serotype A (strain H99 / ATCC 208821 / CBS 10515 / FGSC 9487) OX=235443 GN=CNAG_02285 PE=3 SV=1	CNAG_02285	1.75962	0.0146023	Up	25.66	4	4	4	56715.6	90781.6	64100.4	122391	121438	128502	0.52585	0.841699	0.594319	1.13477	1.12594	1.19143	cytoskeleton	K00940	ndk, NME; nucleoside-diphosphate kinase [EC:2.7.4.6]	map00230 Purine metabolism; map00240 Pyrimidine metabolism; map01100 Metabolic pathways; map01110 Biosynthesis of secondary metabolites; map01240 Biosynthesis of cofactors	GO:0006139 nucleobase-containing compound metabolic process; GO:0006213 pyrimidine nucleoside metabolic process; GO:0006220 pyrimidine nucleotide metabolic process; GO:0006221 pyrimidine nucleotide biosynthetic process; GO:0006241 CTP biosynthetic process; GO:0006725 cellular aromatic compound metabolic process; GO:0006753 nucleoside phosphate metabolic process; GO:0006793 phosphorus metabolic pr…	GO:0005576 extracellular region; GO:0005622 intracellular anatomical structure; GO:0005737 cytoplasm; GO:0005739 mitochondrion; GO:0005740 mitochondrial envelope; GO:0005758 mitochondrial intermembrane space; GO:0005829 cytosol; GO:0031967 organelle envelope; GO:0031970 organelle envelope lumen; GO:0031974 membrane-enclosed lumen; GO:0031975 envelope; GO:0043226 organelle; GO:0043227 membrane-bou…	GO:0003824 catalytic activity; GO:0004550 nucleoside diphosphate kinase activity; GO:0016301 kinase activity; GO:0016740 transferase activity; GO:0016772 transferase activity, transferring phosphorus-containing groups; GO:0016776 phosphotransferase activity, phosphate group as acceptor; GO:0019205 nucleobase-containing compound kinase activity;	PF00334	PF00334 Nucleoside diphosphate kinase	F	KOG0888	Nucleoside diphosphate kinase
J9VME7	aldehyde dehydrogenase (NAD(+)) OS=Cryptococcus neoformans var. grubii serotype A (strain H99 / ATCC 208821 / CBS 10515 / FGSC 9487) OX=235443 GN=CNAG_00735 PE=3 SV=2	CNAG_00735	0.205177	1.26043e-05	Down	20.69	12	12	12	44629.8	37889.6	42361.9	8382.65	9145.54	8094.59	1.28799	1.09348	1.22254	0.241919	0.263936	0.233606	mitochondria	K14085	ALDH7A1; aldehyde dehydrogenase family 7 member A1 [EC:1.2.1.31 1.2.1.8 1.2.1.3]	map00010 Glycolysis / Gluconeogenesis; map00053 Ascorbate and aldarate metabolism; map00071 Fatty acid degradation; map00260 Glycine, serine and threonine metabolism; map00280 Valine, leucine and isoleucine degradation; map00310 Lysine degradation; map00330 Arginine and proline metabolism; map00340 Histidine metabolism; map00380 Tryptophan metabolism; map00410 beta-Alanine metabolism; map00561 Gl…						C	KOG2453	Aldehyde dehydrogenase
J9VMS8	C-8 sterol isomerase OS=Cryptococcus neoformans var. grubii serotype A (strain H99 / ATCC 208821 / CBS 10515 / FGSC 9487) OX=235443 GN=CNAG_00854 PE=3 SV=1	CNAG_00854	1.89959	0.00129377	Up	25.3	7	7	7	41186.2	50087.9	38715.9	81049.6	85768.6	80109.3	0.946207	1.15071	0.889455	1.86202	1.97044	1.84042	mitochondria	K09829	ERG2; C-8 sterol isomerase [EC:5.-.-.-]	map00100 Steroid biosynthesis; map01100 Metabolic pathways; map01110 Biosynthesis of secondary metabolites	GO:0006066 alcohol metabolic process; GO:0006629 lipid metabolic process; GO:0006694 steroid biosynthetic process; GO:0006696 ergosterol biosynthetic process; GO:0008152 metabolic process; GO:0008202 steroid metabolic process; GO:0008204 ergosterol metabolic process; GO:0008610 lipid biosynthetic process; GO:0009058 biosynthetic process; GO:0009987 cellular process; GO:0016125 sterol metabolic pr…	GO:0005622 intracellular anatomical structure; GO:0005737 cytoplasm; GO:0005783 endoplasmic reticulum; GO:0012505 endomembrane system; GO:0043226 organelle; GO:0043227 membrane-bounded organelle; GO:0043229 intracellular organelle; GO:0043231 intracellular membrane-bounded organelle;	GO:0000247 C-8 sterol isomerase activity; GO:0003824 catalytic activity; GO:0016853 isomerase activity; GO:0016860 intramolecular oxidoreductase activity; GO:0016863 intramolecular oxidoreductase activity, transposing C=C bonds;			T	KOG4143	Sigma receptor and C-8 sterol isomerase
J9VMZ0	Histone H3 OS=Cryptococcus neoformans var. grubii serotype A (strain H99 / ATCC 208821 / CBS 10515 / FGSC 9487) OX=235443 GN=CNAG_06745 PE=3 SV=1	CNAG_06745	0.638802	0.00176989	Down	19.57	3	1	1	44166.8	51129.3	42999.8	31014.8	28958	28370.9	1.35282	1.56608	1.31708	0.949978	0.886978	0.868996	nucleus	K11253	H3; histone H3		GO:0000003 reproduction; GO:0000075 cell cycle checkpoint signaling; GO:0000278 mitotic cell cycle; GO:0003006 developmental process involved in reproduction; GO:0006139 nucleobase-containing compound metabolic process; GO:0006259 DNA metabolic process; GO:0006281 DNA repair; GO:0006289 nucleotide-excision repair; GO:0006325 chromatin organization; GO:0006334 nucleosome assembly; GO:0006351 DNA-t…	GO:0000228 nuclear chromosome; GO:0000775 chromosome, centromeric region; GO:0000785 chromatin; GO:0000786 nucleosome; GO:0000792 heterochromatin; GO:0005622 intracellular anatomical structure; GO:0005634 nucleus; GO:0005657 replication fork; GO:0005694 chromosome; GO:0005721 pericentric heterochromatin; GO:0031298 replication fork protection complex; GO:0031934 mating-type region heterochromatin…	GO:0003676 nucleic acid binding; GO:0003677 DNA binding; GO:0003682 chromatin binding; GO:0005488 binding; GO:0031490 chromatin DNA binding; GO:0031491 nucleosome binding; GO:0031492 nucleosomal DNA binding; GO:0044877 protein-containing complex binding; GO:0097159 organic cyclic compound binding; GO:1901363 heterocyclic compound binding;	PF00125	PF00125 Core histone H2A/H2B/H3/H4	B	KOG1745	Histones H3 and H4
J9VN68	Polynucleotide 5'-hydroxyl-kinase GRC3 OS=Cryptococcus neoformans var. grubii serotype A (strain H99 / ATCC 208821 / CBS 10515 / FGSC 9487) OX=235443 GN=CLP1 PE=3 SV=2	CLP1	1.85418	0.00278072	Up	14.63	9	9	9	6537.19	6472.03	7264.28	10702.4	12499.7	14388.6	0.556134	0.550591	0.617989	0.910478	1.06338	1.22407	cytoplasm	K14399	CLP1, HERB; polyribonucleotide 5'-hydroxyl-kinase [EC:2.7.1.78]	map03015 mRNA surveillance pathway	GO:0000394 RNA splicing, via endonucleolytic cleavage and ligation; GO:0006139 nucleobase-containing compound metabolic process; GO:0006325 chromatin organization; GO:0006378 mRNA polyadenylation; GO:0006388 tRNA splicing, via endonucleolytic cleavage and ligation; GO:0006396 RNA processing; GO:0006397 mRNA processing; GO:0006399 tRNA metabolic process; GO:0006725 cellular aromatic compound metab…	GO:0005622 intracellular anatomical structure; GO:0005634 nucleus; GO:0005654 nucleoplasm; GO:0005849 mRNA cleavage factor complex; GO:0031974 membrane-enclosed lumen; GO:0031981 nuclear lumen; GO:0032991 protein-containing complex; GO:0043226 organelle; GO:0043227 membrane-bounded organelle; GO:0043229 intracellular organelle; GO:0043231 intracellular membrane-bounded organelle; GO:0043233 organ…	GO:0003824 catalytic activity; GO:0016301 kinase activity; GO:0016740 transferase activity; GO:0016772 transferase activity, transferring phosphorus-containing groups; GO:0016773 phosphotransferase activity, alcohol group as acceptor; GO:0019205 nucleobase-containing compound kinase activity; GO:0046404 ATP-dependent polydeoxyribonucleotide 5'-hydroxyl-kinase activity; GO:0051731 polynucleotide 5…	PF16575	PF16575 mRNA cleavage and polyadenylation factor CLP1 P-loop	A	KOG2749	mRNA cleavage and polyadenylation factor IA/II complex, subunit CLP1
J9VNA2	Leukotriene A-4 hydrolase/aminopeptidase OS=Cryptococcus neoformans var. grubii serotype A (strain H99 / ATCC 208821 / CBS 10515 / FGSC 9487) OX=235443 GN=CNAG_02076 PE=3 SV=1	CNAG_02076	0.628987	6.30591e-05	Down	21.99	12	12	12	71784.2	67659.3	67006	43426.3	42061	44366.7	1.16063	1.09394	1.08337	0.70213	0.680056	0.717335	cytoplasm	K01254	LTA4H; leukotriene-A4 hydrolase [EC:3.3.2.6]	map00590 Arachidonic acid metabolism; map01100 Metabolic pathways	GO:0006508 proteolysis; GO:0006518 peptide metabolic process; GO:0006629 lipid metabolic process; GO:0006807 nitrogen compound metabolic process; GO:0008104 protein localization; GO:0008152 metabolic process; GO:0009056 catabolic process; GO:0009057 macromolecule catabolic process; GO:0009987 cellular process; GO:0019538 protein metabolic process; GO:0030163 protein catabolic process; GO:0033036 …	GO:0000322 storage vacuole; GO:0000323 lytic vacuole; GO:0000324 fungal-type vacuole; GO:0000328 fungal-type vacuole lumen; GO:0005622 intracellular anatomical structure; GO:0005634 nucleus; GO:0005737 cytoplasm; GO:0005768 endosome; GO:0005770 late endosome; GO:0005771 multivesicular body; GO:0005773 vacuole; GO:0005775 vacuolar lumen; GO:0012505 endomembrane system; GO:0031410 cytoplasmic vesic…	GO:0003824 catalytic activity; GO:0004177 aminopeptidase activity; GO:0004301 epoxide hydrolase activity; GO:0005488 binding; GO:0008233 peptidase activity; GO:0008235 metalloexopeptidase activity; GO:0008237 metallopeptidase activity; GO:0008238 exopeptidase activity; GO:0008270 zinc ion binding; GO:0016787 hydrolase activity; GO:0016801 hydrolase activity, acting on ether bonds; GO:0016803 ethe…	PF17900; PF01433	PF17900 Peptidase M1 N-terminal domain; PF01433 Peptidase family M1 domain	IOVE	KOG1047	Bifunctional leukotriene A4 hydrolase/aminopeptidase LTA4H
J9VNF3	Ribosomal RNA methyltransferase Nop2 OS=Cryptococcus neoformans var. grubii serotype A (strain H99 / ATCC 208821 / CBS 10515 / FGSC 9487) OX=235443 GN=CNAG_03724 PE=3 SV=1	CNAG_03724	1.64792	0.0281912	Up	12.66	8	8	8	2032.33	2408.25	1723.68	2996.13	2984.83	4177.27	0.619876	0.734534	0.525735	0.913842	0.910395	1.2741	nucleus	K14835	NOP2; 25S rRNA (cytosine2870-C5)-methyltransferase [EC:2.1.1.310]		GO:0000154 rRNA modification; GO:0000463 maturation of LSU-rRNA from tricistronic rRNA transcript (SSU-rRNA, 5.8S rRNA, LSU-rRNA); GO:0000470 maturation of LSU-rRNA; GO:0001510 RNA methylation; GO:0006139 nucleobase-containing compound metabolic process; GO:0006364 rRNA processing; GO:0006396 RNA processing; GO:0006725 cellular aromatic compound metabolic process; GO:0006807 nitrogen compound met…	GO:0005622 intracellular anatomical structure; GO:0005634 nucleus; GO:0005730 nucleolus; GO:0030684 preribosome; GO:0030687 preribosome, large subunit precursor; GO:0031974 membrane-enclosed lumen; GO:0031981 nuclear lumen; GO:0032991 protein-containing complex; GO:0043226 organelle; GO:0043227 membrane-bounded organelle; GO:0043228 non-membrane-bounded organelle; GO:0043229 intracellular organel…	GO:0003824 catalytic activity; GO:0008168 methyltransferase activity; GO:0008169 C-methyltransferase activity; GO:0008173 RNA methyltransferase activity; GO:0008649 rRNA methyltransferase activity; GO:0008757 S-adenosylmethionine-dependent methyltransferase activity; GO:0009383 rRNA (cytosine-C5-)-methyltransferase activity; GO:0016434 rRNA (cytosine) methyltransferase activity; GO:0016740 transf…	PF17125	PF17125 N-terminal domain of 16S rRNA methyltransferase RsmF	A	KOG1122	tRNA and rRNA cytosine-C5-methylase (nucleolar protein NOL1/NOP2)
J9VNV6	Protein YOP1 OS=Cryptococcus neoformans var. grubii serotype A (strain H99 / ATCC 208821 / CBS 10515 / FGSC 9487) OX=235443 GN=CNAG_01031 PE=3 SV=1	CNAG_01031	0.566265	2.26584e-05	Down	27.25	10	10	10	444749	466398	481882	262941	267251	258631	0.930023	0.975294	1.00767	0.549841	0.558854	0.540828	nucleus	K17279	REEP5_6; receptor expression-enhancing protein 5/6							V	KOG1726	HVA22/DP1 gene product-related proteins
J9VNW0	Gamma-glutamyltransferase OS=Cryptococcus neoformans var. grubii serotype A (strain H99 / ATCC 208821 / CBS 10515 / FGSC 9487) OX=235443 GN=CNAG_01026 PE=4 SV=2	CNAG_01026	2.00995	0.0115616	Up	4.92	4	4	4	1986.07	1180.12	1548.45	2934.4	2985.92	3555.89	0.483936	0.287554	0.377303	0.715011	0.727565	0.866447	cytoplasm	K18592	GGT1_5, CD224; gamma-glutamyltranspeptidase / glutathione hydrolase / leukotriene-C4 hydrolase [EC:2.3.2.2 3.4.19.13 3.4.19.14]	map00430 Taurine and hypotaurine metabolism; map00460 Cyanoamino acid metabolism; map00480 Glutathione metabolism; map00590 Arachidonic acid metabolism; map01100 Metabolic pathways	GO:0006508 proteolysis; GO:0006518 peptide metabolic process; GO:0006575 cellular modified amino acid metabolic process; GO:0006749 glutathione metabolic process; GO:0006751 glutathione catabolic process; GO:0006790 sulfur compound metabolic process; GO:0006805 xenobiotic metabolic process; GO:0006807 nitrogen compound metabolic process; GO:0008152 metabolic process; GO:0009056 catabolic process;…	GO:0000322 storage vacuole; GO:0000323 lytic vacuole; GO:0000324 fungal-type vacuole; GO:0005622 intracellular anatomical structure; GO:0005737 cytoplasm; GO:0005773 vacuole; GO:0043226 organelle; GO:0043227 membrane-bounded organelle; GO:0043229 intracellular organelle; GO:0043231 intracellular membrane-bounded organelle;	GO:0003824 catalytic activity; GO:0008233 peptidase activity; GO:0008238 exopeptidase activity; GO:0008242 omega peptidase activity; GO:0016787 hydrolase activity; GO:0036374 glutathione hydrolase activity; GO:0140096 catalytic activity, acting on a protein;	PF01019	PF01019 Gamma-glutamyltranspeptidase	E	KOG2410	Gamma-glutamyltransferase
J9VNX0	Malic enzyme OS=Cryptococcus neoformans var. grubii serotype A (strain H99 / ATCC 208821 / CBS 10515 / FGSC 9487) OX=235443 GN=CNAG_06638 PE=3 SV=1	CNAG_06638	1.60521	4.68823e-06	Up	23.69	17	17	17	60209.2	60900.8	58540.3	95222.2	95536.6	97617.1	0.759273	0.767995	0.738228	1.20081	1.20477	1.23101	mitochondria	K00027	ME2, sfcA, maeA; malate dehydrogenase (oxaloacetate-decarboxylating) [EC:1.1.1.38]	map00620 Pyruvate metabolism; map01200 Carbon metabolism	GO:0006082 organic acid metabolic process; GO:0006090 pyruvate metabolic process; GO:0006091 generation of precursor metabolites and energy; GO:0006099 tricarboxylic acid cycle; GO:0006101 citrate metabolic process; GO:0006108 malate metabolic process; GO:0006520 amino acid metabolic process; GO:0006807 nitrogen compound metabolic process; GO:0008152 metabolic process; GO:0009060 aerobic respirat…	GO:0005622 intracellular anatomical structure; GO:0005737 cytoplasm; GO:0005739 mitochondrion; GO:0043226 organelle; GO:0043227 membrane-bounded organelle; GO:0043229 intracellular organelle; GO:0043231 intracellular membrane-bounded organelle;	GO:0003824 catalytic activity; GO:0004470 malic enzyme activity; GO:0004471 malate dehydrogenase (decarboxylating) (NAD+) activity; GO:0016491 oxidoreductase activity; GO:0016614 oxidoreductase activity, acting on CH-OH group of donors; GO:0016615 malate dehydrogenase activity; GO:0016616 oxidoreductase activity, acting on the CH-OH group of donors, NAD or NADP as acceptor;	PF00390; PF03949	PF00390 Malic enzyme, N-terminal domain; PF03949 Malic enzyme, NAD binding domain	C	KOG1257	NADP+-dependent malic enzyme
J9VP99	Ornithine aminotransferase OS=Cryptococcus neoformans var. grubii serotype A (strain H99 / ATCC 208821 / CBS 10515 / FGSC 9487) OX=235443 GN=CNAG_05134 PE=3 SV=1	CNAG_05134	0.659107	0.000206212	Down	18.14	8	8	8	104658	104787	103640	64671.8	72144.4	69540.4	0.878218	0.879301	0.869676	0.542681	0.605386	0.583535	cytoplasm	K00819	rocD, OAT; ornithine--oxo-acid transaminase [EC:2.6.1.13]	map00330 Arginine and proline metabolism; map01100 Metabolic pathways; map01110 Biosynthesis of secondary metabolites	GO:0006082 organic acid metabolic process; GO:0006520 amino acid metabolic process; GO:0006525 arginine metabolic process; GO:0006527 arginine catabolic process; GO:0006560 proline metabolic process; GO:0006591 ornithine metabolic process; GO:0006807 nitrogen compound metabolic process; GO:0008152 metabolic process; GO:0009056 catabolic process; GO:0009063 amino acid catabolic process; GO:0009064…	GO:0005622 intracellular anatomical structure; GO:0005634 nucleus; GO:0005737 cytoplasm; GO:0005829 cytosol; GO:0043226 organelle; GO:0043227 membrane-bounded organelle; GO:0043229 intracellular organelle; GO:0043231 intracellular membrane-bounded organelle;	GO:0003824 catalytic activity; GO:0004587 ornithine aminotransferase activity; GO:0005488 binding; GO:0005515 protein binding; GO:0008483 transaminase activity; GO:0016740 transferase activity; GO:0016769 transferase activity, transferring nitrogenous groups; GO:0019842 vitamin binding; GO:0030170 pyridoxal phosphate binding; GO:0036094 small molecule binding; GO:0042802 identical protein binding…	PF00202	PF00202 Aminotransferase class-III	E	KOG1402	Ornithine aminotransferase
J9VPT5	Sulfhydryl oxidase OS=Cryptococcus neoformans var. grubii serotype A (strain H99 / ATCC 208821 / CBS 10515 / FGSC 9487) OX=235443 GN=CNAG_02433 PE=4 SV=1	CNAG_02433	2.20574	0.00898337	Up	34.16	8	8	8	2567.28	3732.25	4074.09	6299.39	8146.45	8435.68	0.350584	0.509671	0.556352	0.860236	1.11247	1.15196	extracellular	K17891	ERV2; FAD-linked sulfhydryl oxidase [EC:1.8.3.2]		GO:0006457 protein folding; GO:0008152 metabolic process; GO:0009987 cellular process; GO:0034975 protein folding in endoplasmic reticulum; GO:0042026 protein refolding;	GO:0000322 storage vacuole; GO:0000323 lytic vacuole; GO:0000324 fungal-type vacuole; GO:0000329 fungal-type vacuole membrane; GO:0005622 intracellular anatomical structure; GO:0005737 cytoplasm; GO:0005739 mitochondrion; GO:0005773 vacuole; GO:0005774 vacuolar membrane; GO:0005783 endoplasmic reticulum; GO:0005789 endoplasmic reticulum membrane; GO:0012505 endomembrane system; GO:0016020 membran…	GO:0000166 nucleotide binding; GO:0003756 protein disulfide isomerase activity; GO:0003824 catalytic activity; GO:0005488 binding; GO:0015035 protein-disulfide reductase activity; GO:0015036 disulfide oxidoreductase activity; GO:0016491 oxidoreductase activity; GO:0016667 oxidoreductase activity, acting on a sulfur group of donors; GO:0016670 oxidoreductase activity, acting on a sulfur group of d…			O	KOG3355	Mitochondrial sulfhydryl oxidase involved in the biogenesis of cytosolic Fe/S proteins
J9VPY5	Mitochondrial import inner membrane translocase subunit OS=Cryptococcus neoformans var. grubii serotype A (strain H99 / ATCC 208821 / CBS 10515 / FGSC 9487) OX=235443 GN=CNAG_03301 PE=3 SV=1	CNAG_03301	0.655993	0.000121409	Down	8.08	1	1	1	2362.1	2386.61	2233.27	1570.99	1470	1539.14	1.33778	1.35166	1.26482	0.889734	0.832538	0.871696	nucleus	K17781	TIM13; mitochondrial import inner membrane translocase subunit TIM13		GO:0006605 protein targeting; GO:0006626 protein targeting to mitochondrion; GO:0006810 transport; GO:0006839 mitochondrial transport; GO:0006886 intracellular protein transport; GO:0006996 organelle organization; GO:0007005 mitochondrion organization; GO:0007006 mitochondrial membrane organization; GO:0007007 inner mitochondrial membrane organization; GO:0008104 protein localization; GO:0009987 …	GO:0005622 intracellular anatomical structure; GO:0005737 cytoplasm; GO:0005739 mitochondrion; GO:0005740 mitochondrial envelope; GO:0005758 mitochondrial intermembrane space; GO:0016020 membrane; GO:0031967 organelle envelope; GO:0031970 organelle envelope lumen; GO:0031974 membrane-enclosed lumen; GO:0031975 envelope; GO:0032991 protein-containing complex; GO:0042719 mitochondrial intermembrane…	GO:0005215 transporter activity;	PF02953	PF02953 Tim10/DDP family zinc finger	U	KOG1733	Mitochondrial import inner membrane translocase, subunit TIM13
J9VPY9	Vesicle transport through interaction with t-SNAREs 1 OS=Cryptococcus neoformans var. grubii serotype A (strain H99 / ATCC 208821 / CBS 10515 / FGSC 9487) OX=235443 GN=CNAG_03306 PE=3 SV=1	CNAG_03306	0.520828	0.01144	Down	17.47	3	3	3	34547.5	36582.9	23786.3	17656.9	16852.4	14926	1.71875	1.82001	1.18338	0.878438	0.838414	0.742575	nucleus	K08493	VTI1; vesicle transport through interaction with t-SNAREs 1	map04130 SNARE interactions in vesicular transport; map04138 Autophagy - yeast	GO:0006605 protein targeting; GO:0006623 protein targeting to vacuole; GO:0006810 transport; GO:0006886 intracellular protein transport; GO:0006888 endoplasmic reticulum to Golgi vesicle-mediated transport; GO:0006891 intra-Golgi vesicle-mediated transport; GO:0006892 post-Golgi vesicle-mediated transport; GO:0006896 Golgi to vacuole transport; GO:0006906 vesicle fusion; GO:0006914 autophagy; GO:…	GO:0000139 Golgi membrane; GO:0000322 storage vacuole; GO:0000323 lytic vacuole; GO:0000324 fungal-type vacuole; GO:0000329 fungal-type vacuole membrane; GO:0005622 intracellular anatomical structure; GO:0005737 cytoplasm; GO:0005768 endosome; GO:0005770 late endosome; GO:0005773 vacuole; GO:0005774 vacuolar membrane; GO:0005783 endoplasmic reticulum; GO:0005789 endoplasmic reticulum membrane; GO…	GO:0000149 SNARE binding; GO:0005484 SNAP receptor activity; GO:0005488 binding; GO:0005515 protein binding;	PF12352	PF12352 Snare region anchored in the vesicle membrane C-terminus	U	KOG1666	V-SNARE
J9VQ03	Nucleolar GTP-binding protein 2 OS=Cryptococcus neoformans var. grubii serotype A (strain H99 / ATCC 208821 / CBS 10515 / FGSC 9487) OX=235443 GN=NOG2 PE=3 SV=2	NOG2	1.8641	5.1106e-05	Up	2.64	2	2	2		906.599	931.017	1688.05	1751.63	1698.58		0.485675	0.498756	0.904307	0.938368	0.909948	nucleus	K14537	NUG2, GNL2; nuclear GTP-binding protein	map03008 Ribosome biogenesis in eukaryotes	GO:0000054 ribosomal subunit export from nucleus; GO:0000055 ribosomal large subunit export from nucleus; GO:0006403 RNA localization; GO:0006405 RNA export from nucleus; GO:0006611 protein export from nucleus; GO:0006810 transport; GO:0006886 intracellular protein transport; GO:0006913 nucleocytoplasmic transport; GO:0008104 protein localization; GO:0015031 protein transport; GO:0015833 peptide …	GO:0005622 intracellular anatomical structure; GO:0005634 nucleus; GO:0005654 nucleoplasm; GO:0005730 nucleolus; GO:0030684 preribosome; GO:0030687 preribosome, large subunit precursor; GO:0031974 membrane-enclosed lumen; GO:0031981 nuclear lumen; GO:0032991 protein-containing complex; GO:0043226 organelle; GO:0043227 membrane-bounded organelle; GO:0043228 non-membrane-bounded organelle; GO:00432…	GO:0000166 nucleotide binding; GO:0001882 nucleoside binding; GO:0001883 purine nucleoside binding; GO:0003824 catalytic activity; GO:0003924 GTPase activity; GO:0005488 binding; GO:0005525 GTP binding; GO:0016462 pyrophosphatase activity; GO:0016787 hydrolase activity; GO:0016817 hydrolase activity, acting on acid anhydrides; GO:0016818 hydrolase activity, acting on acid anhydrides, in phosphoru…	PF08153	PF08153 NGP1NT (NUC091) domain	R	KOG2423	Nucleolar GTPase
J9VQ24	Eukaryotic translation initiation factor 5A OS=Cryptococcus neoformans var. grubii serotype A (strain H99 / ATCC 208821 / CBS 10515 / FGSC 9487) OX=235443 GN=CNAG_01428 PE=3 SV=1	CNAG_01428	1.85291	0.0494584	Up	22.78	3	3	3	10062.4	14723.3	7365.23	24357.8	16490.4	18724.5	0.518414	0.758543	0.379456	1.25491	0.849584	0.964685	cytoplasm	K03263	EIF5A; translation initiation factor 5A		GO:0002181 cytoplasmic translation; GO:0002182 cytoplasmic translational elongation; GO:0002184 cytoplasmic translational termination; GO:0006412 translation; GO:0006413 translational initiation; GO:0006414 translational elongation; GO:0006415 translational termination; GO:0006417 regulation of translation; GO:0006446 regulation of translational initiation; GO:0006448 regulation of translational …	GO:0005622 intracellular anatomical structure; GO:0005737 cytoplasm; GO:0005739 mitochondrion; GO:0005829 cytosol; GO:0005840 ribosome; GO:0022626 cytosolic ribosome; GO:0032991 protein-containing complex; GO:0043226 organelle; GO:0043227 membrane-bounded organelle; GO:0043228 non-membrane-bounded organelle; GO:0043229 intracellular organelle; GO:0043231 intracellular membrane-bounded organelle; …	GO:0003676 nucleic acid binding; GO:0003723 RNA binding; GO:0003743 translation initiation factor activity; GO:0003746 translation elongation factor activity; GO:0005488 binding; GO:0008079 translation termination factor activity; GO:0008135 translation factor activity, RNA binding; GO:0043021 ribonucleoprotein complex binding; GO:0043022 ribosome binding; GO:0044877 protein-containing complex bi…	PF01287	PF01287 Eukaryotic elongation factor 5A hypusine, DNA-binding OB fold	J	KOG3271	Translation initiation factor 5A (eIF-5A)
J9VQN2	aspartate--tRNA ligase OS=Cryptococcus neoformans var. grubii serotype A (strain H99 / ATCC 208821 / CBS 10515 / FGSC 9487) OX=235443 GN=CNAG_03563 PE=3 SV=2	CNAG_03563	0.618368	0.000205561	Down	29.41	24	24	24	29856.1	30042.1	29764	19220.7	19086.7	17136.8	1.06274	1.06936	1.05946	0.684167	0.679398	0.60999	nucleus	K24278	ERDS; ergosteryl-3beta-O-L-aspartate synthase [EC:6.1.1.12 2.-.-.-]	map00970 Aminoacyl-tRNA biosynthesis	GO:0002181 cytoplasmic translation; GO:0006082 organic acid metabolic process; GO:0006139 nucleobase-containing compound metabolic process; GO:0006399 tRNA metabolic process; GO:0006412 translation; GO:0006418 tRNA aminoacylation for protein translation; GO:0006422 aspartyl-tRNA aminoacylation; GO:0006518 peptide metabolic process; GO:0006520 amino acid metabolic process; GO:0006725 cellular arom…	GO:0005622 intracellular anatomical structure; GO:0005634 nucleus; GO:0005737 cytoplasm; GO:0043226 organelle; GO:0043227 membrane-bounded organelle; GO:0043229 intracellular organelle; GO:0043231 intracellular membrane-bounded organelle;	GO:0003676 nucleic acid binding; GO:0003723 RNA binding; GO:0003824 catalytic activity; GO:0004812 aminoacyl-tRNA ligase activity; GO:0004815 aspartate-tRNA ligase activity; GO:0005488 binding; GO:0016874 ligase activity; GO:0016875 ligase activity, forming carbon-oxygen bonds; GO:0097159 organic cyclic compound binding; GO:0140098 catalytic activity, acting on RNA; GO:0140101 catalytic activity,…	PF00152	PF00152 tRNA synthetases class II (D, K and N)	J	KOG0556	Aspartyl-tRNA synthetase
J9VQT3	Proline dehydrogenase OS=Cryptococcus neoformans var. grubii serotype A (strain H99 / ATCC 208821 / CBS 10515 / FGSC 9487) OX=235443 GN=CNAG_02048 PE=3 SV=2	CNAG_02048	1.85046	0.000976679	Up	18.47	11	11	11	20442.1	20457.5	16976.2	35430.6	38004.6	33661.5	0.68955	0.690069	0.572639	1.19514	1.28197	1.13546	mitochondria	K00318	PRODH, fadM, putB; proline dehydrogenase [EC:1.5.5.2]	map00330 Arginine and proline metabolism; map01100 Metabolic pathways; map01110 Biosynthesis of secondary metabolites	GO:0006082 organic acid metabolic process; GO:0006520 amino acid metabolic process; GO:0006536 glutamate metabolic process; GO:0006537 glutamate biosynthetic process; GO:0006560 proline metabolic process; GO:0006562 proline catabolic process; GO:0006807 nitrogen compound metabolic process; GO:0008152 metabolic process; GO:0008652 amino acid biosynthetic process; GO:0009056 catabolic process; GO:0…	GO:0005622 intracellular anatomical structure; GO:0005737 cytoplasm; GO:0005739 mitochondrion; GO:0043226 organelle; GO:0043227 membrane-bounded organelle; GO:0043229 intracellular organelle; GO:0043231 intracellular membrane-bounded organelle;	GO:0000166 nucleotide binding; GO:0003824 catalytic activity; GO:0004657 proline dehydrogenase activity; GO:0005488 binding; GO:0016491 oxidoreductase activity; GO:0016645 oxidoreductase activity, acting on the CH-NH group of donors; GO:0036094 small molecule binding; GO:0043167 ion binding; GO:0043168 anion binding; GO:0050660 flavin adenine dinucleotide binding; GO:0071949 FAD binding; GO:00971…			E	KOG0186	Proline oxidase
J9VR40	Phosphatidylglycerol/phosphatidylinositol transfer protein OS=Cryptococcus neoformans var. grubii serotype A (strain H99 / ATCC 208821 / CBS 10515 / FGSC 9487) OX=235443 GN=CNAG_07442 PE=3 SV=1	CNAG_07442	4.53919	0.0079249	Up	5	1	1	1		656.821	909.241	3357.16	2685.72	4620.09		0.186814	0.258608	0.95485	0.763878	1.31406	extracellular							PF02221	PF02221 ML domain	R	KOG4680	Uncharacterized conserved protein, contains ML domain
J9VR46	Protein ROT1 OS=Cryptococcus neoformans var. grubii serotype A (strain H99 / ATCC 208821 / CBS 10515 / FGSC 9487) OX=235443 GN=CNAG_04171 PE=3 SV=1	CNAG_04171	2.85809	0.0164599	Up	2.79	1	1	1	4107.41	2683.51	6074.73	11514	9712.96	15544.2	0.370423	0.24201	0.547844	1.03838	0.875955	1.40184	extracellular				GO:0000003 reproduction; GO:0006457 protein folding; GO:0006458 'de novo' protein folding; GO:0006486 protein glycosylation; GO:0006487 protein N-linked glycosylation; GO:0006493 protein O-linked glycosylation; GO:0006807 nitrogen compound metabolic process; GO:0006996 organelle organization; GO:0007010 cytoskeleton organization; GO:0007114 cell budding; GO:0007117 budding cell bud growth; GO:000…	GO:0005622 intracellular anatomical structure; GO:0005737 cytoplasm; GO:0005783 endoplasmic reticulum; GO:0005789 endoplasmic reticulum membrane; GO:0012505 endomembrane system; GO:0016020 membrane; GO:0031984 organelle subcompartment; GO:0042175 nuclear outer membrane-endoplasmic reticulum membrane network; GO:0043226 organelle; GO:0043227 membrane-bounded organelle; GO:0043229 intracellular org…	GO:0005488 binding; GO:0005515 protein binding; GO:0051082 unfolded protein binding;
J9VRA5	biotin synthase OS=Cryptococcus neoformans var. grubii serotype A (strain H99 / ATCC 208821 / CBS 10515 / FGSC 9487) OX=235443 GN=CNAG_06621 PE=3 SV=1	CNAG_06621	2.30658	0.00300316	Up	17.01	6	6	6	15532.6	15862.2	10712.6	34200	32583.5	30340.6	0.814742	0.832031	0.561915	1.79392	1.70913	1.59148	mitochondria	K01012	bioB; biotin synthase [EC:2.8.1.6]	map00780 Biotin metabolism; map01100 Metabolic pathways; map01240 Biosynthesis of cofactors	GO:0006082 organic acid metabolic process; GO:0006766 vitamin metabolic process; GO:0006767 water-soluble vitamin metabolic process; GO:0006768 biotin metabolic process; GO:0006790 sulfur compound metabolic process; GO:0006807 nitrogen compound metabolic process; GO:0008152 metabolic process; GO:0009058 biosynthetic process; GO:0009102 biotin biosynthetic process; GO:0009110 vitamin biosynthetic …	GO:0005622 intracellular anatomical structure; GO:0005737 cytoplasm; GO:0005739 mitochondrion; GO:0043226 organelle; GO:0043227 membrane-bounded organelle; GO:0043229 intracellular organelle; GO:0043231 intracellular membrane-bounded organelle;	GO:0003824 catalytic activity; GO:0004076 biotin synthase activity; GO:0016740 transferase activity; GO:0016782 transferase activity, transferring sulphur-containing groups; GO:0016783 sulfurtransferase activity;	PF04055; PF06968	PF04055 Radical SAM superfamily; PF06968 Biotin and Thiamin Synthesis associated domain	H	KOG2900	Biotin synthase
J9VRD0	Signal transduction-related protein OS=Cryptococcus neoformans var. grubii serotype A (strain H99 / ATCC 208821 / CBS 10515 / FGSC 9487) OX=235443 GN=CNAG_04277 PE=3 SV=2	CNAG_04277	0.606331	0.0235353	Down	4.49	4	4	4	1659.92	1322.07	1744.39	910.002		1000.5	1.39698	1.11265	1.46807	0.765854		0.842017	plasma membrane	K24195	XPR1, PHO1; xenotropic and polytropic retrovirus receptor 1		GO:0007154 cell communication; GO:0007165 signal transduction; GO:0009966 regulation of signal transduction; GO:0009987 cellular process; GO:0010646 regulation of cell communication; GO:0023051 regulation of signaling; GO:0023052 signaling; GO:0048583 regulation of response to stimulus; GO:0050789 regulation of biological process; GO:0050794 regulation of cellular process; GO:0050896 response to …	GO:0000322 storage vacuole; GO:0000323 lytic vacuole; GO:0000324 fungal-type vacuole; GO:0000329 fungal-type vacuole membrane; GO:0005622 intracellular anatomical structure; GO:0005737 cytoplasm; GO:0005739 mitochondrion; GO:0005773 vacuole; GO:0005774 vacuolar membrane; GO:0005886 plasma membrane; GO:0016020 membrane; GO:0031090 organelle membrane; GO:0043226 organelle; GO:0043227 membrane-bound…		PF03105	PF03105 SPX domain	U	KOG1162	Predicted small molecule transporter
J9VRR2	Mitochondrial fission 1 protein OS=Cryptococcus neoformans var. grubii serotype A (strain H99 / ATCC 208821 / CBS 10515 / FGSC 9487) OX=235443 GN=CNAG_02519 PE=3 SV=1	CNAG_02519	0.53756	0.0219102	Down	24.03	3	3	3	32739.6	44047.7	51541.8	18868.4	23143.4	26972.8	0.702935	0.945726	1.10663	0.405114	0.4969	0.579119	cytoplasm,nucleus	K17969	FIS1, TTC11, MDV2; mitochondrial fission 1 protein	map04139 Mitophagy - yeast	GO:0000266 mitochondrial fission; GO:0006996 organelle organization; GO:0007005 mitochondrion organization; GO:0007031 peroxisome organization; GO:0009987 cellular process; GO:0016043 cellular component organization; GO:0016559 peroxisome fission; GO:0032502 developmental process; GO:0048285 organelle fission; GO:0048869 cellular developmental process; GO:0071840 cellular component organization o…	GO:0005622 intracellular anatomical structure; GO:0005737 cytoplasm; GO:0005739 mitochondrion; GO:0005740 mitochondrial envelope; GO:0005741 mitochondrial outer membrane; GO:0005777 peroxisome; GO:0016020 membrane; GO:0019867 outer membrane; GO:0031090 organelle membrane; GO:0031966 mitochondrial membrane; GO:0031967 organelle envelope; GO:0031968 organelle outer membrane; GO:0031975 envelope; GO…				M	KOG3364	Membrane protein involved in organellar division
J9VRT7	Golgi apparatus membrane protein TVP38 OS=Cryptococcus neoformans var. grubii serotype A (strain H99 / ATCC 208821 / CBS 10515 / FGSC 9487) OX=235443 GN=CNAG_05807 PE=3 SV=1	CNAG_05807	0.666632	0.0180008	Down	11.59	4	4	4	13295.8	14775.5	15764.4	9986.08	8088.18	11148	0.957019	1.06353	1.13471	0.718789	0.58218	0.802422	plasma membrane				GO:0000022 mitotic spindle elongation; GO:0000070 mitotic sister chromatid segregation; GO:0000226 microtubule cytoskeleton organization; GO:0000278 mitotic cell cycle; GO:0000280 nuclear division; GO:0000819 sister chromatid segregation; GO:0006810 transport; GO:0006996 organelle organization; GO:0007010 cytoskeleton organization; GO:0007017 microtubule-based process; GO:0007049 cell cycle; GO:0…	GO:0000139 Golgi membrane; GO:0005622 intracellular anatomical structure; GO:0005737 cytoplasm; GO:0005794 Golgi apparatus; GO:0012505 endomembrane system; GO:0016020 membrane; GO:0031090 organelle membrane; GO:0031984 organelle subcompartment; GO:0043226 organelle; GO:0043227 membrane-bounded organelle; GO:0043229 intracellular organelle; GO:0043231 intracellular membrane-bounded organelle; GO:0…				S	KOG3140	Predicted membrane protein
J9VRT9	Pheromone-processing carboxypeptidase KEX1 OS=Cryptococcus neoformans var. grubii serotype A (strain H99 / ATCC 208821 / CBS 10515 / FGSC 9487) OX=235443 GN=CNAG_02494 PE=3 SV=2	CNAG_02494	3.2206	0.00029999	Up	13.81	8	8	8	3449.46	2796.25	2640.31	8485.62	9869.98	10262.7	0.490783	0.397845	0.375658	1.20732	1.40428	1.46016	plasma membrane	K01288	KEX1; carboxypeptidase D [EC:3.4.16.6]		GO:0001906 cell killing; GO:0006508 proteolysis; GO:0006807 nitrogen compound metabolic process; GO:0006915 apoptotic process; GO:0008152 metabolic process; GO:0008219 cell death; GO:0009056 catabolic process; GO:0009057 macromolecule catabolic process; GO:0009987 cellular process; GO:0010467 gene expression; GO:0010720 positive regulation of cell development; GO:0012501 programmed cell death; GO…	GO:0000322 storage vacuole; GO:0000323 lytic vacuole; GO:0000324 fungal-type vacuole; GO:0005622 intracellular anatomical structure; GO:0005737 cytoplasm; GO:0005773 vacuole; GO:0005794 Golgi apparatus; GO:0005802 trans-Golgi network; GO:0012505 endomembrane system; GO:0031984 organelle subcompartment; GO:0043226 organelle; GO:0043227 membrane-bounded organelle; GO:0043229 intracellular organelle…	GO:0003824 catalytic activity; GO:0004180 carboxypeptidase activity; GO:0004185 serine-type carboxypeptidase activity; GO:0008233 peptidase activity; GO:0008236 serine-type peptidase activity; GO:0008238 exopeptidase activity; GO:0016787 hydrolase activity; GO:0017171 serine hydrolase activity; GO:0070008 serine-type exopeptidase activity; GO:0140096 catalytic activity, acting on a protein;	PF00450	PF00450 Serine carboxypeptidase	OE	KOG1282	Serine carboxypeptidases (lysosomal cathepsin A)
J9VRV6	Palmitoyltransferase OS=Cryptococcus neoformans var. grubii serotype A (strain H99 / ATCC 208821 / CBS 10515 / FGSC 9487) OX=235443 GN=CNAG_02481 PE=3 SV=1	CNAG_02481	0.51737	0.00270845	Down	6.45	2	2	2	23007.2	22850.6	19807.3	12879.5	11554.1	9539.53	1.95145	1.93817	1.68004	1.09243	0.980009	0.809135	plasma membrane	K18932	ZDHHC; palmitoyltransferase [EC:2.3.1.225]							R	KOG1313	DHHC-type Zn-finger proteins
J9VT67	3-hydroxy-3-methylglutaryl coenzyme A reductase OS=Cryptococcus neoformans var. grubii serotype A (strain H99 / ATCC 208821 / CBS 10515 / FGSC 9487) OX=235443 GN=CNAG_06534 PE=3 SV=1	CNAG_06534	1.53219	0.0011851	Up	6.77	8	8	8	9470.7	10897.2	9384.58	15785.7	14914.3	14886.4	0.907164	1.0438	0.898915	1.51206	1.42859	1.42592	plasma membrane	K00021	HMGCR; hydroxymethylglutaryl-CoA reductase (NADPH) [EC:1.1.1.34]	map00900 Terpenoid backbone biosynthesis; map01100 Metabolic pathways; map01110 Biosynthesis of secondary metabolites	GO:0006066 alcohol metabolic process; GO:0006084 acetyl-CoA metabolic process; GO:0006139 nucleobase-containing compound metabolic process; GO:0006163 purine nucleotide metabolic process; GO:0006629 lipid metabolic process; GO:0006637 acyl-CoA metabolic process; GO:0006644 phospholipid metabolic process; GO:0006694 steroid biosynthetic process; GO:0006696 ergosterol biosynthetic process; GO:00067…	GO:0000502 proteasome complex; GO:0005622 intracellular anatomical structure; GO:0005634 nucleus; GO:0005635 nuclear envelope; GO:0005737 cytoplasm; GO:0005777 peroxisome; GO:0005778 peroxisomal membrane; GO:0005783 endoplasmic reticulum; GO:0005789 endoplasmic reticulum membrane; GO:0012505 endomembrane system; GO:0016020 membrane; GO:0031090 organelle membrane; GO:0031903 microbody membrane; GO…	GO:0003824 catalytic activity; GO:0004420 hydroxymethylglutaryl-CoA reductase (NADPH) activity; GO:0016491 oxidoreductase activity; GO:0016614 oxidoreductase activity, acting on CH-OH group of donors; GO:0016616 oxidoreductase activity, acting on the CH-OH group of donors, NAD or NADP as acceptor;			I	KOG2480	3-hydroxy-3-methylglutaryl-CoA (HMG-CoA) reductase
J9VTK1	Glutamate dehydrogenase OS=Cryptococcus neoformans var. grubii serotype A (strain H99 / ATCC 208821 / CBS 10515 / FGSC 9487) OX=235443 GN=CNAG_01577 PE=3 SV=1	CNAG_01577	3.03144	2.57604e-06	Up	37.03	16	16	16	102870	97150	99968.4	311582	289389	308425	0.717977	0.678054	0.697725	2.17467	2.01978	2.15264	cytoplasm	K00262	E1.4.1.4, gdhA; glutamate dehydrogenase (NADP+) [EC:1.4.1.4]	map00220 Arginine biosynthesis; map00250 Alanine, aspartate and glutamate metabolism; map00910 Nitrogen metabolism; map01100 Metabolic pathways	GO:0006082 organic acid metabolic process; GO:0006520 amino acid metabolic process; GO:0006536 glutamate metabolic process; GO:0006537 glutamate biosynthetic process; GO:0006541 glutamine metabolic process; GO:0006807 nitrogen compound metabolic process; GO:0008152 metabolic process; GO:0008652 amino acid biosynthetic process; GO:0009058 biosynthetic process; GO:0009064 glutamine family amino aci…	GO:0005576 extracellular region; GO:0005622 intracellular anatomical structure; GO:0005634 nucleus; GO:0005737 cytoplasm; GO:0005739 mitochondrion; GO:0005829 cytosol; GO:0043226 organelle; GO:0043227 membrane-bounded organelle; GO:0043229 intracellular organelle; GO:0043231 intracellular membrane-bounded organelle;	GO:0003824 catalytic activity; GO:0004353 glutamate dehydrogenase [NAD(P)+] activity; GO:0004354 glutamate dehydrogenase (NADP+) activity; GO:0016491 oxidoreductase activity; GO:0016638 oxidoreductase activity, acting on the CH-NH2 group of donors; GO:0016639 oxidoreductase activity, acting on the CH-NH2 group of donors, NAD or NADP as acceptor;	PF02812; PF00208	PF02812 Glu/Leu/Phe/Val dehydrogenase, dimerisation domain; PF00208 Glutamate/Leucine/Phenylalanine/Valine dehydrogenase	E	KOG2250	Glutamate/leucine/phenylalanine/valine dehydrogenases
J9VTL7	E2 ubiquitin-conjugating enzyme OS=Cryptococcus neoformans var. grubii serotype A (strain H99 / ATCC 208821 / CBS 10515 / FGSC 9487) OX=235443 GN=CNAG_04611 PE=3 SV=1	CNAG_04611	2.17895	0.0497478	Up	15.1	4	4	4	4591.32	7376.06	9454.36	11177.4	14262.8	21236.8	0.309531	0.497269	0.637381	0.753543	0.96155	1.43171	cytoplasm,nucleus	K10576	UBE2H, UBC8; ubiquitin-conjugating enzyme E2 H [EC:2.3.2.23]	map04120 Ubiquitin mediated proteolysis	GO:0006109 regulation of carbohydrate metabolic process; GO:0006111 regulation of gluconeogenesis; GO:0006508 proteolysis; GO:0006511 ubiquitin-dependent protein catabolic process; GO:0006807 nitrogen compound metabolic process; GO:0008152 metabolic process; GO:0009056 catabolic process; GO:0009057 macromolecule catabolic process; GO:0009889 regulation of biosynthetic process; GO:0009890 negative…	GO:0005622 intracellular anatomical structure; GO:0005737 cytoplasm;	GO:0003824 catalytic activity; GO:0004842 ubiquitin-protein transferase activity; GO:0005488 binding; GO:0005515 protein binding; GO:0016740 transferase activity; GO:0019787 ubiquitin-like protein transferase activity; GO:0019899 enzyme binding; GO:0031625 ubiquitin protein ligase binding; GO:0044389 ubiquitin-like protein ligase binding; GO:0061630 ubiquitin protein ligase activity; GO:0061631 u…	PF00179	PF00179 Ubiquitin-conjugating enzyme	O	KOG0416	Ubiquitin-protein ligase
J9VU71	Transcription elongation factor SPT4 OS=Cryptococcus neoformans var. grubii serotype A (strain H99 / ATCC 208821 / CBS 10515 / FGSC 9487) OX=235443 GN=CNAG_04204 PE=3 SV=1	CNAG_04204	1.62157	0.0191693	Up	16.81	2	2	2	2648.36	3935.16	2797	4929.86	4780.05	5501.28	0.580877	0.863117	0.613479	1.08129	1.04843	1.20662	cytoskeleton	K15171	SUPT4H1, SPT4; transcription elongation factor SPT4		GO:0000375 RNA splicing, via transesterification reactions; GO:0000377 RNA splicing, via transesterification reactions with bulged adenosine as nucleophile; GO:0000398 mRNA splicing, via spliceosome; GO:0006139 nucleobase-containing compound metabolic process; GO:0006282 regulation of DNA repair; GO:0006325 chromatin organization; GO:0006355 regulation of DNA-templated transcription; GO:0006356 r…	GO:0000228 nuclear chromosome; GO:0000785 chromatin; GO:0005622 intracellular anatomical structure; GO:0005634 nucleus; GO:0005654 nucleoplasm; GO:0005694 chromosome; GO:0008023 transcription elongation factor complex; GO:0031974 membrane-enclosed lumen; GO:0031981 nuclear lumen; GO:0032044 DSIF complex; GO:0032991 protein-containing complex; GO:0043226 organelle; GO:0043227 membrane-bounded orga…	GO:0000182 rDNA binding; GO:0000993 RNA polymerase II complex binding; GO:0001098 basal transcription machinery binding; GO:0001099 basal RNA polymerase II transcription machinery binding; GO:0001181 RNA polymerase I general transcription initiation factor activity; GO:0003676 nucleic acid binding; GO:0003677 DNA binding; GO:0003690 double-stranded DNA binding; GO:0003700 DNA-binding transcriptio…	PF06093	PF06093 Spt4/RpoE2 zinc finger	K	KOG3490	Transcription elongation factor SPT4
J9VVG9	Phosphatidylinositol transfer protein SFH5 OS=Cryptococcus neoformans var. grubii serotype A (strain H99 / ATCC 208821 / CBS 10515 / FGSC 9487) OX=235443 GN=CNAG_02104 PE=3 SV=1	CNAG_02104	0.574976	0.00393892	Down	14.48	4	4	4	3135.56	2809.48	3687.08	1883.02	1683.05	1972.17	1.87097	1.6764	2.20006	1.12359	1.00427	1.17678	cytoplasm	K19996	SFH5; phosphatidylinositol transfer protein SFH5		GO:0006629 lipid metabolic process; GO:0006644 phospholipid metabolic process; GO:0006650 glycerophospholipid metabolic process; GO:0006793 phosphorus metabolic process; GO:0006796 phosphate-containing compound metabolic process; GO:0006810 transport; GO:0006811 monoatomic ion transport; GO:0006820 monoatomic anion transport; GO:0006869 lipid transport; GO:0006892 post-Golgi vesicle-mediated tran…	GO:0000322 storage vacuole; GO:0000323 lytic vacuole; GO:0000324 fungal-type vacuole; GO:0000329 fungal-type vacuole membrane; GO:0005622 intracellular anatomical structure; GO:0005634 nucleus; GO:0005737 cytoplasm; GO:0005773 vacuole; GO:0005774 vacuolar membrane; GO:0005783 endoplasmic reticulum; GO:0005829 cytosol; GO:0005886 plasma membrane; GO:0005938 cell cortex; GO:0012505 endomembrane sys…	GO:0005215 transporter activity; GO:0005319 lipid transporter activity; GO:0005548 phospholipid transporter activity; GO:0008526 phosphatidylinositol transfer activity;	PF00650	PF00650 CRAL/TRIO domain	I	KOG1471	Phosphatidylinositol transfer protein SEC14 and related proteins
J9VVN0	Proline dehydrogenase OS=Cryptococcus neoformans var. grubii serotype A (strain H99 / ATCC 208821 / CBS 10515 / FGSC 9487) OX=235443 GN=CNAG_02049 PE=3 SV=1	CNAG_02049	0.456732	0.000367934	Down	11.69	7	6	6	3570.99	3143.53	3600.16	1428.57	1554.81	1727.66	1.09135	0.960709	1.10026	0.436592	0.475173	0.527998	mitochondria	K00318	PRODH, fadM, putB; proline dehydrogenase [EC:1.5.5.2]	map00330 Arginine and proline metabolism; map01100 Metabolic pathways; map01110 Biosynthesis of secondary metabolites	GO:0006082 organic acid metabolic process; GO:0006520 amino acid metabolic process; GO:0006536 glutamate metabolic process; GO:0006537 glutamate biosynthetic process; GO:0006560 proline metabolic process; GO:0006562 proline catabolic process; GO:0006807 nitrogen compound metabolic process; GO:0008152 metabolic process; GO:0008652 amino acid biosynthetic process; GO:0009056 catabolic process; GO:0…	GO:0005622 intracellular anatomical structure; GO:0005737 cytoplasm; GO:0005739 mitochondrion; GO:0043226 organelle; GO:0043227 membrane-bounded organelle; GO:0043229 intracellular organelle; GO:0043231 intracellular membrane-bounded organelle;	GO:0000166 nucleotide binding; GO:0003824 catalytic activity; GO:0004657 proline dehydrogenase activity; GO:0005488 binding; GO:0016491 oxidoreductase activity; GO:0016645 oxidoreductase activity, acting on the CH-NH group of donors; GO:0036094 small molecule binding; GO:0043167 ion binding; GO:0043168 anion binding; GO:0050660 flavin adenine dinucleotide binding; GO:0071949 FAD binding; GO:00971…			E	KOG0186	Proline oxidase
J9VVV4	Stearoyl-CoA desaturase (Delta-9 desaturase) OS=Cryptococcus neoformans var. grubii serotype A (strain H99 / ATCC 208821 / CBS 10515 / FGSC 9487) OX=235443 GN=CNAG_04687 PE=3 SV=1	CNAG_04687	1.59058	2.209e-05	Up	23.23	15	15	15	120021	113922	118321	190981	186866	182456	1.17938	1.11945	1.16268	1.87667	1.83623	1.7929	plasma membrane	K00507	SCD, desC; stearoyl-CoA desaturase (Delta-9 desaturase) [EC:1.14.19.1]	map01040 Biosynthesis of unsaturated fatty acids; map01100 Metabolic pathways; map01212 Fatty acid metabolism	GO:0000001 mitochondrion inheritance; GO:0006082 organic acid metabolic process; GO:0006091 generation of precursor metabolites and energy; GO:0006629 lipid metabolic process; GO:0006631 fatty acid metabolic process; GO:0006633 fatty acid biosynthetic process; GO:0006636 unsaturated fatty acid biosynthetic process; GO:0006996 organelle organization; GO:0007005 mitochondrion organization; GO:00081…	GO:0005622 intracellular anatomical structure; GO:0005737 cytoplasm; GO:0005783 endoplasmic reticulum; GO:0005789 endoplasmic reticulum membrane; GO:0012505 endomembrane system; GO:0016020 membrane; GO:0031984 organelle subcompartment; GO:0042175 nuclear outer membrane-endoplasmic reticulum membrane network; GO:0043226 organelle; GO:0043227 membrane-bounded organelle; GO:0043229 intracellular org…	GO:0003824 catalytic activity; GO:0004768 stearoyl-CoA 9-desaturase activity; GO:0009055 electron transfer activity; GO:0016215 acyl-CoA desaturase activity; GO:0016491 oxidoreductase activity; GO:0016705 oxidoreductase activity, acting on paired donors, with incorporation or reduction of molecular oxygen; GO:0016717 oxidoreductase activity, acting on paired donors, with oxidation of a pair of do…	PF00487; PF00173	PF00487 Fatty acid desaturase; PF00173 Cytochrome b5-like Heme/Steroid binding domain	I	KOG1600	Fatty acid desaturase
J9VVZ0	Plasma membrane ATPase OS=Cryptococcus neoformans var. grubii serotype A (strain H99 / ATCC 208821 / CBS 10515 / FGSC 9487) OX=235443 GN=CNAG_03565 PE=3 SV=2	CNAG_03565	0.528861	0.000110834	Down	24.47	30	30	30	32654.1	34613.4	35870.2	19339.1	17790	17416.4	0.976188	1.03476	1.07233	0.578139	0.531829	0.52066	plasma membrane	K01535	PMA1, PMA2; H+-transporting ATPase [EC:7.1.2.1]	map00190 Oxidative phosphorylation; map01100 Metabolic pathways				PF00690; PF00702	PF00690 Cation transporter/ATPase, N-terminus; PF00702 haloacid dehalogenase-like hydrolase	P	KOG0205	Plasma membrane H+-transporting ATPase
J9VVZ8	Aconitate hydratase, mitochondrial OS=Cryptococcus neoformans var. grubii serotype A (strain H99 / ATCC 208821 / CBS 10515 / FGSC 9487) OX=235443 GN=CNAG_07908 PE=3 SV=1	CNAG_07908	1.83814	1.21859e-06	Up	25.67	18	17	17	72744.8	74858.6	75924.2	136148	137474	137254	0.890771	0.916654	0.929703	1.66715	1.68339	1.68069	mitochondria	K17450	ACO2; homoaconitase [EC:4.2.1.-]	map00300 Lysine biosynthesis; map01100 Metabolic pathways; map01110 Biosynthesis of secondary metabolites; map01210 2-Oxocarboxylic acid metabolism; map01230 Biosynthesis of amino acids	GO:0006082 organic acid metabolic process; GO:0006091 generation of precursor metabolites and energy; GO:0006099 tricarboxylic acid cycle; GO:0006101 citrate metabolic process; GO:0006412 translation; GO:0006518 peptide metabolic process; GO:0006520 amino acid metabolic process; GO:0006536 glutamate metabolic process; GO:0006807 nitrogen compound metabolic process; GO:0008152 metabolic process; G…	GO:0000313 organellar ribosome; GO:0000315 organellar large ribosomal subunit; GO:0005622 intracellular anatomical structure; GO:0005634 nucleus; GO:0005737 cytoplasm; GO:0005739 mitochondrion; GO:0005759 mitochondrial matrix; GO:0005761 mitochondrial ribosome; GO:0005762 mitochondrial large ribosomal subunit; GO:0005840 ribosome; GO:0015934 large ribosomal subunit; GO:0031974 membrane-enclosed l…	GO:0003735 structural constituent of ribosome; GO:0003824 catalytic activity; GO:0003994 aconitate hydratase activity; GO:0005198 structural molecule activity; GO:0016829 lyase activity; GO:0016835 carbon-oxygen lyase activity; GO:0016836 hydro-lyase activity;	PF00694	PF00694 Aconitase C-terminal domain	CE	KOG0453	Aconitase/homoaconitase (aconitase superfamily)
J9VWB1	RING-type domain-containing protein OS=Cryptococcus neoformans var. grubii serotype A (strain H99 / ATCC 208821 / CBS 10515 / FGSC 9487) OX=235443 GN=CNAG_06693 PE=4 SV=1	CNAG_06693	0.462164	0.00266324	Down	17.57	4	4	4	3938.95	4689.25	3339.92	2072.22	1752.3	1706.72	1.05063	1.25076	0.890856	0.552723	0.46739	0.455233	nucleus							PF00097	PF00097 Zinc finger, C3HC4 type (RING finger)
J9VWL0	histone acetyltransferase OS=Cryptococcus neoformans var. grubii serotype A (strain H99 / ATCC 208821 / CBS 10515 / FGSC 9487) OX=235443 GN=CNAG_05429 PE=4 SV=1	CNAG_05429	0.628244	0.0316442	Down	7.23	5	5	5	5239.04	5776.67	6012.38	2627.41	3983.02	4087.36	0.920327	1.01477	1.05618	0.46155	0.699686	0.718015	mitochondria	K11309	RTT109, KAT11; regulator of Ty1 transposition protein 109		GO:0000724 double-strand break repair via homologous recombination; GO:0000725 recombinational repair; GO:0006139 nucleobase-containing compound metabolic process; GO:0006259 DNA metabolic process; GO:0006281 DNA repair; GO:0006282 regulation of DNA repair; GO:0006302 double-strand break repair; GO:0006310 DNA recombination; GO:0006325 chromatin organization; GO:0006355 regulation of DNA-template…	GO:0005622 intracellular anatomical structure; GO:0005634 nucleus; GO:0043226 organelle; GO:0043227 membrane-bounded organelle; GO:0043229 intracellular organelle; GO:0043231 intracellular membrane-bounded organelle;	GO:0003824 catalytic activity; GO:0004402 histone acetyltransferase activity; GO:0008080 N-acetyltransferase activity; GO:0010484 histone H3 acetyltransferase activity; GO:0016407 acetyltransferase activity; GO:0016410 N-acyltransferase activity; GO:0016740 transferase activity; GO:0016746 acyltransferase activity; GO:0016747 acyltransferase activity, transferring groups other than amino-acyl gro…	PF08214	PF08214 Histone acetylation protein	S	KOG4534	Uncharacterized conserved protein
J9VWM8	Peptide hydrolase OS=Cryptococcus neoformans var. grubii serotype A (strain H99 / ATCC 208821 / CBS 10515 / FGSC 9487) OX=235443 GN=CNAG_04269 PE=3 SV=1	CNAG_04269	5.62636	0.000162673	Up	5.47	3	3	3	1886.16	2787.34	2016.46	12976.4	11590.7	13073	0.164365	0.242897	0.17572	1.1308	1.01005	1.13922	extracellular	K05994	E3.4.11.10; bacterial leucyl aminopeptidase [EC:3.4.11.10]							OPR	KOG2195	Transferrin receptor and related proteins containing the protease-associated (PA) domain
J9VX73	Thioredoxin domain-containing protein OS=Cryptococcus neoformans var. grubii serotype A (strain H99 / ATCC 208821 / CBS 10515 / FGSC 9487) OX=235443 GN=CNAG_05626 PE=3 SV=1	CNAG_05626	1.54838	0.0116563	Up	19.23	6	6	6	56100.8	69000.4	48653.7	90169.4	90309.1	88559.8	0.93227	1.14663	0.808516	1.49841	1.50074	1.47167	mitochondria	K07152	SCO1; protein SCO1		GO:0000041 transition metal ion transport; GO:0006810 transport; GO:0006811 monoatomic ion transport; GO:0006812 monoatomic cation transport; GO:0006825 copper ion transport; GO:0006996 organelle organization; GO:0007005 mitochondrion organization; GO:0008152 metabolic process; GO:0008535 respiratory chain complex IV assembly; GO:0009636 response to toxic substance; GO:0009987 cellular process; G…	GO:0005622 intracellular anatomical structure; GO:0005737 cytoplasm; GO:0005739 mitochondrion; GO:0005740 mitochondrial envelope; GO:0005743 mitochondrial inner membrane; GO:0016020 membrane; GO:0019866 organelle inner membrane; GO:0031090 organelle membrane; GO:0031966 mitochondrial membrane; GO:0031967 organelle envelope; GO:0031975 envelope; GO:0043226 organelle; GO:0043227 membrane-bounded or…	GO:0003824 catalytic activity; GO:0004601 peroxidase activity; GO:0005488 binding; GO:0005507 copper ion binding; GO:0008379 thioredoxin peroxidase activity; GO:0016209 antioxidant activity; GO:0016491 oxidoreductase activity; GO:0016530 metallochaperone activity; GO:0016531 copper chaperone activity; GO:0016684 oxidoreductase activity, acting on peroxide as acceptor; GO:0043167 ion binding; GO:0…			C	KOG2792	Putative cytochrome C oxidase assembly protein
J9VXA5	alpha-1,3-glucan synthase OS=Cryptococcus neoformans var. grubii serotype A (strain H99 / ATCC 208821 / CBS 10515 / FGSC 9487) OX=235443 GN=CNAG_03120 PE=3 SV=2	CNAG_03120	1.53493	0.0306879	Up	7.18	18	18	18	7819.29	8608.28	8304.31	10902.4	11127.5	15931.7	0.493478	0.543271	0.524088	0.688054	0.70226	1.00545	plasma membrane	K00749	E2.4.1.183; alpha-1,3-glucan synthase [EC:2.4.1.183]					PF00128; PF08323	PF00128 Alpha amylase, catalytic domain; PF08323 Starch synthase catalytic domain
J9VXU6	Sugar transporter OS=Cryptococcus neoformans var. grubii serotype A (strain H99 / ATCC 208821 / CBS 10515 / FGSC 9487) OX=235443 GN=CNAG_05662 PE=3 SV=1	CNAG_05662	1.71488	0.00108264	Up	1.58	1	1	1	2314.17	2722.65	2269.23	4268.71	4314.96	3945.36	0.890013	1.04711	0.872729	1.64171	1.6595	1.51736	plasma membrane									R	KOG0254	Predicted transporter (major facilitator superfamily)
J9VXZ9	Extracellular metalloproteinase OS=Cryptococcus neoformans var. grubii serotype A (strain H99 / ATCC 208821 / CBS 10515 / FGSC 9487) OX=235443 GN=CNAG_04735 PE=3 SV=2	CNAG_04735	4.40018	0.00826847	Up	5.05	3	3	3	1767.94	941.302	819.289	3755.97	7284.27	4485.93	0.526238	0.280184	0.243866	1.11799	2.16821	1.33526	extracellular	K01417	MEP; extracellular elastinolytic metalloproteinase [EC:3.4.24.-]			GO:0005576 extracellular region;
J9VY98	Prolyl endopeptidase OS=Cryptococcus neoformans var. grubii serotype A (strain H99 / ATCC 208821 / CBS 10515 / FGSC 9487) OX=235443 GN=CNAG_04596 PE=3 SV=1	CNAG_04596	0.644297	0.0146846	Down	12.95	9	9	9	4717.83	4542.02	4565.48	2424.6	3537.31	2945.71	1.23329	1.18733	1.19347	0.633817	0.924692	0.770041	cytoplasm	K01322	PREP; prolyl oligopeptidase [EC:3.4.21.26]					PF00326	PF00326 Prolyl oligopeptidase family	O	KOG2237	Predicted serine protease
J9VYB0	Protein YAE1 OS=Cryptococcus neoformans var. grubii serotype A (strain H99 / ATCC 208821 / CBS 10515 / FGSC 9487) OX=235443 GN=CNAG_04581 PE=3 SV=1	CNAG_04581	0.458057	0.000723849	Down	14.02	4	4	4	12796.3	10986.8	11632	5567.33	5959.26	4695.55	1.97363	1.69455	1.79406	0.858676	0.919125	0.724217	nucleus	K03137	TFIIE2, GTF2E2, TFA2; transcription initiation factor TFIIE subunit beta	map03022 Basal transcription factors						S	KOG4774	Uncharacterized conserved protein
J9VZ65	hydroxymethylbilane synthase OS=Cryptococcus neoformans var. grubii serotype A (strain H99 / ATCC 208821 / CBS 10515 / FGSC 9487) OX=235443 GN=CNAG_01721 PE=3 SV=1	CNAG_01721	2.8126	1.25854e-06	Up	18.92	7	7	7	7479.58	7502.99	7829.47	22029.3	20807.7	21324.1	0.691087	0.69325	0.723415	2.03543	1.92256	1.97027	mitochondria	K01749	hemC, HMBS; hydroxymethylbilane synthase [EC:2.5.1.61]	map00860 Porphyrin metabolism; map01100 Metabolic pathways; map01110 Biosynthesis of secondary metabolites; map01240 Biosynthesis of cofactors	GO:0006725 cellular aromatic compound metabolic process; GO:0006778 porphyrin-containing compound metabolic process; GO:0006779 porphyrin-containing compound biosynthetic process; GO:0006783 heme biosynthetic process; GO:0006807 nitrogen compound metabolic process; GO:0008152 metabolic process; GO:0009058 biosynthetic process; GO:0009987 cellular process; GO:0018130 heterocycle biosynthetic proce…	GO:0005622 intracellular anatomical structure; GO:0005634 nucleus; GO:0005737 cytoplasm; GO:0043226 organelle; GO:0043227 membrane-bounded organelle; GO:0043229 intracellular organelle; GO:0043231 intracellular membrane-bounded organelle;	GO:0003824 catalytic activity; GO:0004418 hydroxymethylbilane synthase activity; GO:0016740 transferase activity; GO:0016765 transferase activity, transferring alkyl or aryl (other than methyl) groups;	PF01379; PF03900	PF01379 Porphobilinogen deaminase, dipyromethane cofactor binding domain; PF03900 Porphobilinogen deaminase, C-terminal domain	H	KOG2892	Porphobilinogen deaminase
J9VZP7	Condensin complex subunit 1 OS=Cryptococcus neoformans var. grubii serotype A (strain H99 / ATCC 208821 / CBS 10515 / FGSC 9487) OX=235443 GN=CNAG_01959 PE=3 SV=2	CNAG_01959	3.0256	0.0116128	Up	1.57	2	2	2	485.549	756.076		2101.63	1976.06	1557.31	0.30367	0.472861		1.31439	1.23586	0.973965	cytoplasm,nucleus	K06677	YCS4, CNAP1, CAPD2; condensin complex subunit 1	map04111 Cell cycle - yeast	GO:0000003 reproduction; GO:0000070 mitotic sister chromatid segregation; GO:0000278 mitotic cell cycle; GO:0000280 nuclear division; GO:0000819 sister chromatid segregation; GO:0006139 nucleobase-containing compound metabolic process; GO:0006259 DNA metabolic process; GO:0006325 chromatin organization; GO:0006355 regulation of DNA-templated transcription; GO:0006725 cellular aromatic compound me…	GO:0000228 nuclear chromosome; GO:0000775 chromosome, centromeric region; GO:0000776 kinetochore; GO:0000779 condensed chromosome, centromeric region; GO:0000785 chromatin; GO:0000793 condensed chromosome; GO:0000794 condensed nuclear chromosome; GO:0000796 condensin complex; GO:0005622 intracellular anatomical structure; GO:0005634 nucleus; GO:0005694 chromosome; GO:0005730 nucleolus; GO:0005737…	GO:0003682 chromatin binding; GO:0005488 binding; GO:0005515 protein binding; GO:0042393 histone binding;	PF12922	PF12922 non-SMC mitotic condensation complex subunit 1, N-term	BD	KOG0414	Chromosome condensation complex Condensin, subunit D2
J9W004	Galactokinase OS=Cryptococcus neoformans var. grubii serotype A (strain H99 / ATCC 208821 / CBS 10515 / FGSC 9487) OX=235443 GN=CNAG_06051 PE=4 SV=1	CNAG_06051	0.2684	0.000585586	Down	12.03	6	6	6	6849.61	6061.57	7444.84	1597.42	1585.07	2281.06	1.06435	0.941895	1.15684	0.24822	0.246301	0.354449	mitochondria	K00849	galK; galactokinase [EC:2.7.1.6]	map00052 Galactose metabolism; map00520 Amino sugar and nucleotide sugar metabolism; map01100 Metabolic pathways; map01250 Biosynthesis of nucleotide sugars	GO:0000409 regulation of transcription by galactose; GO:0000411 positive regulation of transcription by galactose; GO:0000429 carbon catabolite regulation of transcription from RNA polymerase II promoter; GO:0000431 regulation of transcription from RNA polymerase II promoter by galactose; GO:0000435 positive regulation of transcription from RNA polymerase II promoter by galactose; GO:0000436 carb…	GO:0005622 intracellular anatomical structure; GO:0005634 nucleus; GO:0005737 cytoplasm; GO:0043226 organelle; GO:0043227 membrane-bounded organelle; GO:0043229 intracellular organelle; GO:0043231 intracellular membrane-bounded organelle;	GO:0003824 catalytic activity; GO:0004335 galactokinase activity; GO:0005488 binding; GO:0005515 protein binding; GO:0016301 kinase activity; GO:0016740 transferase activity; GO:0016772 transferase activity, transferring phosphorus-containing groups; GO:0016773 phosphotransferase activity, alcohol group as acceptor; GO:0019200 carbohydrate kinase activity;	PF10509	PF10509 Galactokinase galactose-binding signature	G	KOG0631	Galactokinase
J9W1J0	Kexin OS=Cryptococcus neoformans var. grubii serotype A (strain H99 / ATCC 208821 / CBS 10515 / FGSC 9487) OX=235443 GN=CNAG_05446 PE=3 SV=1	CNAG_05446	2.29371	0.0049585	Up	5.14	5	5	5	4933.56	7290.97	8123	15260.1	15559.9	15851.4	0.35654	0.526906	0.587036	1.10282	1.12449	1.14555	extracellular	K01341	KEX2; kexin [EC:3.4.21.61]		GO:0006508 proteolysis; GO:0006807 nitrogen compound metabolic process; GO:0007323 peptide pheromone maturation; GO:0008152 metabolic process; GO:0009892 negative regulation of metabolic process; GO:0010466 negative regulation of peptidase activity; GO:0010467 gene expression; GO:0010605 negative regulation of macromolecule metabolic process; GO:0010951 negative regulation of endopeptidase activi…	GO:0000139 Golgi membrane; GO:0000322 storage vacuole; GO:0000323 lytic vacuole; GO:0000324 fungal-type vacuole; GO:0005622 intracellular anatomical structure; GO:0005737 cytoplasm; GO:0005773 vacuole; GO:0005794 Golgi apparatus; GO:0005802 trans-Golgi network; GO:0009986 cell surface; GO:0012505 endomembrane system; GO:0016020 membrane; GO:0031090 organelle membrane; GO:0031984 organelle subcomp…	GO:0003824 catalytic activity; GO:0004175 endopeptidase activity; GO:0004252 serine-type endopeptidase activity; GO:0004857 enzyme inhibitor activity; GO:0004866 endopeptidase inhibitor activity; GO:0004867 serine-type endopeptidase inhibitor activity; GO:0005488 binding; GO:0005515 protein binding; GO:0008233 peptidase activity; GO:0008236 serine-type peptidase activity; GO:0016787 hydrolase act…	PF00082	PF00082 Subtilase family	O	KOG3525	Subtilisin-like proprotein convertase
J9W1U6	Carboxypeptidase OS=Cryptococcus neoformans var. grubii serotype A (strain H99 / ATCC 208821 / CBS 10515 / FGSC 9487) OX=235443 GN=CNAG_01879 PE=3 SV=1	CNAG_01879	1.96211	0.000175877	Up	10.19	5	5	5	7708.43	7060.11	7984.36	14025.3	15786.8	14831.6	0.705328	0.646006	0.730576	1.28333	1.44451	1.3571	extracellular	K13289	CTSA, CPY; cathepsin A (carboxypeptidase C) [EC:3.4.16.5]					PF00450	PF00450 Serine carboxypeptidase	OE	KOG1282	Serine carboxypeptidases (lysosomal cathepsin A)
J9W232	Malate synthase OS=Cryptococcus neoformans var. grubii serotype A (strain H99 / ATCC 208821 / CBS 10515 / FGSC 9487) OX=235443 GN=CNAG_05653 PE=3 SV=1	CNAG_05653	1.79176	0.000101943	Up	23.98	15	15	15	17379.5	16284.5	15459.3	30296.6	28658.7	29061.8	0.984677	0.922637	0.875883	1.71653	1.62373	1.64656	cytoplasm	K01638	aceB, glcB; malate synthase [EC:2.3.3.9]	map00620 Pyruvate metabolism; map00630 Glyoxylate and dicarboxylate metabolism; map01100 Metabolic pathways; map01110 Biosynthesis of secondary metabolites; map01200 Carbon metabolism	GO:0005975 carbohydrate metabolic process; GO:0006081 cellular aldehyde metabolic process; GO:0006082 organic acid metabolic process; GO:0006083 acetate metabolic process; GO:0006097 glyoxylate cycle; GO:0006629 lipid metabolic process; GO:0006631 fatty acid metabolic process; GO:0008152 metabolic process; GO:0009056 catabolic process; GO:0009062 fatty acid catabolic process; GO:0009987 cellular …	GO:0005622 intracellular anatomical structure; GO:0005737 cytoplasm; GO:0005777 peroxisome; GO:0005782 peroxisomal matrix; GO:0009514 glyoxysome; GO:0031907 microbody lumen; GO:0031974 membrane-enclosed lumen; GO:0042579 microbody; GO:0043226 organelle; GO:0043227 membrane-bounded organelle; GO:0043229 intracellular organelle; GO:0043231 intracellular membrane-bounded organelle; GO:0043233 organe…	GO:0003824 catalytic activity; GO:0004474 malate synthase activity; GO:0016740 transferase activity; GO:0016746 acyltransferase activity; GO:0046912 acyltransferase activity, acyl groups converted into alkyl on transfer;			C	KOG1261	Malate synthase
J9W2F6	Glucose oxidase OS=Cryptococcus neoformans var. grubii serotype A (strain H99 / ATCC 208821 / CBS 10515 / FGSC 9487) OX=235443 GN=CNAG_06081 PE=3 SV=1	CNAG_06081	1.81516	0.00182303	Up	7.04	5	5	5	13637.7	16918.3	14747	29241.6	24716.7	28274	0.624863	0.775176	0.67569	1.33981	1.13249	1.29548	extracellular							PF00732; PF05199	PF00732 GMC oxidoreductase; PF05199 GMC oxidoreductase	R	KOG1238	Glucose dehydrogenase/choline dehydrogenase/mandelonitrile lyase (GMC oxidoreductase family)
J9W469	Multifunctional fusion protein OS=Cryptococcus neoformans var. grubii serotype A (strain H99 / ATCC 208821 / CBS 10515 / FGSC 9487) OX=235443 GN=CNAG_05602 PE=3 SV=1	CNAG_05602	1.58543	0.000176888	Up	46.89	24	24	24	116492	117629	110546	172300	189358	184788	0.704008	0.71088	0.668074	1.04128	1.14437	1.11675	cytoplasm	K00294	E1.2.1.88; 1-pyrroline-5-carboxylate dehydrogenase [EC:1.2.1.88]	map00250 Alanine, aspartate and glutamate metabolism; map00330 Arginine and proline metabolism; map01100 Metabolic pathways	GO:0006082 organic acid metabolic process; GO:0006520 amino acid metabolic process; GO:0006536 glutamate metabolic process; GO:0006537 glutamate biosynthetic process; GO:0006560 proline metabolic process; GO:0006562 proline catabolic process; GO:0006807 nitrogen compound metabolic process; GO:0006950 response to stress; GO:0007154 cell communication; GO:0008152 metabolic process; GO:0008652 amino…	GO:0005622 intracellular anatomical structure; GO:0005737 cytoplasm; GO:0005739 mitochondrion; GO:0005759 mitochondrial matrix; GO:0031974 membrane-enclosed lumen; GO:0043226 organelle; GO:0043227 membrane-bounded organelle; GO:0043229 intracellular organelle; GO:0043231 intracellular membrane-bounded organelle; GO:0043233 organelle lumen; GO:0070013 intracellular organelle lumen;	GO:0003824 catalytic activity; GO:0003842 1-pyrroline-5-carboxylate dehydrogenase activity; GO:0016491 oxidoreductase activity; GO:0016645 oxidoreductase activity, acting on the CH-NH group of donors; GO:0016646 oxidoreductase activity, acting on the CH-NH group of donors, NAD or NADP as acceptor;			E	KOG2455	Delta-1-pyrroline-5-carboxylate dehydrogenase
Q8NKE2	Alternative oxidase, mitochondrial OS=Cryptococcus neoformans var. grubii serotype A (strain H99 / ATCC 208821 / CBS 10515 / FGSC 9487) OX=235443 GN=AOX1 PE=3 SV=2	AOX1	3.33995	1.13534e-05	Up	22.94	10	10	10	32052.7	31678.3	30455.7	110964	96477.4	107137	0.719152	0.710752	0.683321	2.48965	2.16462	2.40378	mitochondria	K17893	AOX1, AOX2; ubiquinol oxidase [EC:1.10.3.11]			GO:0005622 intracellular anatomical structure; GO:0005737 cytoplasm; GO:0005739 mitochondrion; GO:0005740 mitochondrial envelope; GO:0005743 mitochondrial inner membrane; GO:0016020 membrane; GO:0019866 organelle inner membrane; GO:0031090 organelle membrane; GO:0031966 mitochondrial membrane; GO:0031967 organelle envelope; GO:0031975 envelope; GO:0043226 organelle; GO:0043227 membrane-bounded or…
J9VDG6	Etoposide-induced protein OS=Cryptococcus neoformans var. grubii serotype A (strain H99 / ATCC 208821 / CBS 10515 / FGSC 9487) OX=235443 GN=CNAG_00191 PE=4 SV=1	CNAG_00191	0.559942	0.0286544	Down	4.39	2	2	2	3149.31	2639.92	2538.63	1091.26	1679.45	1892.41	1.10719	0.92811	0.892499	0.383651	0.59044	0.665309	plasma membrane	K10134	EI24; etoposide-induced 2.4 mRNA							TV	KOG3966	p53-mediated apoptosis protein EI24/PIG8
J9VDR2	Sorbitol dehydrogenase OS=Cryptococcus neoformans var. grubii serotype A (strain H99 / ATCC 208821 / CBS 10515 / FGSC 9487) OX=235443 GN=CNAG_00269 PE=3 SV=2	CNAG_00269	0.49648	0.00023906	Down	18.51	7	7	7	20747.4	21582.3	23802.3	11729.5	10268.8	10834.9	0.935481	0.973126	1.07322	0.528872	0.463011	0.488536	cytoplasm	K05351	E1.1.1.9; D-xylulose reductase [EC:1.1.1.9]	map00040 Pentose and glucuronate interconversions; map01100 Metabolic pathways				PF08240; PF00107	PF08240 Alcohol dehydrogenase GroES-like domain; PF00107 Zinc-binding dehydrogenase	Q	KOG0024	Sorbitol dehydrogenase
J9VDW3	Dehydrin OS=Cryptococcus neoformans var. grubii serotype A (strain H99 / ATCC 208821 / CBS 10515 / FGSC 9487) OX=235443 GN=CNAG_00091 PE=4 SV=1	CNAG_00091	0.498716	0.000665012	Down	42.32	20	20	20	426395	390396	457828	224859	222039	188775	1.07669	0.985792	1.15607	0.567793	0.560672	0.476677	nucleus
J9VDX9	Two-component system sensor protein OS=Cryptococcus neoformans var. grubii serotype A (strain H99 / ATCC 208821 / CBS 10515 / FGSC 9487) OX=235443 GN=CNAG_00106 PE=4 SV=1	CNAG_00106	1.63391	1.14997e-05	Up	9.07	11	11	11	5882.66	6216.05	6087.96	9831.86	10079.2	9804.26	0.770533	0.814202	0.797424	1.28781	1.32021	1.2842	plasma membrane	K11231	SLN1; osomolarity two-component system, sensor histidine kinase SLN1 [EC:2.7.13.3]	map04011 MAPK signaling pathway - yeast; map04139 Mitophagy - yeast				PF00512; PF02518; PF00072	PF00512 His Kinase A (phospho-acceptor) domain; PF02518 Histidine kinase-, DNA gyrase B-, and HSP90-like ATPase; PF00072 Response regulator receiver domain	T	KOG0519	Sensory transduction histidine kinase
J9VEH7	Mitochondrial pyruvate carrier OS=Cryptococcus neoformans var. grubii serotype A (strain H99 / ATCC 208821 / CBS 10515 / FGSC 9487) OX=235443 GN=CNAG_00270 PE=3 SV=2	CNAG_00270	1.85989	0.0111601	Up	5.38	1	1	1		3882.26	3181.74	7425.82	6081.85	6199.76		0.923986	0.75726	1.76736	1.44749	1.47556	mitochondria	K22138	MPC1; mitochondrial pyruvate carrier 1		GO:0006810 transport; GO:0006811 monoatomic ion transport; GO:0006820 monoatomic anion transport; GO:0006839 mitochondrial transport; GO:0006848 pyruvate transport; GO:0006850 mitochondrial pyruvate transmembrane transport; GO:0015711 organic anion transport; GO:0015718 monocarboxylic acid transport; GO:0015849 organic acid transport; GO:0034220 monoatomic ion transmembrane transport; GO:0046942 …	GO:0005622 intracellular anatomical structure; GO:0005737 cytoplasm; GO:0005739 mitochondrion; GO:0005740 mitochondrial envelope; GO:0005743 mitochondrial inner membrane; GO:0016020 membrane; GO:0019866 organelle inner membrane; GO:0031090 organelle membrane; GO:0031966 mitochondrial membrane; GO:0031967 organelle envelope; GO:0031975 envelope; GO:0043226 organelle; GO:0043227 membrane-bounded or…	GO:0005215 transporter activity; GO:0005342 organic acid transmembrane transporter activity; GO:0008028 monocarboxylic acid transmembrane transporter activity; GO:0008509 monoatomic anion transmembrane transporter activity; GO:0008514 organic anion transmembrane transporter activity; GO:0015075 monoatomic ion transmembrane transporter activity; GO:0015318 inorganic molecular entity transmembrane …			S	KOG1590	Uncharacterized conserved protein
J9VEQ8	EGF domain-specific O-linked N-acetylglucosamine transferase OS=Cryptococcus neoformans var. grubii serotype A (strain H99 / ATCC 208821 / CBS 10515 / FGSC 9487) OX=235443 GN=CNAG_00702 PE=4 SV=2	CNAG_00702	1.68324	0.0145918	Up	11.42	4	4	4	3733.65	2989.9	3053.09	5046.74	4761.67	6647.99	0.899921	0.720655	0.735886	1.21642	1.1477	1.60236	plasma membrane
J9VEU5	Adhesin domain-containing protein OS=Cryptococcus neoformans var. grubii serotype A (strain H99 / ATCC 208821 / CBS 10515 / FGSC 9487) OX=235443 GN=CNAG_00456 PE=4 SV=1	CNAG_00456	0.250885	0.000188848	Down	12.67	5	5	5	12962	13109.6	11343.8	2627	3119.48	3640.48	2.29201	2.31811	2.00587	0.46452	0.551602	0.643728	nucleus
J9VF09	Uncharacterized protein OS=Cryptococcus neoformans var. grubii serotype A (strain H99 / ATCC 208821 / CBS 10515 / FGSC 9487) OX=235443 GN=CNAG_00766 PE=4 SV=1	CNAG_00766	0.54961	0.000969989	Down	16.25	11	11	11	27526.2	24302.2	28333.4	13989	13867.6	16201.1	1.21698	1.07444	1.25266	0.618475	0.613108	0.716276	cytoplasm				GO:0006810 transport; GO:0016192 vesicle-mediated transport; GO:0051179 localization; GO:0051234 establishment of localization;		GO:0003824 catalytic activity; GO:0016298 lipase activity; GO:0016787 hydrolase activity; GO:0016788 hydrolase activity, acting on ester bonds;			S	KOG2385	Uncharacterized conserved protein
J9VF45	WIBG Mago-binding domain-containing protein OS=Cryptococcus neoformans var. grubii serotype A (strain H99 / ATCC 208821 / CBS 10515 / FGSC 9487) OX=235443 GN=CNAG_00577 PE=4 SV=2	CNAG_00577	0.56226	0.0233776	Down	36	7	7	7	3731.92	4609.13	5917.25	2301.56	2621.14	3094.17	1.18119	1.45884	1.87287	0.728468	0.829618	0.979337	nucleus	K14294	WIBG, PYM; partner of Y14 and mago	map03013 Nucleocytoplasmic transport; map03015 mRNA surveillance pathway				PF09282	PF09282 Mago binding	S	KOG4325	Uncharacterized conserved protein
J9VFI8	Uncharacterized protein OS=Cryptococcus neoformans var. grubii serotype A (strain H99 / ATCC 208821 / CBS 10515 / FGSC 9487) OX=235443 GN=CNAG_03613 PE=4 SV=1	CNAG_03613	0.57679	0.00877642	Down	5.65	3	3	3	1582.33	1862.87	1434.12	1101.48	825.027	887.835	1.00273	1.18052	0.908813	0.698016	0.522826	0.562628	nucleus
J9VFK9	F-box domain-containing protein OS=Cryptococcus neoformans var. grubii serotype A (strain H99 / ATCC 208821 / CBS 10515 / FGSC 9487) OX=235443 GN=CNAG_03639 PE=4 SV=1	CNAG_03639	0.617228	0.0140668	Down	9.44	3	3	3	29371.6	20943.1	27342.4	16186.2	17195.7	14550.2	1.46776	1.04657	1.36635	0.808857	0.859304	0.727103	cytoskeleton
J9VFV2	Ribose 5-phosphate isomerase OS=Cryptococcus neoformans var. grubii serotype A (strain H99 / ATCC 208821 / CBS 10515 / FGSC 9487) OX=235443 GN=CNAG_00827 PE=3 SV=1	CNAG_00827	0.61312	0.00356518	Down	40.24	7	7	7	17374.2	17139.6	16127.4	9459.62	9586.53	12003	0.378118	0.373012	0.350983	0.205871	0.208633	0.261223	cytoplasm	K01808	rpiB; ribose 5-phosphate isomerase B [EC:5.3.1.6]	map00030 Pentose phosphate pathway; map00051 Fructose and mannose metabolism; map01100 Metabolic pathways; map01110 Biosynthesis of secondary metabolites; map01200 Carbon metabolism; map01230 Biosynthesis of amino acids
J9VFV3	Large subunit ribosomal protein L27Ae OS=Cryptococcus neoformans var. grubii serotype A (strain H99 / ATCC 208821 / CBS 10515 / FGSC 9487) OX=235443 GN=CNAG_03747 PE=3 SV=1	CNAG_03747	1.53253	0.0317426	Up	38.73	6	6	6	62266.3	69867.9	45192.5	83671.4	92332.5	95754.4	0.761081	0.853995	0.552388	1.02272	1.12858	1.17041	mitochondria	K02900	RP-L27Ae, RPL27A; large subunit ribosomal protein L27Ae	map03010 Ribosome	GO:0002181 cytoplasmic translation; GO:0006412 translation; GO:0006518 peptide metabolic process; GO:0006807 nitrogen compound metabolic process; GO:0008152 metabolic process; GO:0009058 biosynthetic process; GO:0009059 macromolecule biosynthetic process; GO:0009987 cellular process; GO:0010467 gene expression; GO:0019538 protein metabolic process; GO:0034641 cellular nitrogen compound metabolic …	GO:0005622 intracellular anatomical structure; GO:0005634 nucleus; GO:0005737 cytoplasm; GO:0005829 cytosol; GO:0005840 ribosome; GO:0015934 large ribosomal subunit; GO:0022625 cytosolic large ribosomal subunit; GO:0022626 cytosolic ribosome; GO:0030684 preribosome; GO:0030687 preribosome, large subunit precursor; GO:0032991 protein-containing complex; GO:0043226 organelle; GO:0043227 membrane-bo…	GO:0003676 nucleic acid binding; GO:0003723 RNA binding; GO:0003735 structural constituent of ribosome; GO:0005198 structural molecule activity; GO:0005488 binding; GO:0097159 organic cyclic compound binding; GO:1901363 heterocyclic compound binding;			J	KOG1742	60s ribosomal protein L15/L27
J9VFV7	D-lactate dehydrogenase OS=Cryptococcus neoformans var. grubii serotype A (strain H99 / ATCC 208821 / CBS 10515 / FGSC 9487) OX=235443 GN=CNAG_00832 PE=3 SV=1	CNAG_00832	0.609202	0.000896225	Down	10.06	4	4	4	7774.37	8584.49	8865.98	5476.44	4774.79	5115.8	1.06555	1.17658	1.21516	0.750595	0.654427	0.701166	cytoplasm	K03778	ldhA; D-lactate dehydrogenase [EC:1.1.1.28]	map00620 Pyruvate metabolism; map01100 Metabolic pathways		GO:0005622 intracellular anatomical structure; GO:0005634 nucleus; GO:0005737 cytoplasm; GO:0043226 organelle; GO:0043227 membrane-bounded organelle; GO:0043229 intracellular organelle; GO:0043231 intracellular membrane-bounded organelle;				E	KOG0068	D-3-phosphoglycerate dehydrogenase, D-isomer-specific 2-hydroxy acid dehydrogenase superfamily
J9VFX9	DNA binding protein Ncp1 OS=Cryptococcus neoformans var. grubii serotype A (strain H99 / ATCC 208821 / CBS 10515 / FGSC 9487) OX=235443 GN=CNAG_03771 PE=4 SV=2	CNAG_03771	0.552203	1.33973e-06	Down	25	15	15	15	200671	196438	192187	109186	108239	107986	1.18132	1.1564	1.13137	0.64276	0.637185	0.635696	nucleus
J9VG15	NADH dehydrogenase (Ubiquinone) 1 alpha subcomplex 4 OS=Cryptococcus neoformans var. grubii serotype A (strain H99 / ATCC 208821 / CBS 10515 / FGSC 9487) OX=235443 GN=CNAG_00149 PE=4 SV=1	CNAG_00149	2.29144	0.00124098	Up	21.51	2	2	2	2678.78	2275.68	1877.55	5133.76	5310.71	5210.65	0.466961	0.396693	0.327292	0.89491	0.925755	0.908313	mitochondria	K03948	NDUFA4; NADH dehydrogenase (ubiquinone) 1 alpha subcomplex subunit 4	map00190 Oxidative phosphorylation; map01100 Metabolic pathways
J9VG29	Pre-60S factor REI1 OS=Cryptococcus neoformans var. grubii serotype A (strain H99 / ATCC 208821 / CBS 10515 / FGSC 9487) OX=235443 GN=CNAG_06742 PE=3 SV=1	CNAG_06742	1.67474	0.0270866	Up	23.73	10	10	10	3806.83	5355.52	5757.21	7787.99	7409.34	9789.04	0.533509	0.750551	0.806846	1.09145	1.03838	1.37189	nucleus	K14816	REI1; pre-60S factor REI1		GO:0000003 reproduction; GO:0000278 mitotic cell cycle; GO:0006810 transport; GO:0006913 nucleocytoplasmic transport; GO:0007049 cell cycle; GO:0007114 cell budding; GO:0007117 budding cell bud growth; GO:0009987 cellular process; GO:0019954 asexual reproduction; GO:0022414 reproductive process; GO:0022613 ribonucleoprotein complex biogenesis; GO:0032505 reproduction of a single-celled organism; …	GO:0005622 intracellular anatomical structure; GO:0005737 cytoplasm; GO:0005829 cytosol; GO:0005840 ribosome; GO:0015934 large ribosomal subunit; GO:0022625 cytosolic large ribosomal subunit; GO:0022626 cytosolic ribosome; GO:0030684 preribosome; GO:0030687 preribosome, large subunit precursor; GO:0032991 protein-containing complex; GO:0043226 organelle; GO:0043228 non-membrane-bounded organelle;…	GO:0003676 nucleic acid binding; GO:0003677 DNA binding; GO:0005488 binding; GO:0043565 sequence-specific DNA binding; GO:0097159 organic cyclic compound binding; GO:1901363 heterocyclic compound binding;			R	KOG2785	C2H2-type Zn-finger protein
J9VG45	Ubiquitin carboxyl-terminal hydrolase OS=Cryptococcus neoformans var. grubii serotype A (strain H99 / ATCC 208821 / CBS 10515 / FGSC 9487) OX=235443 GN=CNAG_00180 PE=3 SV=1	CNAG_00180	0.665885	0.0408955	Down	17.65	4	4	4	37663.3	38896.6	48281.1	24866	23885.9	34377.9	0.942752	0.973623	1.20853	0.622422	0.597889	0.860515	cytoplasm	K05609	UCHL3, YUH1; ubiquitin carboxyl-terminal hydrolase L3 [EC:3.4.19.12]		GO:0000338 protein deneddylation; GO:0006508 proteolysis; GO:0006807 nitrogen compound metabolic process; GO:0008152 metabolic process; GO:0009987 cellular process; GO:0010992 ubiquitin recycling; GO:0016579 protein deubiquitination; GO:0019538 protein metabolic process; GO:0019725 cellular homeostasis; GO:0036211 protein modification process; GO:0042592 homeostatic process; GO:0043170 macromolec…	GO:0005622 intracellular anatomical structure; GO:0005737 cytoplasm;	GO:0003824 catalytic activity; GO:0004843 cysteine-type deubiquitinase activity; GO:0008233 peptidase activity; GO:0008234 cysteine-type peptidase activity; GO:0016787 hydrolase activity; GO:0019783 ubiquitin-like protein peptidase activity; GO:0019784 deNEDDylase activity; GO:0101005 deubiquitinase activity; GO:0140096 catalytic activity, acting on a protein;	PF01088	PF01088 Ubiquitin carboxyl-terminal hydrolase, family 1	O	KOG1415	Ubiquitin C-terminal hydrolase UCHL1
J9VGC9	Bola-like protein OS=Cryptococcus neoformans var. grubii serotype A (strain H99 / ATCC 208821 / CBS 10515 / FGSC 9487) OX=235443 GN=CNAG_03927 PE=3 SV=1	CNAG_03927	0.492256	0.0334995	Down	12.71	2	2	2	10885.4	16302.9	11123.1	4608.96	5579.72	8670.32	1.02419	1.53392	1.04656	0.433651	0.524988	0.815779	mitochondria	K22075	BOLA3; BolA-like protein 3		GO:0006807 nitrogen compound metabolic process; GO:0008152 metabolic process; GO:0010467 gene expression; GO:0019538 protein metabolic process; GO:0043170 macromolecule metabolic process; GO:0044238 primary metabolic process; GO:0051604 protein maturation; GO:0071704 organic substance metabolic process; GO:0097428 protein maturation by iron-sulfur cluster transfer; GO:0106035 protein maturation b…	GO:0005622 intracellular anatomical structure; GO:0005737 cytoplasm; GO:0005739 mitochondrion; GO:0005759 mitochondrial matrix; GO:0031974 membrane-enclosed lumen; GO:0043226 organelle; GO:0043227 membrane-bounded organelle; GO:0043229 intracellular organelle; GO:0043231 intracellular membrane-bounded organelle; GO:0043233 organelle lumen; GO:0070013 intracellular organelle lumen;				T	KOG3348	BolA (bacterial stress-induced morphogen)-related protein
J9VGD6	Uncharacterized protein OS=Cryptococcus neoformans var. grubii serotype A (strain H99 / ATCC 208821 / CBS 10515 / FGSC 9487) OX=235443 GN=CNAG_03937 PE=4 SV=1	CNAG_03937	0.644856	0.000110995	Down	41.18	5	5	5	56631.7	57377.4	55439.9	37789.3	34519	36961.9	1.0585	1.07244	1.03622	0.706316	0.645191	0.690851	nucleus
J9VGL2	Uncharacterized protein OS=Cryptococcus neoformans var. grubii serotype A (strain H99 / ATCC 208821 / CBS 10515 / FGSC 9487) OX=235443 GN=CNAG_00337 PE=4 SV=1	CNAG_00337	1.62318	0.0264925	Up	13.78	9	9	9	23860.5	27184.6	17236.8	39574.1	38048.4	33211.4	1.01192	1.1529	0.731012	1.67834	1.61363	1.40849	nucleus
J9VGM3	DUF2423 domain-containing protein OS=Cryptococcus neoformans var. grubii serotype A (strain H99 / ATCC 208821 / CBS 10515 / FGSC 9487) OX=235443 GN=CNAG_04037 PE=4 SV=1	CNAG_04037	2.33193	0.0432893	Up	11.21	1	1	1	567.164	1565.5	1049.56	2576.23	1987.09	2857.39	0.259872	0.717304	0.480903	1.18041	0.910474	1.30924	nucleus
J9VGR4	protein-L-isoaspartate(D-aspartate) O-methyltransferase OS=Cryptococcus neoformans var. grubii serotype A (strain H99 / ATCC 208821 / CBS 10515 / FGSC 9487) OX=235443 GN=CNAG_03837 PE=3 SV=1	CNAG_03837	0.651534	0.00095298	Down	16.53	4	4	4	24703.5	21875.8	22933.7	15572.9	14086.4	15630.8	1.13026	1.00089	1.04929	0.712509	0.644497	0.715158	cytoplasm	K00573	E2.1.1.77, pcm; protein-L-isoaspartate(D-aspartate) O-methyltransferase [EC:2.1.1.77]		GO:0006479 protein methylation; GO:0006807 nitrogen compound metabolic process; GO:0008152 metabolic process; GO:0008213 protein alkylation; GO:0009987 cellular process; GO:0019538 protein metabolic process; GO:0030091 protein repair; GO:0032259 methylation; GO:0036211 protein modification process; GO:0043170 macromolecule metabolic process; GO:0043412 macromolecule modification; GO:0043414 macro…		GO:0003824 catalytic activity; GO:0004719 protein-L-isoaspartate (D-aspartate) O-methyltransferase activity; GO:0008168 methyltransferase activity; GO:0008171 O-methyltransferase activity; GO:0008276 protein methyltransferase activity; GO:0008757 S-adenosylmethionine-dependent methyltransferase activity; GO:0010340 carboxyl-O-methyltransferase activity; GO:0016740 transferase activity; GO:0016741…			O	KOG1661	Protein-L-isoaspartate(D-aspartate) O-methyltransferase
J9VGU8	SMP domain-containing protein OS=Cryptococcus neoformans var. grubii serotype A (strain H99 / ATCC 208821 / CBS 10515 / FGSC 9487) OX=235443 GN=CNAG_03873 PE=4 SV=1	CNAG_03873	0.632287	0.000667229	Down	21.24	5	5	5	18321.2	18585.5	16450.9	11892.7	10952.2	10892.4	0.915459	0.928665	0.822005	0.594245	0.547251	0.544263	nucleus									O	KOG1873	Ubiquitin-specific protease
J9VGZ3	AN1-type domain-containing protein OS=Cryptococcus neoformans var. grubii serotype A (strain H99 / ATCC 208821 / CBS 10515 / FGSC 9487) OX=235443 GN=CNAG_03913 PE=4 SV=1	CNAG_03913	1.59242	0.00809377	Up	12.73	3	3	3	6221.46	5632.31	5056.45	10235.2	8733.46	7959.47	0.874644	0.791819	0.710861	1.43892	1.22779	1.11898	nucleus									R	KOG3183	Predicted Zn-finger protein
J9VH09	RNA-binding protein with serine-rich domain 1 OS=Cryptococcus neoformans var. grubii serotype A (strain H99 / ATCC 208821 / CBS 10515 / FGSC 9487) OX=235443 GN=CNAG_02995 PE=4 SV=2	CNAG_02995	1.75141	0.0224068	Up	6.72	2	2	2	8912.16	9633.28	6836.7	12090.5	14429.1	17935	0.764161	0.825992	0.586203	1.03668	1.2372	1.53781	nucleus	K14325	RNPS1; RNA-binding protein with serine-rich domain 1	map03013 Nucleocytoplasmic transport; map03015 mRNA surveillance pathway				PF00076	PF00076 RNA recognition motif. (a.k.a. RRM, RBD, or RNP domain)	A	KOG4209	Splicing factor RNPS1, SR protein superfamily
J9VH97	CENP-V/GFA domain-containing protein OS=Cryptococcus neoformans var. grubii serotype A (strain H99 / ATCC 208821 / CBS 10515 / FGSC 9487) OX=235443 GN=CNAG_04043 PE=3 SV=2	CNAG_04043	0.563168	0.00104031	Down	35.04	5	5	5	38139.4	37804.4	35905.1	21658.5	18428.8	22902.4	0.989367	0.980677	0.931407	0.561839	0.478058	0.594107	mitochondria							PF04828	PF04828 Glutathione-dependent formaldehyde-activating enzyme
J9VHC7	Chloride channel protein, nucleotide-sensitive, 1A OS=Cryptococcus neoformans var. grubii serotype A (strain H99 / ATCC 208821 / CBS 10515 / FGSC 9487) OX=235443 GN=CNAG_02879 PE=4 SV=1	CNAG_02879	3.26135	0.0397025	Up	8.44	2	2	2	6120.71	3837.72	1828.72	15930.4	14649.5	7862.08	1.23913	0.776944	0.370223	3.2251	2.96578	1.59167	nucleus	K05019	CLNS1A; chloride channel, nucleotide-sensitive, 1A					PF03517	PF03517 Regulator of volume decrease after cellular swelling	P	KOG3238	Chloride ion current inducer protein
J9VHD7	Uncharacterized protein OS=Cryptococcus neoformans var. grubii serotype A (strain H99 / ATCC 208821 / CBS 10515 / FGSC 9487) OX=235443 GN=CNAG_04088 PE=4 SV=1	CNAG_04088	0.421826	1.27601e-05	Down	29.6	4	4	4	16831.7	17958.4	18504.8	7517.51	7708.27	7255.37	1.66663	1.7782	1.8323	0.744365	0.763253	0.718408	mitochondria	K22866	TCTEX1D2; tctex1 domain-containing protein 2
J9VHE3	WSC domain-containing protein OS=Cryptococcus neoformans var. grubii serotype A (strain H99 / ATCC 208821 / CBS 10515 / FGSC 9487) OX=235443 GN=CNAG_02864 PE=4 SV=1	CNAG_02864	1.80651	0.00304108	Up	4.98	1	1	1	2451.79	3083.63	3134.82	5376.12	4738.05	5548.74	0.188363	0.236905	0.240838	0.41303	0.364009	0.426292	extracellular
J9VHE6	ATP-binding cassette, subfamily G (WHITE), member 2, PDR OS=Cryptococcus neoformans var. grubii serotype A (strain H99 / ATCC 208821 / CBS 10515 / FGSC 9487) OX=235443 GN=CNAG_04098 PE=4 SV=2	CNAG_04098	0.624006	0.00125892	Down	14.91	24	24	14	24871.6	24188.5	20913.7	15133.7	14476.4	14054	1.10739	1.07698	0.93117	0.673819	0.644553	0.625746	plasma membrane	K08711	PDR, CDR1; ATP-binding cassette, subfamily G (WHITE), member 2, PDR	map02010 ABC transporters	GO:0000724 double-strand break repair via homologous recombination; GO:0000725 recombinational repair; GO:0006139 nucleobase-containing compound metabolic process; GO:0006259 DNA metabolic process; GO:0006281 DNA repair; GO:0006302 double-strand break repair; GO:0006310 DNA recombination; GO:0006725 cellular aromatic compound metabolic process; GO:0006807 nitrogen compound metabolic process; GO:0…	GO:0000322 storage vacuole; GO:0000323 lytic vacuole; GO:0000324 fungal-type vacuole; GO:0005622 intracellular anatomical structure; GO:0005737 cytoplasm; GO:0005739 mitochondrion; GO:0005773 vacuole; GO:0005886 plasma membrane; GO:0009986 cell surface; GO:0016020 membrane; GO:0043226 organelle; GO:0043227 membrane-bounded organelle; GO:0043229 intracellular organelle; GO:0043231 intracellular me…	GO:0000166 nucleotide binding; GO:0003824 catalytic activity; GO:0005215 transporter activity; GO:0005319 lipid transporter activity; GO:0005488 binding; GO:0005496 steroid binding; GO:0005524 ATP binding; GO:0005548 phospholipid transporter activity; GO:0008289 lipid binding; GO:0008559 ABC-type xenobiotic transporter activity; GO:0015244 fluconazole transmembrane transporter activity; GO:001531…	PF14510; PF00005	PF14510 ABC-transporter N-terminal; PF00005 ABC transporter	Q	KOG0065	Pleiotropic drug resistance proteins (PDR1-15), ABC superfamily
J9VHF5	Sugar transporter OS=Cryptococcus neoformans var. grubii serotype A (strain H99 / ATCC 208821 / CBS 10515 / FGSC 9487) OX=235443 GN=CNAG_06963 PE=3 SV=1	CNAG_06963	2.2392	0.00213397	Up	4.68	3	3	3	5091.91	4073.17	3630.79	10192.8	9988.33	8471.32	0.541605	0.433246	0.386192	1.08416	1.06242	0.901058	plasma membrane	K08139	HXT; MFS transporter, SP family, sugar:H+ symporter	map04113 Meiosis - yeast						R	KOG0254	Predicted transporter (major facilitator superfamily)
J9VHG7	Cytochrome P450 monooxygenase pc-2 OS=Cryptococcus neoformans var. grubii serotype A (strain H99 / ATCC 208821 / CBS 10515 / FGSC 9487) OX=235443 GN=CNAG_02841 PE=3 SV=1	CNAG_02841	0.482214	0.0439722	Down	5.75	3	3	3	2157.74	2027.23	2551.92	1009.79	1599.12	639.713	1.18443	1.11279	1.4008	0.554295	0.877791	0.351152	plasma membrane							PF00067	PF00067 Cytochrome P450	QI	KOG0157	Cytochrome P450 CYP4/CYP19/CYP26 subfamilies
J9VHI2	DUF427 domain-containing protein OS=Cryptococcus neoformans var. grubii serotype A (strain H99 / ATCC 208821 / CBS 10515 / FGSC 9487) OX=235443 GN=CNAG_00711 PE=4 SV=1	CNAG_00711	0.588955	0.00593638	Down	21.1	2	2	2	4600.71	5549.15	4729.28	3133.58	3160.04	2469.52	1.24321	1.4995	1.27796	0.846763	0.853913	0.667319	cytoplasm							PF04248	PF04248 Domain of unknown function (DUF427)
J9VHM8	Galactinol synthase OS=Cryptococcus neoformans var. grubii serotype A (strain H99 / ATCC 208821 / CBS 10515 / FGSC 9487) OX=235443 GN=CNAG_02790 PE=4 SV=1	CNAG_02790	1.59456	0.0213415	Up	5.93	2	2	2	2305.29	2974.69		4166.05	3957.1	4505.75	0.914404	1.17992		1.65248	1.5696	1.78723	extracellular	K18819	GOLS; inositol 3-alpha-galactosyltransferase [EC:2.4.1.123]	map00052 Galactose metabolism; map01100 Metabolic pathways						G	KOG1950	Glycosyl transferase, family 8 - glycogenin
J9VHQ6	Cyclase OS=Cryptococcus neoformans var. grubii serotype A (strain H99 / ATCC 208821 / CBS 10515 / FGSC 9487) OX=235443 GN=CNAG_00011 PE=3 SV=1	CNAG_00011	0.536917	0.000820566	Down	12.5	4	4	4	18116.6	19963.5	18857.9	9535.11	9525.06	11510.8	1.39429	1.53643	1.45134	0.73384	0.733067	0.885893	cytoskeleton
J9VHU4	MFS transporter, SIT family, siderophore-iron:H symporter OS=Cryptococcus neoformans var. grubii serotype A (strain H99 / ATCC 208821 / CBS 10515 / FGSC 9487) OX=235443 GN=CNAG_00815 PE=3 SV=1	CNAG_00815	1.52732	0.00382763	Up	9.27	5	5	5	7737.12	9473.7	7746.15	13267.1	12546.9	12303.2	0.776181	0.950393	0.777087	1.33094	1.25869	1.23425	plasma membrane	K08197	ARN; MFS transporter, SIT family, siderophore-iron:H+ symporter							R	KOG0254	Predicted transporter (major facilitator superfamily)
J9VI27	Dehydrogenase OS=Cryptococcus neoformans var. grubii serotype A (strain H99 / ATCC 208821 / CBS 10515 / FGSC 9487) OX=235443 GN=CNAG_06759 PE=4 SV=1	CNAG_06759	0.614969	0.00398461	Down	26.37	9	8	8	31862.6	38960	31129.2	21918.8	19341.8	21436.6	0.911712	1.1148	0.890726	0.627181	0.553443	0.613384	cytoplasm				GO:0008152 metabolic process; GO:0010033 response to organic substance; GO:0010035 response to inorganic substance; GO:0010038 response to metal ion; GO:0014070 response to organic cyclic compound; GO:0042221 response to chemical; GO:0046688 response to copper ion; GO:0050896 response to stimulus; GO:1901426 response to furfural; GO:1901700 response to oxygen-containing compound;	GO:0005622 intracellular anatomical structure; GO:0005634 nucleus; GO:0005737 cytoplasm; GO:0043226 organelle; GO:0043227 membrane-bounded organelle; GO:0043229 intracellular organelle; GO:0043231 intracellular membrane-bounded organelle;	GO:0003824 catalytic activity; GO:0004029 aldehyde dehydrogenase (NAD+) activity; GO:0016491 oxidoreductase activity; GO:0016620 oxidoreductase activity, acting on the aldehyde or oxo group of donors, NAD or NADP as acceptor; GO:0016903 oxidoreductase activity, acting on the aldehyde or oxo group of donors;	PF08240; PF00107	PF08240 Alcohol dehydrogenase GroES-like domain; PF00107 Zinc-binding dehydrogenase	CR	KOG1198	Zinc-binding oxidoreductase
J9VI61	Uncharacterized protein OS=Cryptococcus neoformans var. grubii serotype A (strain H99 / ATCC 208821 / CBS 10515 / FGSC 9487) OX=235443 GN=CNAG_06718 PE=4 SV=2	CNAG_06718	0.591501	0.00665605	Down	9.85	2	2	2	3826.32	3290.64	3019.42	1793.05	2297.27	1905.36	1.11621	0.959939	0.88082	0.523065	0.670155	0.555828	nucleus
J9VI63	Spermine transporter OS=Cryptococcus neoformans var. grubii serotype A (strain H99 / ATCC 208821 / CBS 10515 / FGSC 9487) OX=235443 GN=CNAG_02561 PE=4 SV=1	CNAG_02561	2.45211	0.0156623	Up	4.49	2	2	2	1311.96	2446.66	1343.05	4152.9	3413.05	4943.9	0.479225	0.893701	0.490581	1.51695	1.2467	1.80588	plasma membrane									R	KOG0255	Synaptic vesicle transporter SVOP and related transporters (major facilitator superfamily)
J9VI72	Fungal-type protein kinase domain-containing protein OS=Cryptococcus neoformans var. grubii serotype A (strain H99 / ATCC 208821 / CBS 10515 / FGSC 9487) OX=235443 GN=CNAG_06703 PE=4 SV=1	CNAG_06703	2.20675	0.00621431	Up	22.98	15	1	1	593.195	723.931	956.648	1893.01	1591.59	1533.04	0.454102	0.554182	0.732331	1.44913	1.21839	1.17357	cytoplasm
J9VIQ7	PIN domain-containing protein OS=Cryptococcus neoformans var. grubii serotype A (strain H99 / ATCC 208821 / CBS 10515 / FGSC 9487) OX=235443 GN=CNAG_07351 PE=4 SV=2	CNAG_07351	0.469887	0.00136894	Down	3.64	4	4	4	6673.59	6178.35	5080.45	2846.04	3022.42	2557.73	1.80009	1.6665	1.37036	0.76767	0.815246	0.689904	mitochondria	K11124	SMG6, EST1A; protein SMG6 [EC:3.1.-.-]	map03015 mRNA surveillance pathway				PF13638	PF13638 PIN domain	A	KOG2162	Nonsense-mediated mRNA decay protein
J9VIV9	Transcriptional activator SPT7 OS=Cryptococcus neoformans var. grubii serotype A (strain H99 / ATCC 208821 / CBS 10515 / FGSC 9487) OX=235443 GN=CNAG_03850 PE=4 SV=2	CNAG_03850	1.67225	0.0368139	Up	5.79	5	5	5	2151.26	3607.31	2979.96	4665.29	4289.5	5658.24	0.457493	0.76714	0.633726	0.992133	0.912217	1.2033	nucleus	K11359	SPT7; transcriptional activator SPT7		GO:0000003 reproduction; GO:0000747 conjugation with cellular fusion; GO:0006325 chromatin organization; GO:0006338 chromatin remodeling; GO:0006355 regulation of DNA-templated transcription; GO:0006357 regulation of transcription by RNA polymerase II; GO:0006473 protein acetylation; GO:0006475 internal protein amino acid acetylation; GO:0006807 nitrogen compound metabolic process; GO:0006996 org…	GO:0000123 histone acetyltransferase complex; GO:0000124 SAGA complex; GO:0000228 nuclear chromosome; GO:0000785 chromatin; GO:0005622 intracellular anatomical structure; GO:0005634 nucleus; GO:0005654 nucleoplasm; GO:0005694 chromosome; GO:0005737 cytoplasm; GO:0005739 mitochondrion; GO:0031248 protein acetyltransferase complex; GO:0031974 membrane-enclosed lumen; GO:0031981 nuclear lumen; GO:00…	GO:0005198 structural molecule activity;	PF00439	PF00439 Bromodomain	BK	KOG1472	Histone acetyltransferase SAGA/ADA, catalytic subunit PCAF/GCN5 and related proteins
J9VIW8	AGC/PKA protein kinase OS=Cryptococcus neoformans var. grubii serotype A (strain H99 / ATCC 208821 / CBS 10515 / FGSC 9487) OX=235443 GN=CNAG_00396 PE=4 SV=1	CNAG_00396	0.602731	0.000223326	Down	20.78	9	9	9	147827	137735	152383	90547.4	90006.6	83409.2	1.04713	0.975643	1.0794	0.64139	0.63756	0.590827	mitochondria	K04345	PKA; protein kinase A [EC:2.7.11.11]	map04113 Meiosis - yeast; map04138 Autophagy - yeast; map04213 Longevity regulating pathway - multiple species	GO:0001403 invasive growth in response to glucose limitation; GO:0001678 intracellular glucose homeostasis; GO:0006355 regulation of DNA-templated transcription; GO:0006468 protein phosphorylation; GO:0006793 phosphorus metabolic process; GO:0006796 phosphate-containing compound metabolic process; GO:0006807 nitrogen compound metabolic process; GO:0006996 organelle organization; GO:0007005 mitoch…	GO:0000228 nuclear chromosome; GO:0000322 storage vacuole; GO:0000323 lytic vacuole; GO:0000324 fungal-type vacuole; GO:0000785 chromatin; GO:0005622 intracellular anatomical structure; GO:0005634 nucleus; GO:0005694 chromosome; GO:0005737 cytoplasm; GO:0005773 vacuole; GO:0005829 cytosol; GO:0005952 cAMP-dependent protein kinase complex; GO:0031974 membrane-enclosed lumen; GO:0031981 nuclear lum…	GO:0000166 nucleotide binding; GO:0003824 catalytic activity; GO:0004672 protein kinase activity; GO:0004674 protein serine/threonine kinase activity; GO:0004690 cyclic nucleotide-dependent protein kinase activity; GO:0004691 cAMP-dependent protein kinase activity; GO:0005488 binding; GO:0005524 ATP binding; GO:0016301 kinase activity; GO:0016740 transferase activity; GO:0016772 transferase activ…	PF00069	PF00069 Protein kinase domain	T	KOG0616	cAMP-dependent protein kinase catalytic subunit (PKA)
J9VIZ3	Isochorismatase hydrolase OS=Cryptococcus neoformans var. grubii serotype A (strain H99 / ATCC 208821 / CBS 10515 / FGSC 9487) OX=235443 GN=CNAG_06935 PE=3 SV=1	CNAG_06935	0.449694	0.000734174	Down	7.85	2	2	2	162620	161286	181115	66457.1	73856	86791.7	1.51339	1.50097	1.6855	0.618467	0.687324	0.807707	cytoplasm
J9VJ82	WD-repeat protein 23 OS=Cryptococcus neoformans var. grubii serotype A (strain H99 / ATCC 208821 / CBS 10515 / FGSC 9487) OX=235443 GN=CNAG_00528 PE=4 SV=2	CNAG_00528	2.0921	0.0144769	Up	5.78	4	4	4	3111.25	4842.57	4581.22	7921.25	7493.75	10809.6	0.477425	0.743098	0.702993	1.21552	1.14992	1.65875	nucleus	K11801	DCAF11; DDB1- and CUL4-associated factor 11							R	KOG0266	WD40 repeat-containing protein
J9VJ86	Uncharacterized protein OS=Cryptococcus neoformans var. grubii serotype A (strain H99 / ATCC 208821 / CBS 10515 / FGSC 9487) OX=235443 GN=CNAG_00532 PE=4 SV=1	CNAG_00532	2.14303	0.00435805	Up	2.86	1	1	1	1383.49	1153.19	989.732	2223.17	2974.27	2359.76	0.821996	0.685164	0.588046	1.32089	1.76715	1.40204	plasma membrane
J9VJB4	Uncharacterized protein OS=Cryptococcus neoformans var. grubii serotype A (strain H99 / ATCC 208821 / CBS 10515 / FGSC 9487) OX=235443 GN=CNAG_00563 PE=4 SV=1	CNAG_00563	0.484814	2.91669e-05	Down	35.04	9	9	9	18302	20189.6	18787.9	9239.37	9543.48	8987.04	1.45891	1.60937	1.49764	0.736497	0.760738	0.716383	extracellular
J9VJC5	Large ribosomal subunit protein eL42 OS=Cryptococcus neoformans var. grubii serotype A (strain H99 / ATCC 208821 / CBS 10515 / FGSC 9487) OX=235443 GN=CNAG_04011 PE=3 SV=1	CNAG_04011	1.60193	0.00898796	Up	29.35	5	5	5	84163.1	95380.2	68700.3	137907	124215	135547	0.747534	0.847164	0.610194	1.22489	1.10327	1.20392	mitochondria	K02921	RP-L37Ae, RPL37A; large subunit ribosomal protein L37Ae	map03010 Ribosome	GO:0002181 cytoplasmic translation; GO:0006412 translation; GO:0006518 peptide metabolic process; GO:0006807 nitrogen compound metabolic process; GO:0008152 metabolic process; GO:0009058 biosynthetic process; GO:0009059 macromolecule biosynthetic process; GO:0009987 cellular process; GO:0010467 gene expression; GO:0019538 protein metabolic process; GO:0034641 cellular nitrogen compound metabolic …	GO:0005622 intracellular anatomical structure; GO:0005737 cytoplasm; GO:0005829 cytosol; GO:0005840 ribosome; GO:0015934 large ribosomal subunit; GO:0022625 cytosolic large ribosomal subunit; GO:0022626 cytosolic ribosome; GO:0032991 protein-containing complex; GO:0043226 organelle; GO:0043228 non-membrane-bounded organelle; GO:0043229 intracellular organelle; GO:0043232 intracellular non-membran…	GO:0003735 structural constituent of ribosome; GO:0005198 structural molecule activity;			J	KOG0402	60S ribosomal protein L37
J9VJE8	Nipsnap family protein OS=Cryptococcus neoformans var. grubii serotype A (strain H99 / ATCC 208821 / CBS 10515 / FGSC 9487) OX=235443 GN=CNAG_05310 PE=3 SV=2	CNAG_05310	0.597645	0.0188328	Down	15.17	5	5	5	12677.4	13450.5	17441	7505.37	8276.45	10256.9	1.00113	1.06218	1.37731	0.592695	0.653587	0.809982	mitochondria							PF07978	PF07978 NIPSNAP	S	KOG2883	NIPSNAP1 protein
J9VJK7	Cupin domain-containing protein OS=Cryptococcus neoformans var. grubii serotype A (strain H99 / ATCC 208821 / CBS 10515 / FGSC 9487) OX=235443 GN=CNAG_03082 PE=4 SV=1	CNAG_03082	0.484063	0.00170956	Down	13.76	2	2	2	10972.1	11235.6	10030.3	5627.14	5682.24	4295.85	1.17804	1.20633	1.07692	0.604167	0.610083	0.461231	mitochondria							PF07883	PF07883 Cupin domain
J9VJP9	DNA-3-methyladenine glycosylase II OS=Cryptococcus neoformans var. grubii serotype A (strain H99 / ATCC 208821 / CBS 10515 / FGSC 9487) OX=235443 GN=CNAG_05173 PE=4 SV=2	CNAG_05173	0.635713	0.00414931	Down	10.85	5	5	5	9687.7	9625.94	10844.9	7098.52	6440.04	5633.62	1.0936	1.08663	1.22423	0.801321	0.726988	0.635955	mitochondria	K01247	alkA; DNA-3-methyladenine glycosylase II [EC:3.2.2.21]	map03410 Base excision repair	GO:0006139 nucleobase-containing compound metabolic process; GO:0006259 DNA metabolic process; GO:0006281 DNA repair; GO:0006284 base-excision repair; GO:0006285 base-excision repair, AP site formation; GO:0006304 DNA modification; GO:0006307 DNA dealkylation involved in DNA repair; GO:0006725 cellular aromatic compound metabolic process; GO:0006807 nitrogen compound metabolic process; GO:0006950…	GO:0032991 protein-containing complex; GO:0032993 protein-DNA complex;	GO:0003676 nucleic acid binding; GO:0003677 DNA binding; GO:0003684 damaged DNA binding; GO:0003824 catalytic activity; GO:0003905 alkylbase DNA N-glycosylase activity; GO:0005488 binding; GO:0008725 DNA-3-methyladenine glycosylase activity; GO:0016787 hydrolase activity; GO:0016798 hydrolase activity, acting on glycosyl bonds; GO:0016799 hydrolase activity, hydrolyzing N-glycosyl compounds; GO:0…	PF00730	PF00730 HhH-GPD superfamily base excision DNA repair protein	L	KOG1918	3-methyladenine DNA glycosidase
J9VJT8	Flavoprotein oxygenase OS=Cryptococcus neoformans var. grubii serotype A (strain H99 / ATCC 208821 / CBS 10515 / FGSC 9487) OX=235443 GN=CNAG_02996 PE=3 SV=2	CNAG_02996	0.607499	0.000540159	Down	26.07	8	8	8	16908.7	16947.2	15603.5	10574.5	9224.66	10247.4	1.12879	1.13136	1.04166	0.70593	0.615818	0.684094	mitochondria							PF01613	PF01613 Flavin reductase like domain
J9VK08	Uncharacterized protein OS=Cryptococcus neoformans var. grubii serotype A (strain H99 / ATCC 208821 / CBS 10515 / FGSC 9487) OX=235443 GN=CNAG_00783 PE=4 SV=2	CNAG_00783	0.666556	0.0244924	Down	2.81	1	1	1	3609.56	4309.44	3724.55	3116.78	2188.39	2455.91	1.00487	1.19971	1.03688	0.867684	0.609228	0.683704	nucleus
J9VK61	LEA domain protein OS=Cryptococcus neoformans var. grubii serotype A (strain H99 / ATCC 208821 / CBS 10515 / FGSC 9487) OX=235443 GN=CNAG_00848 PE=4 SV=2	CNAG_00848	0.64092	0.0429157	Down	41.46	47	47	47	244912	188207	186509	125536	106869	164727	0.77934	0.598898	0.593495	0.399471	0.34007	0.524182	nucleus
J9VKL8	Palmitoyl-protein thioesterase 1 OS=Cryptococcus neoformans var. grubii serotype A (strain H99 / ATCC 208821 / CBS 10515 / FGSC 9487) OX=235443 GN=CNAG_00098 PE=4 SV=1	CNAG_00098	2.31582	0.0219509	Up	3.95	1	1	1	2355.85	1141.65	2040.99	5110.52	3800.64	3915.01	0.643067	0.311632	0.557121	1.395	1.03745	1.06866	extracellular	K01074	PPT; palmitoyl-protein thioesterase [EC:3.1.2.22]	map00062 Fatty acid elongation; map01100 Metabolic pathways; map01212 Fatty acid metabolism	GO:0002084 protein depalmitoylation; GO:0006486 protein glycosylation; GO:0006487 protein N-linked glycosylation; GO:0006629 lipid metabolic process; GO:0006643 membrane lipid metabolic process; GO:0006665 sphingolipid metabolic process; GO:0006807 nitrogen compound metabolic process; GO:0006873 intracellular monoatomic ion homeostasis; GO:0006885 regulation of pH; GO:0007035 vacuolar acidificati…	GO:0005622 intracellular anatomical structure; GO:0005737 cytoplasm; GO:0005783 endoplasmic reticulum; GO:0005789 endoplasmic reticulum membrane; GO:0012505 endomembrane system; GO:0016020 membrane; GO:0031984 organelle subcompartment; GO:0042175 nuclear outer membrane-endoplasmic reticulum membrane network; GO:0043226 organelle; GO:0043227 membrane-bounded organelle; GO:0043229 intracellular org…	GO:0003824 catalytic activity; GO:0008474 palmitoyl-(protein) hydrolase activity; GO:0016462 pyrophosphatase activity; GO:0016787 hydrolase activity; GO:0016788 hydrolase activity, acting on ester bonds; GO:0016790 thiolester hydrolase activity; GO:0016817 hydrolase activity, acting on acid anhydrides; GO:0016818 hydrolase activity, acting on acid anhydrides, in phosphorus-containing anhydrides; …	PF02089	PF02089 Palmitoyl protein thioesterase	IO	KOG2541	Palmitoyl protein thioesterase
J9VKM3	NAD binding dehydrogenase OS=Cryptococcus neoformans var. grubii serotype A (strain H99 / ATCC 208821 / CBS 10515 / FGSC 9487) OX=235443 GN=CNAG_02718 PE=4 SV=1	CNAG_02718	0.522989	0.000233814	Down	29.11	10	10	10	9199.41	10777.5	10648.4	5383.31	5382.71	5250.67	0.888918	1.04141	1.02893	0.520177	0.520119	0.50736	mitochondria							PF08635	PF08635 Putative oxidoreductase C terminal domain
J9VKN5	POT family proton-dependent oligopeptide transporter OS=Cryptococcus neoformans var. grubii serotype A (strain H99 / ATCC 208821 / CBS 10515 / FGSC 9487) OX=235443 GN=CNAG_01119 PE=3 SV=1	CNAG_01119	0.129916	2.69452e-05	Down	13.13	8	8	8	32916.7	29952.1	33981.9	4941.63	3898.16	3742.7	0.927793	0.844232	0.957817	0.139285	0.109874	0.105492	plasma membrane	K03305	TC.POT; proton-dependent oligopeptide transporter, POT family							E	KOG1237	H+/oligopeptide symporter
J9VKQ3	Zf-C3HC4 type zinc finger protein OS=Cryptococcus neoformans var. grubii serotype A (strain H99 / ATCC 208821 / CBS 10515 / FGSC 9487) OX=235443 GN=CNAG_03689 PE=3 SV=2	CNAG_03689	0.657609	0.00721604	Down	9.59	6	6	6	17806.2	14743.4	15881.1	10305.7	11906.8	9635.97	1.30892	1.08378	1.16741	0.757564	0.87526	0.708333	nucleus				GO:0006807 nitrogen compound metabolic process; GO:0006950 response to stress; GO:0007154 cell communication; GO:0008152 metabolic process; GO:0009267 cellular response to starvation; GO:0009605 response to external stimulus; GO:0009987 cellular process; GO:0009991 response to extracellular stimulus; GO:0019538 protein metabolic process; GO:0031667 response to nutrient levels; GO:0031668 cellular…	GO:0005622 intracellular anatomical structure; GO:0005737 cytoplasm;	GO:0003824 catalytic activity; GO:0016740 transferase activity; GO:0019787 ubiquitin-like protein transferase activity; GO:0061659 ubiquitin-like protein ligase activity; GO:0140096 catalytic activity, acting on a protein;			R	KOG2789	Putative Zn-finger protein
J9VKU3	General transcription factor 3C polypeptide 4 OS=Cryptococcus neoformans var. grubii serotype A (strain H99 / ATCC 208821 / CBS 10515 / FGSC 9487) OX=235443 GN=CNAG_00163 PE=4 SV=2	CNAG_00163	0.641288	0.00820493	Down	4.16	3	3	3	2826.14	2345	2950.02	1829.72	1542.92	1835.36	1.33016	1.10371	1.38847	0.861184	0.726198	0.863839	plasma membrane	K11310	GTF3C4, KAT12; general transcription factor 3C polypeptide 4 [EC:2.3.1.48]					PF12657	PF12657 Transcription factor IIIC subunit delta N-term
J9VKU4	Phospholipid transporter OS=Cryptococcus neoformans var. grubii serotype A (strain H99 / ATCC 208821 / CBS 10515 / FGSC 9487) OX=235443 GN=CNAG_01055 PE=4 SV=2	CNAG_01055	1.97779	0.00010621	Up	6.61	3	3	3	1089.25	1213.7	1102.19	2257.08	2348.59	2128.98	0.487878	0.543619	0.493674	1.01095	1.05194	0.953576	plasma membrane				GO:0001407 glycerophosphodiester transmembrane transport; GO:0006810 transport; GO:0006811 monoatomic ion transport; GO:0006820 monoatomic anion transport; GO:0015711 organic anion transport; GO:0015748 organophosphate ester transport; GO:0034220 monoatomic ion transmembrane transport; GO:0051179 localization; GO:0051234 establishment of localization; GO:0055085 transmembrane transport; GO:007170…	GO:0005886 plasma membrane; GO:0016020 membrane; GO:0071944 cell periphery;	GO:0001406 glycerophosphodiester transmembrane transporter activity; GO:0005215 transporter activity; GO:0008509 monoatomic anion transmembrane transporter activity; GO:0008514 organic anion transmembrane transporter activity; GO:0015075 monoatomic ion transmembrane transporter activity; GO:0015605 organophosphate ester transmembrane transporter activity; GO:0022857 transmembrane transporter acti…			P	KOG0252	Inorganic phosphate transporter
J9VKX0	Short-chain dehydrogenase/reductase SDR OS=Cryptococcus neoformans var. grubii serotype A (strain H99 / ATCC 208821 / CBS 10515 / FGSC 9487) OX=235443 GN=CNAG_03754 PE=3 SV=2	CNAG_03754	0.289421	0.00652577	Down	12.3	3	3	3	5813.96	6033.92	5670.14	2570.1	1386.43	1113.56	1.74262	1.80855	1.69952	0.770338	0.415556	0.333768	cytoplasm							PF13561	PF13561 Enoyl-(Acyl carrier protein) reductase	R	KOG0725	Reductases with broad range of substrate specificities
J9VKY2	Hypervirulence associated protein TUDOR domain-containing protein OS=Cryptococcus neoformans var. grubii serotype A (strain H99 / ATCC 208821 / CBS 10515 / FGSC 9487) OX=235443 GN=CNAG_02591 PE=1 SV=1	CNAG_02591	0.578616	0.0264167	Down	46.67	3	3	3	9881.91	13918.4	9113.56	5926.51	5633.79	7484.18	0.63171	0.889746	0.582592	0.378857	0.360145	0.478433	nucleus							PF11160	PF11160 Hypervirulence associated proteins TUDOR domain
J9VKZ2	Ferric-chelate reductase OS=Cryptococcus neoformans var. grubii serotype A (strain H99 / ATCC 208821 / CBS 10515 / FGSC 9487) OX=235443 GN=CNAG_07334 PE=3 SV=1	CNAG_07334	1.59822	0.00536894	Up	12.2	8	8	8	6842.19	7345.6	8334.29	13547.6	11298.5	11149.1	0.679624	0.729627	0.827832	1.34566	1.12226	1.10742	plasma membrane	K00521	E1.16.1.7; ferric-chelate reductase [EC:1.16.1.7]					PF08022; PF08030	PF08022 FAD-binding domain; PF08030 Ferric reductase NAD binding domain	PQ	KOG0039	Ferric reductase, NADH/NADPH oxidase and related proteins
J9VL21	Cytochrome b mRNA-processing protein 4 OS=Cryptococcus neoformans var. grubii serotype A (strain H99 / ATCC 208821 / CBS 10515 / FGSC 9487) OX=235443 GN=CNAG_01215 PE=3 SV=2	CNAG_01215	0.572562	0.0204022	Down	20	2	2	2	4691.35	4371.14	3424.55	2217.06	2945.41	1987.14	1.29324	1.20497	0.944027	0.611165	0.811945	0.547784	mitochondria
J9VL24	Aromatic amino acid aminotransferase I OS=Cryptococcus neoformans var. grubii serotype A (strain H99 / ATCC 208821 / CBS 10515 / FGSC 9487) OX=235443 GN=CNAG_03808 PE=3 SV=2	CNAG_03808	0.486192	0.0153541	Down	6.13	4	4	4	2690.54	1944.34	2404.69		1028.6	1253.12	1.16236	0.839986	1.03886		0.444372	0.541368	plasma membrane	K00838	ARO8; aromatic amino acid aminotransferase I / 2-aminoadipate transaminase [EC:2.6.1.57 2.6.1.39 2.6.1.27 2.6.1.5]	map00130 Ubiquinone and other terpenoid-quinone biosynthesis; map00270 Cysteine and methionine metabolism; map00300 Lysine biosynthesis; map00350 Tyrosine metabolism; map00360 Phenylalanine metabolism; map00380 Tryptophan metabolism; map00400 Phenylalanine, tyrosine and tryptophan biosynthesis; map01100 Metabolic pathways; map01110 Biosynthesis of secondary metabolites; map01210 2-Oxocarboxylic a…				PF00155	PF00155 Aminotransferase class I and II	E	KOG0634	Aromatic amino acid aminotransferase and related proteins
J9VL42	Guanyl nucleotide binding protein OS=Cryptococcus neoformans var. grubii serotype A (strain H99 / ATCC 208821 / CBS 10515 / FGSC 9487) OX=235443 GN=CNAG_00927 PE=4 SV=1	CNAG_00927	0.630446	0.0181647	Down	6.31	2	2	2	3367.8	3531.3	4805.66	2480.3	2306.72	2592.2	1.16735	1.22402	1.66574	0.85972	0.799554	0.898507	nucleus	K23314	WRAP53, TCAB1; telomerase Cajal body protein 1		GO:0008277 regulation of G protein-coupled receptor signaling pathway; GO:0009966 regulation of signal transduction; GO:0009968 negative regulation of signal transduction; GO:0010646 regulation of cell communication; GO:0010648 negative regulation of cell communication; GO:0010969 regulation of pheromone-dependent signal transduction involved in conjugation with cellular fusion; GO:0023051 regula…	GO:0005622 intracellular anatomical structure; GO:0005834 heterotrimeric G-protein complex; GO:0005886 plasma membrane; GO:0009898 cytoplasmic side of plasma membrane; GO:0016020 membrane; GO:0019897 extrinsic component of plasma membrane; GO:0019898 extrinsic component of membrane; GO:0031234 extrinsic component of cytoplasmic side of plasma membrane; GO:0032991 protein-containing complex; GO:00…				R	KOG2919	Guanine nucleotide-binding protein
J9VL43	Alpha-aminoadipic semialdehyde synthase OS=Cryptococcus neoformans var. grubii serotype A (strain H99 / ATCC 208821 / CBS 10515 / FGSC 9487) OX=235443 GN=CNAG_00247 PE=3 SV=2	CNAG_00247	0.119001	4.98794e-06	Down	19.92	19	19	19	89380.8	88393.5	79731.5	11188.6	9307.57	10147.4	1.31985	1.30527	1.17736	0.165218	0.137441	0.149843	mitochondria	K14157	AASS; alpha-aminoadipic semialdehyde synthase [EC:1.5.1.8 1.5.1.9]	map00310 Lysine degradation; map01100 Metabolic pathways; map01110 Biosynthesis of secondary metabolites				PF05222; PF16653	PF05222 Alanine dehydrogenase/PNT, N-terminal domain; PF16653 Saccharopine dehydrogenase C-terminal domain	E	KOG0172	Lysine-ketoglutarate reductase/saccharopine dehydrogenase
J9VL97	Impact N-terminal domain-containing protein OS=Cryptococcus neoformans var. grubii serotype A (strain H99 / ATCC 208821 / CBS 10515 / FGSC 9487) OX=235443 GN=CNAG_03869 PE=3 SV=2	CNAG_03869	0.357995	0.014762	Down	4.45	1	1	1	1143	1525.28	1897.82	501.196		588.565	1.12108	1.49602	1.86142	0.491582		0.577275	mitochondria									S	KOG3299	Uncharacterized conserved protein
J9VLA3	Oxidoreductase OS=Cryptococcus neoformans var. grubii serotype A (strain H99 / ATCC 208821 / CBS 10515 / FGSC 9487) OX=235443 GN=CNAG_03874 PE=4 SV=1	CNAG_03874	0.546473	6.66054e-05	Down	13.94	6	6	6	8328.29	9123.92	8396.4	4561.36	4686.81	4877.4	1.19965	1.31425	1.20946	0.65704	0.675111	0.702564	mitochondria	K22745	AIFM2; apoptosis-inducing factor 2					PF07992	PF07992 Pyridine nucleotide-disulphide oxidoreductase	C	KOG2495	NADH-dehydrogenase (ubiquinone)
J9VLA5	Peroxin domain-containing protein OS=Cryptococcus neoformans var. grubii serotype A (strain H99 / ATCC 208821 / CBS 10515 / FGSC 9487) OX=235443 GN=CNAG_07350 PE=4 SV=2	CNAG_07350	0.575889	0.0341612	Down	4.46	2	2	2	3043.95	2234.52	2690.62	1975.96	1459.59	1153.76	1.35896	0.997591	1.20121	0.882158	0.651627	0.515091	nucleus
J9VLD3	Class III aminotransferase OS=Cryptococcus neoformans var. grubii serotype A (strain H99 / ATCC 208821 / CBS 10515 / FGSC 9487) OX=235443 GN=CNAG_07802 PE=3 SV=2	CNAG_07802	4.60166	0.000493792	Up	8.78	4	4	4		877.506	1064.09	4132.74	4424.22	4844.88		0.302847	0.367242	1.4263	1.5269	1.67208	mitochondria	K10590	TRIP12; E3 ubiquitin-protein ligase TRIP12 [EC:2.3.2.26]	map04120 Ubiquitin mediated proteolysis			GO:0003824 catalytic activity; GO:0005488 binding; GO:0008483 transaminase activity; GO:0016740 transferase activity; GO:0016769 transferase activity, transferring nitrogenous groups; GO:0019842 vitamin binding; GO:0030170 pyridoxal phosphate binding; GO:0036094 small molecule binding; GO:0043167 ion binding; GO:0043168 anion binding; GO:0070279 vitamin B6 binding; GO:0097159 organic cyclic compo…	PF00202	PF00202 Aminotransferase class-III	E	KOG1404	Alanine-glyoxylate aminotransferase AGT2
J9VLD8	Thioredoxin domain-containing protein OS=Cryptococcus neoformans var. grubii serotype A (strain H99 / ATCC 208821 / CBS 10515 / FGSC 9487) OX=235443 GN=CNAG_05001 PE=3 SV=1	CNAG_05001	0.659158	0.00505157	Down	7.56	1	1	1	17510	14290.3	17337.1	10843.5	11393.8	10152	1.39924	1.14195	1.38542	0.866512	0.910486	0.811253	nucleus	K12858	DDX23, PRP28; ATP-dependent RNA helicase DDX23/PRP28 [EC:3.6.4.13]	map03040 Spliceosome
J9VLE0	Aldehyde dehydrogenase (NAD ) OS=Cryptococcus neoformans var. grubii serotype A (strain H99 / ATCC 208821 / CBS 10515 / FGSC 9487) OX=235443 GN=CNAG_01078 PE=3 SV=1	CNAG_01078	0.613998	0.00240764	Down	4.44	2	2	2	5521.9	5000.4	5415.25	3070.71	3016.05	3698.87	1.70296	1.54213	1.67007	0.947009	0.930152	1.14073	cytoplasm	K00128	ALDH; aldehyde dehydrogenase (NAD+) [EC:1.2.1.3]	map00010 Glycolysis / Gluconeogenesis; map00053 Ascorbate and aldarate metabolism; map00071 Fatty acid degradation; map00280 Valine, leucine and isoleucine degradation; map00310 Lysine degradation; map00330 Arginine and proline metabolism; map00340 Histidine metabolism; map00380 Tryptophan metabolism; map00410 beta-Alanine metabolism; map00561 Glycerolipid metabolism; map00620 Pyruvate metabolism…						C	KOG2450	Aldehyde dehydrogenase
J9VLH7	Uncharacterized protein OS=Cryptococcus neoformans var. grubii serotype A (strain H99 / ATCC 208821 / CBS 10515 / FGSC 9487) OX=235443 GN=CNAG_05036 PE=4 SV=1	CNAG_05036	1.5255	0.00137761	Up	16.21	5	5	5	5876.86	5820.92	5804.68	8533	9853.74	8313.29	0.870763	0.862475	0.860068	1.26432	1.46001	1.23176	extracellular
J9VLN0	Glucose and ribitol dehydrogenase OS=Cryptococcus neoformans var. grubii serotype A (strain H99 / ATCC 208821 / CBS 10515 / FGSC 9487) OX=235443 GN=CNAG_00984 PE=3 SV=1	CNAG_00984	0.468934	0.000296717	Down	31.15	11	11	11	329162	313560	382765	166639	154351	159896	1.03278	0.983828	1.20097	0.522848	0.484293	0.501691	cytoplasm				GO:0006082 organic acid metabolic process; GO:0006629 lipid metabolic process; GO:0006631 fatty acid metabolic process; GO:0008152 metabolic process; GO:0009987 cellular process; GO:0019752 carboxylic acid metabolic process; GO:0032787 monocarboxylic acid metabolic process; GO:0043436 oxoacid metabolic process; GO:0044237 cellular metabolic process; GO:0044238 primary metabolic process; GO:004425…		GO:0003824 catalytic activity; GO:0003857 3-hydroxyacyl-CoA dehydrogenase activity; GO:0016491 oxidoreductase activity; GO:0016614 oxidoreductase activity, acting on CH-OH group of donors; GO:0016616 oxidoreductase activity, acting on the CH-OH group of donors, NAD or NADP as acceptor;	PF13561	PF13561 Enoyl-(Acyl carrier protein) reductase	R	KOG0725	Reductases with broad range of substrate specificities
J9VLQ6	Arrestin C-terminal-like domain-containing protein OS=Cryptococcus neoformans var. grubii serotype A (strain H99 / ATCC 208821 / CBS 10515 / FGSC 9487) OX=235443 GN=CNAG_07489 PE=4 SV=1	CNAG_07489	0.662334	0.0473382	Down	6.82	5	5	5	4569.43	5704.51	4571.28	2868.62	4177	2786.87	1.06597	1.33077	1.06641	0.669203	0.974427	0.650132	nucleus
J9VLS0	Glutathione transferase OS=Cryptococcus neoformans var. grubii serotype A (strain H99 / ATCC 208821 / CBS 10515 / FGSC 9487) OX=235443 GN=CNAG_00921 PE=3 SV=1	CNAG_00921	0.660835	0.0017656	Down	33.33	9	9	9	121775	129417	107325	79951.8	78531.5	78437.4	1.11916	1.1894	0.986361	0.73479	0.721737	0.720872	cytoplasm	K00799	GST, gst; glutathione S-transferase [EC:2.5.1.18]	map00480 Glutathione metabolism; map01100 Metabolic pathways	GO:0000302 response to reactive oxygen species; GO:0000303 response to superoxide; GO:0000305 response to oxygen radical; GO:0006518 peptide metabolic process; GO:0006575 cellular modified amino acid metabolic process; GO:0006749 glutathione metabolic process; GO:0006790 sulfur compound metabolic process; GO:0006801 superoxide metabolic process; GO:0006807 nitrogen compound metabolic process; GO:…	GO:0005622 intracellular anatomical structure; GO:0005737 cytoplasm;	GO:0003824 catalytic activity; GO:0004364 glutathione transferase activity; GO:0004601 peroxidase activity; GO:0004602 glutathione peroxidase activity; GO:0016209 antioxidant activity; GO:0016491 oxidoreductase activity; GO:0016684 oxidoreductase activity, acting on peroxide as acceptor; GO:0016740 transferase activity; GO:0016765 transferase activity, transferring alkyl or aryl (other than methy…	PF13417	PF13417 Glutathione S-transferase, N-terminal domain	O	KOG0867	Glutathione S-transferase
J9VLS4	Lathosterol oxidase OS=Cryptococcus neoformans var. grubii serotype A (strain H99 / ATCC 208821 / CBS 10515 / FGSC 9487) OX=235443 GN=CNAG_00519 PE=4 SV=1	CNAG_00519	3.09923	0.000309468	Up	11.59	4	4	4	40414.4	41238.2	32716.2	125369	125306	103780	1.17504	1.199	0.951219	3.64509	3.64325	3.01739	plasma membrane	K00227	SC5DL, ERG3; Delta7-sterol 5-desaturase [EC:1.14.19.20]	map00100 Steroid biosynthesis; map01100 Metabolic pathways; map01110 Biosynthesis of secondary metabolites	GO:0006066 alcohol metabolic process; GO:0006629 lipid metabolic process; GO:0006694 steroid biosynthetic process; GO:0006696 ergosterol biosynthetic process; GO:0008152 metabolic process; GO:0008202 steroid metabolic process; GO:0008204 ergosterol metabolic process; GO:0008610 lipid biosynthetic process; GO:0009058 biosynthetic process; GO:0009987 cellular process; GO:0016125 sterol metabolic pr…	GO:0000139 Golgi membrane; GO:0005622 intracellular anatomical structure; GO:0005737 cytoplasm; GO:0005783 endoplasmic reticulum; GO:0005788 endoplasmic reticulum lumen; GO:0005789 endoplasmic reticulum membrane; GO:0005794 Golgi apparatus; GO:0012505 endomembrane system; GO:0016020 membrane; GO:0031090 organelle membrane; GO:0031974 membrane-enclosed lumen; GO:0031984 organelle subcompartment; G…	GO:0000248 C-5 sterol desaturase activity; GO:0003824 catalytic activity; GO:0005488 binding; GO:0005506 iron ion binding; GO:0016491 oxidoreductase activity; GO:0016705 oxidoreductase activity, acting on paired donors, with incorporation or reduction of molecular oxygen; GO:0016717 oxidoreductase activity, acting on paired donors, with oxidation of a pair of donors resulting in the reduction of …			I	KOG0872	Sterol C5 desaturase
J9VLX3	Threonylcarbamoyl-AMP synthase OS=Cryptococcus neoformans var. grubii serotype A (strain H99 / ATCC 208821 / CBS 10515 / FGSC 9487) OX=235443 GN=CNAG_02362 PE=3 SV=1	CNAG_02362	0.582047	1.06229e-05	Down	19.65	6	6	6	57731.2	57191.2	56304.2	34454.1	32622.4	32585.5	1.22576	1.21429	1.19546	0.731535	0.692644	0.691861	cytoplasm
J9VM03	Integral membrane protein OS=Cryptococcus neoformans var. grubii serotype A (strain H99 / ATCC 208821 / CBS 10515 / FGSC 9487) OX=235443 GN=CNAG_00595 PE=4 SV=1	CNAG_00595	0.653099	0.0448708	Down	11.52	4	4	4	3189.89	2892.68	2243.35	2116.24	1841.22	1480.19	1.35592	1.22959	0.953576	0.899546	0.782643	0.629181	plasma membrane
J9VM12	Cytoplasmic protein OS=Cryptococcus neoformans var. grubii serotype A (strain H99 / ATCC 208821 / CBS 10515 / FGSC 9487) OX=235443 GN=CNAG_00605 PE=4 SV=1	CNAG_00605	0.52501	8.14633e-05	Down	27.03	13	13	13	167124	151320	157650	87652.2	80097.5	82204.6	1.23142	1.11497	1.16162	0.64585	0.590184	0.60571	cytoplasm							PF00107	PF00107 Zinc-binding dehydrogenase	R	KOG1196	Predicted NAD-dependent oxidoreductase
J9VM44	Cystathionine beta-synthase OS=Cryptococcus neoformans var. grubii serotype A (strain H99 / ATCC 208821 / CBS 10515 / FGSC 9487) OX=235443 GN=CNAG_00637 PE=4 SV=2	CNAG_00637	0.565779	0.000372187	Down	15.83	8	8	8	25288.6	28181.6	27036.5	15774	15793.6	13981.4	1.14452	1.27546	1.22363	0.713907	0.714794	0.632776	cytoplasm	K01697	CBS; cystathionine beta-synthase [EC:4.2.1.22]	map00260 Glycine, serine and threonine metabolism; map00270 Cysteine and methionine metabolism; map01100 Metabolic pathways; map01110 Biosynthesis of secondary metabolites; map01230 Biosynthesis of amino acids	GO:0000096 sulfur amino acid metabolic process; GO:0000097 sulfur amino acid biosynthetic process; GO:0006082 organic acid metabolic process; GO:0006520 amino acid metabolic process; GO:0006534 cysteine metabolic process; GO:0006535 cysteine biosynthetic process from serine; GO:0006563 L-serine metabolic process; GO:0006790 sulfur compound metabolic process; GO:0006807 nitrogen compound metabolic…	GO:0005622 intracellular anatomical structure; GO:0005737 cytoplasm; GO:0005739 mitochondrion; GO:0010494 cytoplasmic stress granule; GO:0032991 protein-containing complex; GO:0035770 ribonucleoprotein granule; GO:0036464 cytoplasmic ribonucleoprotein granule; GO:0043226 organelle; GO:0043227 membrane-bounded organelle; GO:0043228 non-membrane-bounded organelle; GO:0043229 intracellular organelle…	GO:0003676 nucleic acid binding; GO:0003723 RNA binding; GO:0003729 mRNA binding; GO:0003824 catalytic activity; GO:0004122 cystathionine beta-synthase activity; GO:0005488 binding; GO:0016829 lyase activity; GO:0016835 carbon-oxygen lyase activity; GO:0016836 hydro-lyase activity; GO:0019842 vitamin binding; GO:0030170 pyridoxal phosphate binding; GO:0036094 small molecule binding; GO:0043167 io…			E	KOG1252	Cystathionine beta-synthase and related enzymes
J9VMB2	Uncharacterized protein OS=Cryptococcus neoformans var. grubii serotype A (strain H99 / ATCC 208821 / CBS 10515 / FGSC 9487) OX=235443 GN=CNAG_05309 PE=4 SV=1	CNAG_05309	0.622412	8.53573e-05	Down	23.33	10	10	10	34478.7	34662.5	33751.5	20212	21597	22232.6	1.05567	1.0613	1.03341	0.618853	0.661259	0.68072	cytoplasm,nucleus
J9VMB3	CAP64 gene product-related OS=Cryptococcus neoformans var. grubii serotype A (strain H99 / ATCC 208821 / CBS 10515 / FGSC 9487) OX=235443 GN=CNAG_00701 PE=4 SV=2	CNAG_00701	1.86011	0.000731024	Up	30.12	15	15	15	13944.7	15262.9	17032.6	28746.5	26991.5	30273.8	0.484839	0.530671	0.592202	0.999479	0.93846	1.05258	extracellular
J9VMC9	Quinone oxidoreductase OS=Cryptococcus neoformans var. grubii serotype A (strain H99 / ATCC 208821 / CBS 10515 / FGSC 9487) OX=235443 GN=CNAG_02933 PE=4 SV=1	CNAG_02933	0.661551	0.000347571	Down	18.86	7	7	7	29331.5	30089.3	31019.6	20926.7	18720.6	20183.6	1.03533	1.06208	1.09492	0.738664	0.660794	0.712435	cytoplasm	K01113	phoD; alkaline phosphatase D [EC:3.1.3.1]	map00790 Folate biosynthesis; map01100 Metabolic pathways; map01240 Biosynthesis of cofactors	GO:0008152 metabolic process;	GO:0005622 intracellular anatomical structure; GO:0005737 cytoplasm; GO:0005739 mitochondrion; GO:0043226 organelle; GO:0043227 membrane-bounded organelle; GO:0043229 intracellular organelle; GO:0043231 intracellular membrane-bounded organelle;	GO:0003824 catalytic activity; GO:0016491 oxidoreductase activity; GO:0016614 oxidoreductase activity, acting on CH-OH group of donors; GO:0016616 oxidoreductase activity, acting on the CH-OH group of donors, NAD or NADP as acceptor;	PF08240; PF13602	PF08240 Alcohol dehydrogenase GroES-like domain; PF13602 Zinc-binding dehydrogenase	CR	KOG1198	Zinc-binding oxidoreductase
J9VMP3	Glycosyl transferase CAP10 domain-containing protein OS=Cryptococcus neoformans var. grubii serotype A (strain H99 / ATCC 208821 / CBS 10515 / FGSC 9487) OX=235443 GN=CNAG_02319 PE=4 SV=1	CNAG_02319	2.01892	0.0262088	Up	7.21	4	4	4	1340.5	983.948	689.881	2387.26	1755.82	1942.62	0.881518	0.647048	0.453668	1.56987	1.15463	1.27747	nucleus
J9VMQ1	Thioredoxin-like fold domain-containing protein OS=Cryptococcus neoformans var. grubii serotype A (strain H99 / ATCC 208821 / CBS 10515 / FGSC 9487) OX=235443 GN=CNAG_01417 PE=4 SV=2	CNAG_01417	0.56711	4.17426e-05	Down	25.35	5	5	5	92156.5	93876.3	94047.4	55153.8	53595.9	50086.7	1.16225	1.18394	1.1861	0.695585	0.675938	0.63168	cytoplasm							PF13462	PF13462 Thioredoxin
J9VMR5	Phosphatidylserine decarboxylase OS=Cryptococcus neoformans var. grubii serotype A (strain H99 / ATCC 208821 / CBS 10515 / FGSC 9487) OX=235443 GN=CNAG_00834 PE=4 SV=1	CNAG_00834	0.655444	0.000652957	Down	20.64	9	9	9	76358.7	66667.1	70941.3	44945.6	47641.4	47656.5	1.04082	0.908716	0.966976	0.612638	0.649383	0.649589	peroxisome	K01613	psd, PISD; phosphatidylserine decarboxylase [EC:4.1.1.65]	map00564 Glycerophospholipid metabolism; map01100 Metabolic pathways; map01110 Biosynthesis of secondary metabolites						I	KOG2419	Phosphatidylserine decarboxylase
J9VMV8	Fungal-type protein kinase domain-containing protein OS=Cryptococcus neoformans var. grubii serotype A (strain H99 / ATCC 208821 / CBS 10515 / FGSC 9487) OX=235443 GN=CNAG_06780 PE=4 SV=1	CNAG_06780	1.79207	0.00149249	Up	32.4	17	8	6	8469.03	7819.52	6792.08	13727.5	12876.3	14758.3	0.700076	0.646385	0.561454	1.13476	1.06439	1.21997	cytoplasm
J9VMX5	CENP-V/GFA domain-containing protein OS=Cryptococcus neoformans var. grubii serotype A (strain H99 / ATCC 208821 / CBS 10515 / FGSC 9487) OX=235443 GN=CNAG_02768 PE=3 SV=1	CNAG_02768	0.553163	0.00397316	Down	36.72	6	6	6	18925.8	19213.7	21588.9	12581.1	9206.33	11252.1	0.882328	0.89575	1.00648	0.586536	0.429203	0.524577	mitochondria							PF04828	PF04828 Glutathione-dependent formaldehyde-activating enzyme
J9VN38	Uncharacterized protein OS=Cryptococcus neoformans var. grubii serotype A (strain H99 / ATCC 208821 / CBS 10515 / FGSC 9487) OX=235443 GN=CNAG_01281 PE=4 SV=1	CNAG_01281	0.542987	0.0367921	Down	15.85	2	2	2	2452.45	1637.41	2696.31	1202.07	1499.76	982.971	1.7858	1.19231	1.96337	0.875312	1.09208	0.715771	nucleus
J9VN41	Translation initiation factor aIF-2 OS=Cryptococcus neoformans var. grubii serotype A (strain H99 / ATCC 208821 / CBS 10515 / FGSC 9487) OX=235443 GN=CNAG_03606 PE=3 SV=1	CNAG_03606	1.80583	0.0304772	Up	14.12	15	15	15	6789.71	5621.56	5712.48	8754.66	9326.97	14646.7	0.616398	0.510349	0.518603	0.794784	0.846741	1.32969	nucleus	K03243	EIF5B; translation initiation factor 5B		GO:0000462 maturation of SSU-rRNA from tricistronic rRNA transcript (SSU-rRNA, 5.8S rRNA, LSU-rRNA); GO:0001732 formation of cytoplasmic translation initiation complex; GO:0002181 cytoplasmic translation; GO:0002183 cytoplasmic translational initiation; GO:0006139 nucleobase-containing compound metabolic process; GO:0006364 rRNA processing; GO:0006396 RNA processing; GO:0006412 translation; GO:00…	GO:0005622 intracellular anatomical structure; GO:0005737 cytoplasm; GO:0005739 mitochondrion; GO:0005829 cytosol; GO:0005840 ribosome; GO:0010494 cytoplasmic stress granule; GO:0015935 small ribosomal subunit; GO:0022626 cytosolic ribosome; GO:0022627 cytosolic small ribosomal subunit; GO:0030684 preribosome; GO:0030687 preribosome, large subunit precursor; GO:0032991 protein-containing complex;…	GO:0000166 nucleotide binding; GO:0001882 nucleoside binding; GO:0001883 purine nucleoside binding; GO:0003676 nucleic acid binding; GO:0003723 RNA binding; GO:0003743 translation initiation factor activity; GO:0003824 catalytic activity; GO:0003924 GTPase activity; GO:0005488 binding; GO:0005515 protein binding; GO:0005525 GTP binding; GO:0008135 translation factor activity, RNA binding; GO:0016…	PF00009; PF03144; PF11987	PF00009 Elongation factor Tu GTP binding domain; PF03144 Elongation factor Tu domain 2; PF11987 Translation-initiation factor 2	J	KOG1144	Translation initiation factor 5B (eIF-5B)
J9VN66	Uncharacterized protein OS=Cryptococcus neoformans var. grubii serotype A (strain H99 / ATCC 208821 / CBS 10515 / FGSC 9487) OX=235443 GN=CNAG_07472 PE=4 SV=1	CNAG_07472	1.5841	0.00858458	Up	17.31	2	2	2	2527.99	2917.24	2788.51	5081.43	3829.59	4132.03	0.925642	1.06817	1.02103	1.8606	1.40223	1.51297	nucleus
J9VND1	Uncharacterized protein OS=Cryptococcus neoformans var. grubii serotype A (strain H99 / ATCC 208821 / CBS 10515 / FGSC 9487) OX=235443 GN=CNAG_03705 PE=4 SV=1	CNAG_03705	0.659058	0.0335601	Down	34.43	6	6	6	28807.6	28261	33978.6	22243.6	22280.2	15481.6	0.807246	0.791929	0.952147	0.623309	0.624335	0.433825	cytoplasm,nucleus
J9VND9	Uncharacterized protein OS=Cryptococcus neoformans var. grubii serotype A (strain H99 / ATCC 208821 / CBS 10515 / FGSC 9487) OX=235443 GN=CNAG_02041 PE=4 SV=1	CNAG_02041	0.663492	0.00873724	Down	20.51	7	7	7	23272.2	26208.7	21305	17345.8	15589.9	14030.2	0.971477	1.09406	0.889358	0.724085	0.650786	0.585678	mitochondria
J9VNH1	Chitin synthase export chaperone OS=Cryptococcus neoformans var. grubii serotype A (strain H99 / ATCC 208821 / CBS 10515 / FGSC 9487) OX=235443 GN=CNAG_06898 PE=3 SV=1	CNAG_06898	0.60934	0.0451487	Down	2.78	1	1	1	3564.88	2517.72	3075.54		1686.52	2033.76	1.4393	1.01651	1.24173		0.68092	0.821116	plasma membrane				GO:0000128 flocculation; GO:0000271 polysaccharide biosynthetic process; GO:0005975 carbohydrate metabolic process; GO:0005976 polysaccharide metabolic process; GO:0006022 aminoglycan metabolic process; GO:0006023 aminoglycan biosynthetic process; GO:0006030 chitin metabolic process; GO:0006031 chitin biosynthetic process; GO:0006037 cell wall chitin metabolic process; GO:0006038 cell wall chitin…	GO:0005622 intracellular anatomical structure; GO:0005628 prospore membrane; GO:0005737 cytoplasm; GO:0005783 endoplasmic reticulum; GO:0005789 endoplasmic reticulum membrane; GO:0005933 cellular bud; GO:0005934 cellular bud tip; GO:0005935 cellular bud neck; GO:0012505 endomembrane system; GO:0016020 membrane; GO:0030427 site of polarized growth; GO:0031984 organelle subcompartment; GO:0042175 n…	GO:0005488 binding; GO:0005515 protein binding; GO:0051082 unfolded protein binding;
J9VNH9	SAP domain-containing protein OS=Cryptococcus neoformans var. grubii serotype A (strain H99 / ATCC 208821 / CBS 10515 / FGSC 9487) OX=235443 GN=CNAG_05699 PE=4 SV=2	CNAG_05699	1.54013	0.000890378	Up	8.34	7	7	7	1360.29	1514.54	1600.41	2274.57	2271.25	2346.61	0.799592	0.890262	0.940737	1.33702	1.33506	1.37936	nucleus
J9VNJ1	Conidiation-specific protein 6 OS=Cryptococcus neoformans var. grubii serotype A (strain H99 / ATCC 208821 / CBS 10515 / FGSC 9487) OX=235443 GN=CNAG_03759 PE=4 SV=1	CNAG_03759	0.529782	0.00519817	Down	35.96	3	3	3	22807.7	26769.7	19216.4	12746.5	10709.3	12989.9	0.593084	0.69611	0.499697	0.331456	0.278481	0.337785	nucleus
J9VNR5	Glycolate oxidase OS=Cryptococcus neoformans var. grubii serotype A (strain H99 / ATCC 208821 / CBS 10515 / FGSC 9487) OX=235443 GN=CNAG_01080 PE=3 SV=2	CNAG_01080	0.651868	0.0342969	Down	2.7	1	1	1	4188.15	2949.97	3251.72	2250.77	2589.11	1932.92	1.48758	1.04779	1.15497	0.799445	0.919619	0.686548	cytoplasm	K11517	HAO; (S)-2-hydroxy-acid oxidase [EC:1.1.3.15]	map00630 Glyoxylate and dicarboxylate metabolism; map01100 Metabolic pathways; map01110 Biosynthesis of secondary metabolites; map01200 Carbon metabolism; map04146 Peroxisome				PF01070	PF01070 FMN-dependent dehydrogenase	C	KOG0538	Glycolate oxidase
J9VNS9	Uncharacterized protein OS=Cryptococcus neoformans var. grubii serotype A (strain H99 / ATCC 208821 / CBS 10515 / FGSC 9487) OX=235443 GN=CNAG_05813 PE=4 SV=1	CNAG_05813	2.94015	0.0442464	Up	3.03	1	1	1	1796.72	4418.31	1197.9	8757.25	5196.67	7841.24	0.574728	1.41331	0.38318	2.80124	1.66229	2.50823	extracellular
J9VNT6	Transcriptional regulator Medusa OS=Cryptococcus neoformans var. grubii serotype A (strain H99 / ATCC 208821 / CBS 10515 / FGSC 9487) OX=235443 GN=CNAG_03859 PE=4 SV=1	CNAG_03859	1.72948	0.00728932	Up	10.08	6	6	6	4610.18	4684.29	3340.37	7086.19	7399.64	7365.86	1.29436	1.31517	0.937845	1.98952	2.07753	2.06804	nucleus
J9VNZ0	Mitochondrial protein OS=Cryptococcus neoformans var. grubii serotype A (strain H99 / ATCC 208821 / CBS 10515 / FGSC 9487) OX=235443 GN=CNAG_06668 PE=4 SV=1	CNAG_06668	0.623497	0.000545954	Down	27.73	9	9	9	77623.5	90773	85578.3	51750.1	53399.5	53202.8	1.1365	1.32903	1.25297	0.757685	0.781835	0.778955	plasma membrane				GO:0006996 organelle organization; GO:0007005 mitochondrion organization; GO:0008535 respiratory chain complex IV assembly; GO:0009987 cellular process; GO:0016043 cellular component organization; GO:0017004 cytochrome complex assembly; GO:0022607 cellular component assembly; GO:0033108 mitochondrial respiratory chain complex assembly; GO:0033617 mitochondrial cytochrome c oxidase assembly; GO:00…	GO:0005622 intracellular anatomical structure; GO:0005737 cytoplasm; GO:0005739 mitochondrion; GO:0005740 mitochondrial envelope; GO:0005743 mitochondrial inner membrane; GO:0016020 membrane; GO:0019866 organelle inner membrane; GO:0031090 organelle membrane; GO:0031966 mitochondrial membrane; GO:0031967 organelle envelope; GO:0031975 envelope; GO:0032991 protein-containing complex; GO:0043226 or…
J9VP06	Mediator of RNA polymerase II transcription subunit 18 OS=Cryptococcus neoformans var. grubii serotype A (strain H99 / ATCC 208821 / CBS 10515 / FGSC 9487) OX=235443 GN=CNAG_05897 PE=4 SV=1	CNAG_05897	0.498839	0.0106907	Down	6.06	1	1	1	2970.29	2325.97	2342.77	1162.9		1377.53	1.72663	1.35209	1.36185	0.675994		0.800759	nucleus
J9VP38	Endothelin-converting enzyme OS=Cryptococcus neoformans var. grubii serotype A (strain H99 / ATCC 208821 / CBS 10515 / FGSC 9487) OX=235443 GN=CNAG_03935 PE=4 SV=2	CNAG_03935	2.84591	4.34738e-05	Up	20.39	20	20	20	20708.8	18988.6	22814.8	60588.3	57884.5	59431.4	0.367808	0.337255	0.405212	1.0761	1.02808	1.05556	cytoplasm	K01415	ECE; endothelin-converting enzyme [EC:3.4.24.71]							E	KOG3624	M13 family peptidase
J9VP61	Ribosome recycling factor OS=Cryptococcus neoformans var. grubii serotype A (strain H99 / ATCC 208821 / CBS 10515 / FGSC 9487) OX=235443 GN=CNAG_03965 PE=3 SV=1	CNAG_03965	0.610016	0.0135674	Down	15.08	4	4	4	13049.4	11108.2	16028.1	8312.02	7489.17	8712.71	1.16222	0.989328	1.42751	0.740292	0.667007	0.775979	mitochondria	K02838	frr, MRRF, RRF; ribosome recycling factor					PF01765	PF01765 Ribosome recycling factor	J	KOG4759	Ribosome recycling factor
J9VPC4	Trehalose synthase OS=Cryptococcus neoformans var. grubii serotype A (strain H99 / ATCC 208821 / CBS 10515 / FGSC 9487) OX=235443 GN=CNAG_03113 PE=3 SV=1	CNAG_03113	0.460493	3.65443e-05	Down	21.39	13	13	13	121861	135065	120367	56477.3	58783.9	58479.4	1.24026	1.37464	1.22505	0.574806	0.598282	0.595183	cytoplasm	K22248	TP; alpha,alpha-trehalose phosphorylase (configuration-retaining) [EC:2.4.1.231]
J9VPE0	Small subunit ribosomal protein S23 OS=Cryptococcus neoformans var. grubii serotype A (strain H99 / ATCC 208821 / CBS 10515 / FGSC 9487) OX=235443 GN=CNAG_03127 PE=3 SV=1	CNAG_03127	2.68456	0.0142129	Up	6.21	1	1	1	16317.9	28758.8	12512.1	47226.9	50160	57213.7	0.434455	0.765686	0.333127	1.25739	1.33548	1.52328	mitochondria	K02973	RP-S23e, RPS23; small subunit ribosomal protein S23e	map03010 Ribosome	GO:0000462 maturation of SSU-rRNA from tricistronic rRNA transcript (SSU-rRNA, 5.8S rRNA, LSU-rRNA); GO:0001666 response to hypoxia; GO:0002181 cytoplasmic translation; GO:0006139 nucleobase-containing compound metabolic process; GO:0006355 regulation of DNA-templated transcription; GO:0006357 regulation of transcription by RNA polymerase II; GO:0006364 rRNA processing; GO:0006396 RNA processing;…	GO:0005622 intracellular anatomical structure; GO:0005737 cytoplasm; GO:0005829 cytosol; GO:0005840 ribosome; GO:0015935 small ribosomal subunit; GO:0022626 cytosolic ribosome; GO:0022627 cytosolic small ribosomal subunit; GO:0032991 protein-containing complex; GO:0043226 organelle; GO:0043228 non-membrane-bounded organelle; GO:0043229 intracellular organelle; GO:0043232 intracellular non-membran…	GO:0003735 structural constituent of ribosome; GO:0005198 structural molecule activity;			J	KOG1749	40S ribosomal protein S23
J9VPG7	MIF4G domain-containing protein OS=Cryptococcus neoformans var. grubii serotype A (strain H99 / ATCC 208821 / CBS 10515 / FGSC 9487) OX=235443 GN=CNAG_05829 PE=4 SV=2	CNAG_05829	0.592827	0.00041678	Down	15.26	19	19	19	15180.9	16983.4	16925.2	10306.5	9493.6	9301.48	1.38187	1.54595	1.54065	0.938169	0.864173	0.846685	mitochondria	K14327	UPF2, RENT2; regulator of nonsense transcripts 2	map03013 Nucleocytoplasmic transport; map03015 mRNA surveillance pathway	GO:0000184 nuclear-transcribed mRNA catabolic process, nonsense-mediated decay; GO:0000288 nuclear-transcribed mRNA catabolic process, deadenylation-dependent decay; GO:0000291 nuclear-transcribed mRNA catabolic process, exonucleolytic; GO:0000956 nuclear-transcribed mRNA catabolic process; GO:0006139 nucleobase-containing compound metabolic process; GO:0006259 DNA metabolic process; GO:0006310 D…	GO:0005622 intracellular anatomical structure; GO:0005634 nucleus; GO:0005737 cytoplasm; GO:0005844 polysome; GO:0032991 protein-containing complex; GO:0035145 exon-exon junction complex; GO:0043226 organelle; GO:0043227 membrane-bounded organelle; GO:0043229 intracellular organelle; GO:0043231 intracellular membrane-bounded organelle; GO:1990904 ribonucleoprotein complex;				A	KOG2051	Nonsense-mediated mRNA decay 2 protein
J9VPJ0	Type I phosphodiesterase/nucleotide pyrophosphatase OS=Cryptococcus neoformans var. grubii serotype A (strain H99 / ATCC 208821 / CBS 10515 / FGSC 9487) OX=235443 GN=CNAG_03078 PE=4 SV=1	CNAG_03078	1.65475	0.015909	Up	4.62	2	2	2	4192.49	4591.38	3042.04	6894	6172.52	6502.42	0.921749	1.00945	0.668814	1.51569	1.35707	1.4296	nucleus				GO:0006139 nucleobase-containing compound metabolic process; GO:0006725 cellular aromatic compound metabolic process; GO:0006753 nucleoside phosphate metabolic process; GO:0006793 phosphorus metabolic process; GO:0006796 phosphate-containing compound metabolic process; GO:0006807 nitrogen compound metabolic process; GO:0006950 response to stress; GO:0007154 cell communication; GO:0008152 metaboli…	GO:0005622 intracellular anatomical structure; GO:0005737 cytoplasm; GO:0005783 endoplasmic reticulum; GO:0012505 endomembrane system; GO:0043226 organelle; GO:0043227 membrane-bounded organelle; GO:0043229 intracellular organelle; GO:0043231 intracellular membrane-bounded organelle;	GO:0003824 catalytic activity; GO:0004518 nuclease activity; GO:0004527 exonuclease activity; GO:0004528 phosphodiesterase I activity; GO:0004551 dinucleotide phosphatase activity; GO:0008081 phosphoric diester hydrolase activity; GO:0016462 pyrophosphatase activity; GO:0016787 hydrolase activity; GO:0016788 hydrolase activity, acting on ester bonds; GO:0016817 hydrolase activity, acting on acid …			R	KOG2645	Type I phosphodiesterase/nucleotide pyrophosphatase
J9VPJ2	Uncharacterized protein OS=Cryptococcus neoformans var. grubii serotype A (strain H99 / ATCC 208821 / CBS 10515 / FGSC 9487) OX=235443 GN=CNAG_05859 PE=4 SV=2	CNAG_05859	0.548613	0.00180871	Down	47.06	4	4	4	14121.4	14217.5	12913.4	6897.81	8729.74	7003.99	1.53145	1.54187	1.40044	0.74806	0.946731	0.759575	mitochondria
J9VPL7	Rubredoxin-like domain-containing protein OS=Cryptococcus neoformans var. grubii serotype A (strain H99 / ATCC 208821 / CBS 10515 / FGSC 9487) OX=235443 GN=CNAG_07826 PE=4 SV=2	CNAG_07826	4.1336	0.000471026	Up	13.43	1	1	1	2039.18	3045.67	2650.05	9690.41	10133.5	12149.1	0.370556	0.553453	0.481562	1.76092	1.84144	2.20771	cytoplasm,nucleus
J9VPM3	Small ribosomal subunit protein mS33 OS=Cryptococcus neoformans var. grubii serotype A (strain H99 / ATCC 208821 / CBS 10515 / FGSC 9487) OX=235443 GN=CNAG_03165 PE=3 SV=1	CNAG_03165	1.86088	0.0255602	Up	13.21	2	2	2	27081.1	22036.9	15160.3	43406.1	41994.9	34213.5	1.02974	0.837937	0.576459	1.65048	1.59682	1.30094	mitochondria	K17411	MRPS33; small subunit ribosomal protein S33
J9VPP0	Phytanoyl-CoA dioxygenase OS=Cryptococcus neoformans var. grubii serotype A (strain H99 / ATCC 208821 / CBS 10515 / FGSC 9487) OX=235443 GN=CNAG_05317 PE=3 SV=1	CNAG_05317	0.630802	0.0302761	Down	7.03	3	3	3	3849.5	4143.07	3224.55	2576.61	1823.9	2675.27	1.2864	1.38451	1.07756	0.861037	0.6095	0.894006	mitochondria							PF05721	PF05721 Phytanoyl-CoA dioxygenase (PhyH)
J9VPQ5	Myo-inositol 2-dehydrogenase OS=Cryptococcus neoformans var. grubii serotype A (strain H99 / ATCC 208821 / CBS 10515 / FGSC 9487) OX=235443 GN=CNAG_05329 PE=3 SV=1	CNAG_05329	0.545371	0.0222576	Down	7.24	2	2	2	1865.01	1861.81	1360.59	874.157	737.42	1162.95	1.3769	1.37454	1.0045	0.645374	0.544423	0.858584	mitochondria	K00010	iolG; myo-inositol 2-dehydrogenase / D-chiro-inositol 1-dehydrogenase [EC:1.1.1.18 1.1.1.369]	map00562 Inositol phosphate metabolism; map01100 Metabolic pathways; map01110 Biosynthesis of secondary metabolites				PF02894	PF02894 Oxidoreductase family, C-terminal alpha/beta domain	GQ	KOG2741	Dimeric dihydrodiol dehydrogenase
J9VPX0	Endoribonuclease L-PSP OS=Cryptococcus neoformans var. grubii serotype A (strain H99 / ATCC 208821 / CBS 10515 / FGSC 9487) OX=235443 GN=CNAG_03084 PE=4 SV=1	CNAG_03084	0.608445	0.00678886	Down	17.57	3	2	2	21627.2	20638.4	18912.6	13250.6	13672.5	10300.5	1.40501	1.34077	1.22865	0.860823	0.888232	0.669171	cytoplasm,nucleus	K12346	SMF; metal iron transporter					PF01042	PF01042 Endoribonuclease L-PSP
J9VQ23	UDP-glucose,sterol transferase OS=Cryptococcus neoformans var. grubii serotype A (strain H99 / ATCC 208821 / CBS 10515 / FGSC 9487) OX=235443 GN=CNAG_03133 PE=4 SV=2	CNAG_03133	0.525861	0.0493193	Down	2.3	2	2	2	2500.46	2214.75	2379.49	724.139	1367.45	1639.24	1.67912	1.48726	1.59789	0.486278	0.918278	1.10079	plasma membrane	K05841	E2.4.1.173; sterol 3beta-glucosyltransferase [EC:2.4.1.173]							GC	KOG1192	UDP-glucuronosyl and UDP-glucosyl transferase
J9VQ25	Xaa-Pro dipeptidase OS=Cryptococcus neoformans var. grubii serotype A (strain H99 / ATCC 208821 / CBS 10515 / FGSC 9487) OX=235443 GN=CNAG_02327 PE=3 SV=1	CNAG_02327	0.567664	0.000249913	Down	23.08	14	14	14	25597.8	27489.5	28044.2	16442.2	14517.2	15096	1.03082	1.107	1.12934	0.662125	0.584605	0.607913	cytoskeleton	K14213	PEPD; Xaa-Pro dipeptidase [EC:3.4.13.9]		GO:0006508 proteolysis; GO:0006807 nitrogen compound metabolic process; GO:0008152 metabolic process; GO:0019538 protein metabolic process; GO:0043170 macromolecule metabolic process; GO:0044238 primary metabolic process; GO:0071704 organic substance metabolic process; GO:1901564 organonitrogen compound metabolic process;	GO:0005622 intracellular anatomical structure; GO:0005737 cytoplasm;	GO:0003824 catalytic activity; GO:0008233 peptidase activity; GO:0008238 exopeptidase activity; GO:0016787 hydrolase activity; GO:0016805 dipeptidase activity; GO:0140096 catalytic activity, acting on a protein;	PF05195; PF00557	PF05195 Aminopeptidase P, N-terminal domain; PF00557 Metallopeptidase family M24	R	KOG2737	Putative metallopeptidase
J9VQ81	Ubiquitin-like protein Nedd8 OS=Cryptococcus neoformans var. grubii serotype A (strain H99 / ATCC 208821 / CBS 10515 / FGSC 9487) OX=235443 GN=CNAG_02827 PE=4 SV=1	CNAG_02827	0.51829	0.0401199	Down	29.49	2	2	2	2609.55	4229.29	3564.78		1751.4	1843.33	1.0785	1.74793	1.47329		0.723839	0.761833	cytoplasm,nucleus	K12158	NEDD8; ubiquitin-like protein Nedd8		GO:0006807 nitrogen compound metabolic process; GO:0008152 metabolic process; GO:0009987 cellular process; GO:0019538 protein metabolic process; GO:0032446 protein modification by small protein conjugation; GO:0036211 protein modification process; GO:0043170 macromolecule metabolic process; GO:0043412 macromolecule modification; GO:0044237 cellular metabolic process; GO:0044238 primary metabolic …	GO:0000151 ubiquitin ligase complex; GO:0005622 intracellular anatomical structure; GO:0019005 SCF ubiquitin ligase complex; GO:0031461 cullin-RING ubiquitin ligase complex; GO:0032991 protein-containing complex; GO:1902494 catalytic complex; GO:1990234 transferase complex;	GO:0031386 protein tag activity;	PF00240	PF00240 Ubiquitin family	DO	KOG0005	Ubiquitin-like protein
J9VQ94	Major facilitator superfamily (MFS) profile domain-containing protein OS=Cryptococcus neoformans var. grubii serotype A (strain H99 / ATCC 208821 / CBS 10515 / FGSC 9487) OX=235443 GN=CNAG_01354 PE=4 SV=1	CNAG_01354	3.55915	5.25926e-05	Up	12.24	6	6	6	3154.32	2868.05	2565.18	10209.6	9551.41	10803.4	0.642589	0.584271	0.522571	2.07987	1.94578	2.20084	plasma membrane									G	KOG2533	Permease of the major facilitator superfamily
J9VQC5	UV damage endonuclease UvdE OS=Cryptococcus neoformans var. grubii serotype A (strain H99 / ATCC 208821 / CBS 10515 / FGSC 9487) OX=235443 GN=CNAG_03213 PE=4 SV=2	CNAG_03213	0.598851	0.00286927	Down	25.57	17	17	17	7804.93	7317.78	6458.96	3842.17	4517.73	4564.31	1.03257	0.968124	0.854504	0.508309	0.597684	0.603847	mitochondria	K13281	uvsE, UVE1; UV DNA damage endonuclease [EC:3.-.-.-]		GO:0000002 mitochondrial genome maintenance; GO:0006139 nucleobase-containing compound metabolic process; GO:0006259 DNA metabolic process; GO:0006281 DNA repair; GO:0006290 pyrimidine dimer repair; GO:0006298 mismatch repair; GO:0006725 cellular aromatic compound metabolic process; GO:0006807 nitrogen compound metabolic process; GO:0006950 response to stress; GO:0006974 DNA damage response; GO:0…	GO:0005622 intracellular anatomical structure; GO:0005634 nucleus; GO:0005737 cytoplasm; GO:0005739 mitochondrion; GO:0043226 organelle; GO:0043227 membrane-bounded organelle; GO:0043229 intracellular organelle; GO:0043231 intracellular membrane-bounded organelle;	GO:0000217 DNA secondary structure binding; GO:0000404 heteroduplex DNA loop binding; GO:0003676 nucleic acid binding; GO:0003677 DNA binding; GO:0003690 double-stranded DNA binding; GO:0003824 catalytic activity; GO:0004518 nuclease activity; GO:0004519 endonuclease activity; GO:0004520 DNA endonuclease activity; GO:0004536 DNA nuclease activity; GO:0005488 binding; GO:0016787 hydrolase activity…	PF03851	PF03851 UV-endonuclease UvdE
J9VQG8	Splicing factor 3B subunit 2 OS=Cryptococcus neoformans var. grubii serotype A (strain H99 / ATCC 208821 / CBS 10515 / FGSC 9487) OX=235443 GN=CNAG_03267 PE=4 SV=1	CNAG_03267	1.50128	0.00688454	Up	22.45	13	13	13	12182.2	13975.4	15102.6	20076.3	19224.5	22642.3	0.644586	0.739467	0.79911	1.06228	1.01721	1.19805	mitochondria	K12829	SF3B2, SAP145, CUS1; splicing factor 3B subunit 2	map03040 Spliceosome	GO:0000245 spliceosomal complex assembly; GO:0000375 RNA splicing, via transesterification reactions; GO:0000377 RNA splicing, via transesterification reactions with bulged adenosine as nucleophile; GO:0000398 mRNA splicing, via spliceosome; GO:0006139 nucleobase-containing compound metabolic process; GO:0006396 RNA processing; GO:0006397 mRNA processing; GO:0006725 cellular aromatic compound met…	GO:0005622 intracellular anatomical structure; GO:0005634 nucleus; GO:0005681 spliceosomal complex; GO:0005684 U2-type spliceosomal complex; GO:0005686 U2 snRNP; GO:0030532 small nuclear ribonucleoprotein complex; GO:0032991 protein-containing complex; GO:0043226 organelle; GO:0043227 membrane-bounded organelle; GO:0043229 intracellular organelle; GO:0043231 intracellular membrane-bounded organel…	GO:0003676 nucleic acid binding; GO:0003723 RNA binding; GO:0005488 binding; GO:0097159 organic cyclic compound binding; GO:1901363 heterocyclic compound binding;			A	KOG2330	Splicing factor 3b, subunit 2
J9VQW6	Glycosyl transferase CAP10 domain-containing protein OS=Cryptococcus neoformans var. grubii serotype A (strain H99 / ATCC 208821 / CBS 10515 / FGSC 9487) OX=235443 GN=CNAG_01156 PE=4 SV=1	CNAG_01156	1.59803	0.00563403	Up	28.14	17	17	17	7049.48	8267.15	6443.77	12597.2	10678.7	11497.9	0.676499	0.793352	0.618372	1.20888	1.02477	1.10339	plasma membrane									R	KOG2458	Endoplasmic reticulum protein EP58, contains filamin rod domain and KDEL motif
J9VQX5	alpha-L-rhamnosidase OS=Cryptococcus neoformans var. grubii serotype A (strain H99 / ATCC 208821 / CBS 10515 / FGSC 9487) OX=235443 GN=CNAG_02587 PE=4 SV=2	CNAG_02587	0.639051	0.00732556	Down	8.05	7	7	7	5834.43	5829.13	6697.61	4407.75	3380.37	3945.61	1.52235	1.52097	1.74758	1.15009	0.882024	1.02951	cytoplasm	K05989	ramA; alpha-L-rhamnosidase [EC:3.2.1.40]					PF08531; PF05592; PF17390	PF08531 Alpha-L-rhamnosidase N-terminal domain; PF05592 Bacterial alpha-L-rhamnosidase concanavalin-like domain; PF17390 Bacterial alpha-L-rhamnosidase C-terminal domain
J9VR03	Xenobiotic reductase OS=Cryptococcus neoformans var. grubii serotype A (strain H99 / ATCC 208821 / CBS 10515 / FGSC 9487) OX=235443 GN=CNAG_01112 PE=4 SV=1	CNAG_01112	0.558434	0.00573972	Down	18.8	7	7	7	40637.4	43960.8	48546.6	26651.2	20267.7	27433.7	1.15709	1.25172	1.3823	0.758857	0.577095	0.781137	cytoplasm	K00354	E1.6.99.1; NADPH2 dehydrogenase [EC:1.6.99.1]					PF00724	PF00724 NADH:flavin oxidoreductase / NADH oxidase family	CR	KOG0134	NADH:flavin oxidoreductase/12-oxophytodienoate reductase
J9VR10	Oxidoreductase OS=Cryptococcus neoformans var. grubii serotype A (strain H99 / ATCC 208821 / CBS 10515 / FGSC 9487) OX=235443 GN=CNAG_01102 PE=3 SV=2	CNAG_01102	0.654362	0.000276809	Down	35.67	11	11	11	206383	208625	216357	144631	129465	139045	1.06358	1.07513	1.11498	0.745343	0.667186	0.716556	mitochondria							PF13561	PF13561 Enoyl-(Acyl carrier protein) reductase	R	KOG0725	Reductases with broad range of substrate specificities
J9VR25	Antiphagocytic protein 1 OS=Cryptococcus neoformans var. grubii serotype A (strain H99 / ATCC 208821 / CBS 10515 / FGSC 9487) OX=235443 GN=CNAG_06574 PE=4 SV=1	CNAG_06574	0.602376	0.000171571	Down	22.65	4	4	4	26468.9	23579.2	24905.8	14665	15525.8	14959.6	1.52237	1.35617	1.43247	0.843464	0.892973	0.860408	cytoskeleton
J9VR26	Uncharacterized protein OS=Cryptococcus neoformans var. grubii serotype A (strain H99 / ATCC 208821 / CBS 10515 / FGSC 9487) OX=235443 GN=CNAG_01082 PE=4 SV=2	CNAG_01082	0.546284	0.00668738	Down	8.49	8	8	8	4455.77	5020.09	4417.53	2627.95	2943.44	2018.34	1.03078	1.16132	1.02193	0.607938	0.680921	0.466913	nucleus									M	KOG4177	Ankyrin
J9VR68	Uncharacterized protein OS=Cryptococcus neoformans var. grubii serotype A (strain H99 / ATCC 208821 / CBS 10515 / FGSC 9487) OX=235443 GN=CNAG_04949 PE=4 SV=1	CNAG_04949	2.42037	0.00128106	Up	6.37	2	2	2		1005.47	872.538	2096.77	2321.62	2399.83		0.496655	0.430993	1.03571	1.14677	1.1854	nucleus
J9VR73	Bromodomain-containing protein 8 OS=Cryptococcus neoformans var. grubii serotype A (strain H99 / ATCC 208821 / CBS 10515 / FGSC 9487) OX=235443 GN=CNAG_04205 PE=4 SV=1	CNAG_04205	1.72078	0.000359676	Up	6.4	4	4	4	1718.43	1958.67	1797.08	2962.01	3190.83	3267.02	0.583172	0.6647	0.609863	1.0052	1.08285	1.10871	nucleus	K11321	BRD8; bromodomain-containing protein 8					PF00439	PF00439 Bromodomain
J9VR84	Alpha/beta hydrolase fold-3 domain-containing protein OS=Cryptococcus neoformans var. grubii serotype A (strain H99 / ATCC 208821 / CBS 10515 / FGSC 9487) OX=235443 GN=CNAG_03564 PE=4 SV=2	CNAG_03564	0.459562	0.000144496	Down	19.83	6	6	6	8203	9496.7	8382.89	4241.55	3859.77	3885.24	1.07184	1.24088	1.09535	0.55422	0.504335	0.507663	cytoplasm,mitochondria	K24279	ERDH; putative ergosteryl-3beta-O-L-aspartate hydrolase					PF07859	PF07859 alpha/beta hydrolase fold	V	KOG1515	Arylacetamide deacetylase
J9VRC7	Phytase OS=Cryptococcus neoformans var. grubii serotype A (strain H99 / ATCC 208821 / CBS 10515 / FGSC 9487) OX=235443 GN=CNAG_06967 PE=4 SV=1	CNAG_06967	3.22484	0.0096425	Up	6.32	4	4	4	1779.53	3476.52	3627.77	7540.07	9828.52	11280.3	0.221524	0.432773	0.451602	0.938623	1.2235	1.40422	plasma membrane									R	KOG1382	Multiple inositol polyphosphate phosphatase
J9VRF0	Oxidoreductase OS=Cryptococcus neoformans var. grubii serotype A (strain H99 / ATCC 208821 / CBS 10515 / FGSC 9487) OX=235443 GN=CNAG_04112 PE=4 SV=2	CNAG_04112	0.650978	8.14951e-06	Down	28.66	9	9	9	40636	39503.5	40271.6	26055.8	26709.2	25620	1.09073	1.06034	1.08095	0.699379	0.716917	0.687681	nucleus							PF00248	PF00248 Aldo/keto reductase family	R	KOG1577	Aldo/keto reductase family proteins
J9VRI4	Uncharacterized protein OS=Cryptococcus neoformans var. grubii serotype A (strain H99 / ATCC 208821 / CBS 10515 / FGSC 9487) OX=235443 GN=CNAG_05683 PE=4 SV=1	CNAG_05683	0.560069	0.0281846	Down	48.76	7	7	7	75140.2	79605.7	47795.4	35897.7	40547.1	36992.4	1.36681	1.44804	0.869407	0.652986	0.737559	0.672899	mitochondria
J9VRL7	Transketolase OS=Cryptococcus neoformans var. grubii serotype A (strain H99 / ATCC 208821 / CBS 10515 / FGSC 9487) OX=235443 GN=CNAG_00866 PE=3 SV=2	CNAG_00866	0.655964	2.92794e-05	Down	35.91	23	6	4	122960	118568	120106	77335.3	81705.5	78178	1.00224	0.966439	0.978975	0.630354	0.665975	0.637223	cytoplasm							PF00456; PF02779; PF02780	PF00456 Transketolase, thiamine diphosphate binding domain; PF02779 Transketolase, pyrimidine binding domain; PF02780 Transketolase, C-terminal domain	G	KOG0523	Transketolase
J9VRN7	Proteophosphoglycan ppg4 OS=Cryptococcus neoformans var. grubii serotype A (strain H99 / ATCC 208821 / CBS 10515 / FGSC 9487) OX=235443 GN=CNAG_04163 PE=4 SV=1	CNAG_04163	0.58909	0.00102525	Down	26.83	27	27	27	81831	75547.7	88899.6	52050.6	47649.4	45380	1.11624	1.03053	1.21266	0.710012	0.649976	0.61902	extracellular	K06237	COL4A; collagen type IV alpha
J9VRS5	Sarcosine oxidase OS=Cryptococcus neoformans var. grubii serotype A (strain H99 / ATCC 208821 / CBS 10515 / FGSC 9487) OX=235443 GN=CNAG_05115 PE=4 SV=2	CNAG_05115	1.74579	0.000131379	Up	38.68	16	16	16	23510.1	22285.5	21088.4	38823.9	37473.5	40468.2	0.804057	0.762175	0.721234	1.3278	1.28161	1.38403	cytoplasm	K00306	PIPOX; sarcosine oxidase / L-pipecolate oxidase [EC:1.5.3.1 1.5.3.7]	map00260 Glycine, serine and threonine metabolism; map00310 Lysine degradation; map01100 Metabolic pathways; map04146 Peroxisome				PF01266	PF01266 FAD dependent oxidoreductase	R	KOG2820	FAD-dependent oxidoreductase
J9VRU9	Cytoplasmic protein OS=Cryptococcus neoformans var. grubii serotype A (strain H99 / ATCC 208821 / CBS 10515 / FGSC 9487) OX=235443 GN=CNAG_04241 PE=3 SV=2	CNAG_04241	0.50006	0.0196247	Down	2.1	4	4	4	1613.55	1887.26	2421.59	928.108	772.11	1261.34	0.95443	1.11633	1.43239	0.548985	0.45671	0.746095	nucleus	K05727	DOCK3; dedicator of cytokinesis protein 3		GO:0000422 autophagy of mitochondrion; GO:0006914 autophagy; GO:0006996 organelle organization; GO:0007005 mitochondrion organization; GO:0007154 cell communication; GO:0007165 signal transduction; GO:0008152 metabolic process; GO:0009056 catabolic process; GO:0009987 cellular process; GO:0016043 cellular component organization; GO:0022411 cellular component disassembly; GO:0023052 signaling; GO:…	GO:0005622 intracellular anatomical structure; GO:0005737 cytoplasm; GO:0005739 mitochondrion; GO:0005886 plasma membrane; GO:0016020 membrane; GO:0043226 organelle; GO:0043227 membrane-bounded organelle; GO:0043229 intracellular organelle; GO:0043231 intracellular membrane-bounded organelle; GO:0071944 cell periphery;		PF14429	PF14429 C2 domain in Dock180 and Zizimin proteins	T	KOG1998	Signaling protein DOCK180
J9VS08	Choline transporter OS=Cryptococcus neoformans var. grubii serotype A (strain H99 / ATCC 208821 / CBS 10515 / FGSC 9487) OX=235443 GN=CNAG_02455 PE=4 SV=1	CNAG_02455	1.70005	0.0442116	Up	11.11	4	4	4	2363.09	2843.55	1750.3	3587.36	3329.57	4910.21	0.419365	0.504629	0.310616	0.636629	0.590881	0.871388	plasma membrane	K19564	CTR, HNM1; choline transport protein							E	KOG1289	Amino acid transporters
J9VS19	TDG/mug DNA glycosylase OS=Cryptococcus neoformans var. grubii serotype A (strain H99 / ATCC 208821 / CBS 10515 / FGSC 9487) OX=235443 GN=CNAG_05891 PE=4 SV=2	CNAG_05891	0.55652	0.0064327	Down	30.41	12	12	12	6973.75	6692.46	5325.89	3032.17	3879.15	3658.16	1.2685	1.21733	0.968757	0.551539	0.705601	0.665404	nucleus	K20813	TDG; thymine-DNA glycosylase [EC:3.2.2.29]	map03410 Base excision repair	GO:0006139 nucleobase-containing compound metabolic process; GO:0006259 DNA metabolic process; GO:0006281 DNA repair; GO:0006284 base-excision repair; GO:0006285 base-excision repair, AP site formation; GO:0006725 cellular aromatic compound metabolic process; GO:0006807 nitrogen compound metabolic process; GO:0006950 response to stress; GO:0006974 DNA damage response; GO:0008152 metabolic process…		GO:0000700 mismatch base pair DNA N-glycosylase activity; GO:0003824 catalytic activity; GO:0004844 uracil DNA N-glycosylase activity; GO:0008263 pyrimidine-specific mismatch base pair DNA N-glycosylase activity; GO:0016787 hydrolase activity; GO:0016798 hydrolase activity, acting on glycosyl bonds; GO:0016799 hydrolase activity, hydrolyzing N-glycosyl compounds; GO:0019104 DNA N-glycosylase acti…	PF03167	PF03167 Uracil DNA glycosylase superfamily	L	KOG4120	G/T mismatch-specific thymine DNA glycosylase
J9VS38	Glucose-methanol-choline oxidoreductase OS=Cryptococcus neoformans var. grubii serotype A (strain H99 / ATCC 208821 / CBS 10515 / FGSC 9487) OX=235443 GN=CNAG_05258 PE=3 SV=1	CNAG_05258	8.54669	8.52922e-08	Up	42.35	23	23	23	17945.2	17528.4	16810.4	150238	151607	145010	0.054042	0.0527868	0.0506245	0.452442	0.456564	0.436698	cytoplasm							PF00732; PF05199	PF00732 GMC oxidoreductase; PF05199 GMC oxidoreductase	R	KOG1238	Glucose dehydrogenase/choline dehydrogenase/mandelonitrile lyase (GMC oxidoreductase family)
J9VS63	DNA-directed RNA polymerase I, II, and III subunit RPABC2 OS=Cryptococcus neoformans var. grubii serotype A (strain H99 / ATCC 208821 / CBS 10515 / FGSC 9487) OX=235443 GN=CNAG_04372 PE=3 SV=1	CNAG_04372	2.09186	0.0228983	Up	17.57	3	3	3	9923.97	18546.7	15157.6	25511.9	29319.1	36433.4	0.356325	0.665928	0.544241	0.916017	1.05272	1.30816	nucleus	K03014	RPABC2, RPB6, POLR2F; DNA-directed RNA polymerases I, II, and III subunit RPABC2	map03020 RNA polymerase	GO:0006139 nucleobase-containing compound metabolic process; GO:0006351 DNA-templated transcription; GO:0006354 DNA-templated transcription elongation; GO:0006360 transcription by RNA polymerase I; GO:0006366 transcription by RNA polymerase II; GO:0006383 transcription by RNA polymerase III; GO:0006399 tRNA metabolic process; GO:0006725 cellular aromatic compound metabolic process; GO:0006807 nit…	GO:0000428 DNA-directed RNA polymerase complex; GO:0005622 intracellular anatomical structure; GO:0005634 nucleus; GO:0005654 nucleoplasm; GO:0005665 RNA polymerase II, core complex; GO:0005666 RNA polymerase III complex; GO:0005730 nucleolus; GO:0005736 RNA polymerase I complex; GO:0016591 RNA polymerase II, holoenzyme; GO:0030880 RNA polymerase complex; GO:0031974 membrane-enclosed lumen; GO:00…				K	KOG3405	RNA polymerase subunit K
J9VS83	Sterol-binding protein OS=Cryptococcus neoformans var. grubii serotype A (strain H99 / ATCC 208821 / CBS 10515 / FGSC 9487) OX=235443 GN=CNAG_04392 PE=4 SV=2	CNAG_04392	0.659455	0.0304769	Down	6.1	1	1	1	7475.35	9596.15	8162.49	4460.4	5867.57	6312.72	1.23268	1.5824	1.34599	0.735516	0.967558	1.04096	mitochondria							PF02036	PF02036 SCP-2 sterol transfer family	I	KOG4170	2-enoyl-CoA hydratase/3-hydroxyacyl-CoA dehydrogenase/Peroxisomal 3-ketoacyl-CoA-thiolase, sterol-binding domain and related enzymes
J9VS85	BSP-domain-containing protein OS=Cryptococcus neoformans var. grubii serotype A (strain H99 / ATCC 208821 / CBS 10515 / FGSC 9487) OX=235443 GN=CNAG_04889 PE=4 SV=1	CNAG_04889	0.512365	0.00593879	Down	13.79	4	4	4	6071.57	4867.5	5141.63	2450.79	2421.64	3366.75	1.84849	1.48191	1.56537	0.746143	0.737268	1.02501	nucleus
J9VSJ8	Trafficking protein particle complex subunit 2 OS=Cryptococcus neoformans var. grubii serotype A (strain H99 / ATCC 208821 / CBS 10515 / FGSC 9487) OX=235443 GN=CNAG_04814 PE=4 SV=2	CNAG_04814	0.391143	0.0436381	Down	8.16	1	1	1	11675.3	16094.6	16853.5	3782.88	3511.34	10159.9	0.775172	1.06859	1.11897	0.251161	0.233133	0.674559	cytoplasm	K20301	TRAPPC2, TRS20; trafficking protein particle complex subunit 2		GO:0006810 transport; GO:0006886 intracellular protein transport; GO:0006888 endoplasmic reticulum to Golgi vesicle-mediated transport; GO:0008104 protein localization; GO:0015031 protein transport; GO:0015833 peptide transport; GO:0016192 vesicle-mediated transport; GO:0033036 macromolecule localization; GO:0042886 amide transport; GO:0045184 establishment of protein localization; GO:0046907 int…	GO:0005622 intracellular anatomical structure; GO:0005737 cytoplasm; GO:0005768 endosome; GO:0005793 endoplasmic reticulum-Golgi intermediate compartment; GO:0005794 Golgi apparatus; GO:0005801 cis-Golgi network; GO:0012505 endomembrane system; GO:0030008 TRAPP complex; GO:0031410 cytoplasmic vesicle; GO:0031982 vesicle; GO:0032991 protein-containing complex; GO:0043226 organelle; GO:0043227 memb…				U	KOG3487	TRAPP 20 K subunit
J9VSL5	Spermine transporter OS=Cryptococcus neoformans var. grubii serotype A (strain H99 / ATCC 208821 / CBS 10515 / FGSC 9487) OX=235443 GN=CNAG_04794 PE=4 SV=1	CNAG_04794	0.345485	0.00112567	Down	3.79	2	2	2	5589.89	4860.42	6360.67	2137.08	2105.78	1565.08	1.77342	1.54199	2.01795	0.677999	0.668069	0.496529	plasma membrane									R	KOG0255	Synaptic vesicle transporter SVOP and related transporters (major facilitator superfamily)
J9VSN9	Nuclear protein OS=Cryptococcus neoformans var. grubii serotype A (strain H99 / ATCC 208821 / CBS 10515 / FGSC 9487) OX=235443 GN=CNAG_04925 PE=4 SV=2	CNAG_04925	1.79342	0.00247846	Up	4.8	3	3	3	1887.28	2024	2033.15	3779.16	2999.44	3882.26	0.684461	0.734045	0.737364	1.37059	1.08781	1.40798	nucleus	K09241	GAL4; transcriptional regulatory protein GAL4					PF00172; PF04082	PF00172 Fungal Zn(2)-Cys(6) binuclear cluster domain; PF04082 Fungal specific transcription factor domain
J9VSU6	THO complex subunit 1 OS=Cryptococcus neoformans var. grubii serotype A (strain H99 / ATCC 208821 / CBS 10515 / FGSC 9487) OX=235443 GN=CNAG_03235 PE=4 SV=1	CNAG_03235	1.7119	0.0457313	Up	8.37	6	6	6	1184.16	1310.7	1043.92	1498.1	1897.54	2662.38	0.575212	0.63668	0.50709	0.72771	0.921741	1.29327	cytoplasm	K12878	THOC1; THO complex subunit 1	map03013 Nucleocytoplasmic transport; map03040 Spliceosome	GO:0006139 nucleobase-containing compound metabolic process; GO:0006351 DNA-templated transcription; GO:0006354 DNA-templated transcription elongation; GO:0006366 transcription by RNA polymerase II; GO:0006368 transcription elongation by RNA polymerase II; GO:0006403 RNA localization; GO:0006405 RNA export from nucleus; GO:0006406 mRNA export from nucleus; GO:0006611 protein export from nucleus; …	GO:0000347 THO complex; GO:0005622 intracellular anatomical structure; GO:0005634 nucleus; GO:0032991 protein-containing complex; GO:0043226 organelle; GO:0043227 membrane-bounded organelle; GO:0043229 intracellular organelle; GO:0043231 intracellular membrane-bounded organelle;				Y	KOG2491	Nuclear matrix protein
J9VSZ6	JmjC domain-containing protein OS=Cryptococcus neoformans var. grubii serotype A (strain H99 / ATCC 208821 / CBS 10515 / FGSC 9487) OX=235443 GN=CNAG_01297 PE=4 SV=2	CNAG_01297	2.31313	0.0102703	Up	12.4	3	3	3	544.229	1005.15	904.7	1932.78	1937.21	1806.61	0.422661	0.780623	0.702611	1.50104	1.50448	1.40305	nucleus	K19219	JMJD7; peptidyl-lysine (3S)-dioxygenase / protease [EC:1.14.11.63 3.4.-.-]					PF13621	PF13621 Cupin-like domain	I	KOG2508	Predicted phospholipase
J9VTG4	Taurine catabolism dioxygenase TauD OS=Cryptococcus neoformans var. grubii serotype A (strain H99 / ATCC 208821 / CBS 10515 / FGSC 9487) OX=235443 GN=CNAG_01542 PE=3 SV=2	CNAG_01542	1.90223	0.00203701	Up	21.21	8	8	8	21627.7	24540.2	18042.3	41993.7	39404	40744.8	0.806286	0.914864	0.672621	1.56553	1.46899	1.51898	mitochondria	K23516	XAN1; xanthine dioxygenase [EC:1.14.11.48]		GO:0006139 nucleobase-containing compound metabolic process; GO:0006144 purine nucleobase metabolic process; GO:0006145 purine nucleobase catabolic process; GO:0006725 cellular aromatic compound metabolic process; GO:0006807 nitrogen compound metabolic process; GO:0008152 metabolic process; GO:0009056 catabolic process; GO:0009112 nucleobase metabolic process; GO:0009115 xanthine catabolic proces…		GO:0003824 catalytic activity; GO:0005488 binding; GO:0005506 iron ion binding; GO:0016491 oxidoreductase activity; GO:0043167 ion binding; GO:0043169 cation binding; GO:0046872 metal ion binding; GO:0046914 transition metal ion binding; GO:0051213 dioxygenase activity; GO:0097641 alpha-ketoglutarate-dependent xanthine dioxygenase activity;	PF02668	PF02668 Taurine catabolism dioxygenase TauD, TfdA family
J9VTI3	Peptide alpha-N-acetyltransferase OS=Cryptococcus neoformans var. grubii serotype A (strain H99 / ATCC 208821 / CBS 10515 / FGSC 9487) OX=235443 GN=CNAG_04649 PE=3 SV=2	CNAG_04649	0.568972	0.0123103	Down	4.03	1	1	1	3547.43	2406.91	2772.52	1634.14	1835.67	1495.53	1.2988	0.881227	1.01509	0.598298	0.672083	0.547549	nucleus	K00670	NAA30, MAK3; N-alpha-acetyltransferase 30 [EC:2.3.1.256]							R	KOG3139	N-acetyltransferase
J9VTL6	C-22 sterol desaturase OS=Cryptococcus neoformans var. grubii serotype A (strain H99 / ATCC 208821 / CBS 10515 / FGSC 9487) OX=235443 GN=CNAG_06644 PE=3 SV=1	CNAG_06644	1.55797	0.000838426	Up	21.17	11	11	11	33360.4	38713.1	37642.6	54903.9	58418.3	57611.7	1.28549	1.49175	1.4505	2.11564	2.25106	2.21998	mitochondria	K09831	ERG5, CYP61A; sterol 22-desaturase [EC:1.14.19.41]	map00100 Steroid biosynthesis; map01100 Metabolic pathways; map01110 Biosynthesis of secondary metabolites	GO:0006066 alcohol metabolic process; GO:0006629 lipid metabolic process; GO:0006694 steroid biosynthetic process; GO:0006696 ergosterol biosynthetic process; GO:0008152 metabolic process; GO:0008202 steroid metabolic process; GO:0008204 ergosterol metabolic process; GO:0008610 lipid biosynthetic process; GO:0009058 biosynthetic process; GO:0009987 cellular process; GO:0016125 sterol metabolic pr…	GO:0005622 intracellular anatomical structure; GO:0005737 cytoplasm; GO:0005783 endoplasmic reticulum; GO:0012505 endomembrane system; GO:0043226 organelle; GO:0043227 membrane-bounded organelle; GO:0043229 intracellular organelle; GO:0043231 intracellular membrane-bounded organelle;	GO:0000249 C-22 sterol desaturase activity; GO:0003824 catalytic activity; GO:0016491 oxidoreductase activity; GO:0016705 oxidoreductase activity, acting on paired donors, with incorporation or reduction of molecular oxygen; GO:0016717 oxidoreductase activity, acting on paired donors, with oxidation of a pair of donors resulting in the reduction of molecular oxygen to two molecules of water; GO:0…	PF00067	PF00067 Cytochrome P450	QI	KOG0157	Cytochrome P450 CYP4/CYP19/CYP26 subfamilies
J9VTP9	Uncharacterized protein OS=Cryptococcus neoformans var. grubii serotype A (strain H99 / ATCC 208821 / CBS 10515 / FGSC 9487) OX=235443 GN=CNAG_01052 PE=4 SV=2	CNAG_01052	0.486909	0.00725819	Down	42.08	17	17	17	289291	313954	200603	134225	125519	131657	1.46535	1.59027	1.01611	0.67989	0.635791	0.666882	extracellular
J9VTQ3	CND01770-like protein OS=Cryptococcus neoformans var. grubii serotype A (strain H99 / ATCC 208821 / CBS 10515 / FGSC 9487) OX=235443 GN=CNAG_01047 PE=4 SV=1	CNAG_01047	0.443205	1.42697e-05	Down	35.2	5	5	5	108530	119299	114450	51118.6	48928.5	51652.6	1.15667	1.27145	1.21977	0.544804	0.521462	0.550495	cytoplasm
J9VTT6	Uncharacterized protein OS=Cryptococcus neoformans var. grubii serotype A (strain H99 / ATCC 208821 / CBS 10515 / FGSC 9487) OX=235443 GN=CNAG_01466 PE=4 SV=2	CNAG_01466	0.610531	0.0146618	Down	6.4	3	3	3	4431.3	5227.75	5827.69	2641.39	3595.23	3218.52	0.997803	1.17714	1.31223	0.594766	0.809544	0.724719	plasma membrane
J9VTV0	Uncharacterized protein OS=Cryptococcus neoformans var. grubii serotype A (strain H99 / ATCC 208821 / CBS 10515 / FGSC 9487) OX=235443 GN=CNAG_00997 PE=4 SV=2	CNAG_00997	0.421482	0.0175196	Down	11.49	1	1	1	4343.34	4158.97	2578.71	1147.96	1755.51	1766.98	2.24317	2.14795	1.33181	0.592878	0.906655	0.912579	mitochondria
J9VTW0	Essential protein Yae1 N-terminal domain-containing protein OS=Cryptococcus neoformans var. grubii serotype A (strain H99 / ATCC 208821 / CBS 10515 / FGSC 9487) OX=235443 GN=CNAG_05716 PE=3 SV=2	CNAG_05716	0.366798	0.000225341	Down	9.05	2	2	2	29449.8	28869.7	32265.8	10006	10539	12681.5	1.88054	1.8435	2.06036	0.638942	0.672977	0.809788	cytoplasm									S	KOG4595	Uncharacterized conserved protein
J9VTX1	Casein kinase substrate phosphoprotein PP28 domain-containing protein OS=Cryptococcus neoformans var. grubii serotype A (strain H99 / ATCC 208821 / CBS 10515 / FGSC 9487) OX=235443 GN=CNAG_00972 PE=4 SV=2	CNAG_00972	3.12395	0.00620973	Up	8.29	2	2	2	1074.77	1890.54	1978.25	4697.96	4514.72	6230.74	0.231381	0.407003	0.425886	1.0114	0.971947	1.34138	nucleus							PF10252	PF10252 Casein kinase substrate phosphoprotein PP28	R	KOG3375	Phosphoprotein/predicted coiled-coil protein
J9VTZ3	Rho GTPase activator OS=Cryptococcus neoformans var. grubii serotype A (strain H99 / ATCC 208821 / CBS 10515 / FGSC 9487) OX=235443 GN=CNAG_01533 PE=4 SV=2	CNAG_01533	0.610025	0.00942527	Down	18.14	14	14	14	6954.17	5172.18	5513.82	3975.75	3373.39	3411.81	1.33578	0.993491	1.05911	0.763677	0.647973	0.655353	nucleus	K08773	RALBP1; RalA-binding protein 1					PF00620	PF00620 RhoGAP domain	T	KOG4370	Ral-GTPase effector RLIP76
J9VU11	Translation initiation factor 5 OS=Cryptococcus neoformans var. grubii serotype A (strain H99 / ATCC 208821 / CBS 10515 / FGSC 9487) OX=235443 GN=CNAG_01709 PE=3 SV=1	CNAG_01709	0.650934	0.00104099	Down	22.64	9	9	9	30186.3	32734.7	34554.4	20808.4	20194.4	22447.3	1.28901	1.39783	1.47554	0.888556	0.862337	0.95854	cytoplasm	K03262	EIF5; translation initiation factor 5		GO:0001732 formation of cytoplasmic translation initiation complex; GO:0002181 cytoplasmic translation; GO:0002183 cytoplasmic translational initiation; GO:0006412 translation; GO:0006413 translational initiation; GO:0006417 regulation of translation; GO:0006446 regulation of translational initiation; GO:0006518 peptide metabolic process; GO:0006807 nitrogen compound metabolic process; GO:0006996…	GO:0005622 intracellular anatomical structure; GO:0005737 cytoplasm; GO:0005829 cytosol; GO:0005840 ribosome; GO:0015935 small ribosomal subunit; GO:0022626 cytosolic ribosome; GO:0022627 cytosolic small ribosomal subunit; GO:0032991 protein-containing complex; GO:0033290 eukaryotic 48S preinitiation complex; GO:0043226 organelle; GO:0043228 non-membrane-bounded organelle; GO:0043229 intracellula…	GO:0003676 nucleic acid binding; GO:0003723 RNA binding; GO:0003743 translation initiation factor activity; GO:0005092 GDP-dissociation inhibitor activity; GO:0005096 GTPase activator activity; GO:0005488 binding; GO:0005515 protein binding; GO:0008047 enzyme activator activity; GO:0008135 translation factor activity, RNA binding; GO:0030234 enzyme regulator activity; GO:0030695 GTPase regulator …			J	KOG2767	Translation initiation factor 5 (eIF-5)
J9VU47	Plasma membrane proteolipid 3 OS=Cryptococcus neoformans var. grubii serotype A (strain H99 / ATCC 208821 / CBS 10515 / FGSC 9487) OX=235443 GN=CNAG_01588 PE=3 SV=1	CNAG_01588	0.466813	0.00782648	Down	15.79	1	1	1	4207.25	3475.61	3414.56		1918.68	1534.93	1.5906	1.314	1.29092		0.725381	0.580299	mitochondria					GO:0005886 plasma membrane; GO:0016020 membrane; GO:0071944 cell periphery;				R	KOG1773	Stress responsive protein
J9VUE6	Alcohol dehydrogenase, propanol-preferring OS=Cryptococcus neoformans var. grubii serotype A (strain H99 / ATCC 208821 / CBS 10515 / FGSC 9487) OX=235443 GN=CNAG_02489 PE=3 SV=1	CNAG_02489	0.618023	0.0457285	Down	22.16	6	5	5	3526.6	5997.75	4463.72	2724.03	2766.88	3154.04	1.07811	1.83356	1.3646	0.832758	0.845858	0.964216	cytoplasm	K13953	adhP; alcohol dehydrogenase, propanol-preferring [EC:1.1.1.1]	map00010 Glycolysis / Gluconeogenesis; map00071 Fatty acid degradation; map00350 Tyrosine metabolism; map00620 Pyruvate metabolism; map01100 Metabolic pathways; map01110 Biosynthesis of secondary metabolites	GO:0000947 amino acid catabolic process to alcohol via Ehrlich pathway; GO:0000955 amino acid catabolic process via Ehrlich pathway; GO:0005975 carbohydrate metabolic process; GO:0005996 monosaccharide metabolic process; GO:0006006 glucose metabolic process; GO:0006066 alcohol metabolic process; GO:0006067 ethanol metabolic process; GO:0006068 ethanol catabolic process; GO:0006081 cellular aldehy…	GO:0005576 extracellular region; GO:0005622 intracellular anatomical structure; GO:0005634 nucleus; GO:0005737 cytoplasm; GO:0005739 mitochondrion; GO:0005759 mitochondrial matrix; GO:0005886 plasma membrane; GO:0016020 membrane; GO:0031012 extracellular matrix; GO:0031974 membrane-enclosed lumen; GO:0043226 organelle; GO:0043227 membrane-bounded organelle; GO:0043229 intracellular organelle; GO:…	GO:0003824 catalytic activity; GO:0004022 alcohol dehydrogenase (NAD+) activity; GO:0016491 oxidoreductase activity; GO:0016614 oxidoreductase activity, acting on CH-OH group of donors; GO:0016616 oxidoreductase activity, acting on the CH-OH group of donors, NAD or NADP as acceptor; GO:0019170 methylglyoxal reductase (NADH-dependent) activity;	PF08240; PF00107	PF08240 Alcohol dehydrogenase GroES-like domain; PF00107 Zinc-binding dehydrogenase	Q	KOG0023	Alcohol dehydrogenase, class V
J9VUG1	Flavin-containing monooxygenase OS=Cryptococcus neoformans var. grubii serotype A (strain H99 / ATCC 208821 / CBS 10515 / FGSC 9487) OX=235443 GN=CNAG_02475 PE=4 SV=1	CNAG_02475	2.24756	0.000122672	Up	20.25	11	11	11	6554.56	7002.56	6502.07	13838	14838.1	16408.1	0.744338	0.795213	0.738378	1.57145	1.68502	1.86331	cytoplasm									Q	KOG1399	Flavin-containing monooxygenase
J9VUG5	C2H2-type domain-containing protein OS=Cryptococcus neoformans var. grubii serotype A (strain H99 / ATCC 208821 / CBS 10515 / FGSC 9487) OX=235443 GN=CNAG_05940 PE=4 SV=1	CNAG_05940	0.555715	0.0409574	Down	12.87	7	7	7	7326.03	8910.71	9238.99	3223.42	4586.99	6346.83	0.907934	1.10433	1.14501	0.399487	0.568478	0.786579	nucleus	K21455	CON7; transcription factor CON7
J9VUK7	Ribosome biogenesis protein BMS1 OS=Cryptococcus neoformans var. grubii serotype A (strain H99 / ATCC 208821 / CBS 10515 / FGSC 9487) OX=235443 GN=CNAG_01715 PE=4 SV=1	CNAG_01715	1.99765	0.0248266	Up	3.54	4	4	4	1547.6	2097.68	2203.67	2770.09	4603.14	4310.9	0.469889	0.636907	0.669088	0.841067	1.39763	1.30889	nucleus	K14569	BMS1; ribosome biogenesis protein BMS1	map03008 Ribosome biogenesis in eukaryotes	GO:0000462 maturation of SSU-rRNA from tricistronic rRNA transcript (SSU-rRNA, 5.8S rRNA, LSU-rRNA); GO:0000472 endonucleolytic cleavage to generate mature 5'-end of SSU-rRNA from (SSU-rRNA, 5.8S rRNA, LSU-rRNA); GO:0000479 endonucleolytic cleavage of tricistronic rRNA transcript (SSU-rRNA, 5.8S rRNA, LSU-rRNA); GO:0000480 endonucleolytic cleavage in 5'-ETS of tricistronic rRNA transcript (SSU-rR…	GO:0005622 intracellular anatomical structure; GO:0005634 nucleus; GO:0005730 nucleolus; GO:0005737 cytoplasm; GO:0005739 mitochondrion; GO:0030684 preribosome; GO:0030686 90S preribosome; GO:0031974 membrane-enclosed lumen; GO:0031981 nuclear lumen; GO:0032991 protein-containing complex; GO:0043226 organelle; GO:0043227 membrane-bounded organelle; GO:0043228 non-membrane-bounded organelle; GO:00…	GO:0000166 nucleotide binding; GO:0001882 nucleoside binding; GO:0001883 purine nucleoside binding; GO:0003676 nucleic acid binding; GO:0003723 RNA binding; GO:0003729 mRNA binding; GO:0003824 catalytic activity; GO:0003924 GTPase activity; GO:0005488 binding; GO:0005525 GTP binding; GO:0016462 pyrophosphatase activity; GO:0016787 hydrolase activity; GO:0016817 hydrolase activity, acting on acid …	PF08142	PF08142 AARP2CN (NUC121) domain	J	KOG1951	GTP-binding protein AARP2 involved in 40S ribosome biogenesis
J9VUM8	General stress protein FMN-binding split barrel domain-containing protein OS=Cryptococcus neoformans var. grubii serotype A (strain H99 / ATCC 208821 / CBS 10515 / FGSC 9487) OX=235443 GN=CNAG_07765 PE=4 SV=1	CNAG_07765	0.648296	0.000248633	Down	37.37	8	8	8	76185.8	85420.2	79334	51242.5	51867.5	53090.5	1.23399	1.38356	1.28498	0.82998	0.840103	0.859913	cytoplasm							PF16242	PF16242 Pyridoxamine 5'-phosphate oxidase like
J9VUN6	Uncharacterized protein OS=Cryptococcus neoformans var. grubii serotype A (strain H99 / ATCC 208821 / CBS 10515 / FGSC 9487) OX=235443 GN=CNAG_01751 PE=4 SV=1	CNAG_01751	0.504038	0.000459982	Down	19.09	2	2	2	53558.4	56949	66187.9	29044.9	29453.4	30562.9	1.30637	1.38907	1.61443	0.70845	0.718414	0.745476	mitochondria
J9VUQ6	PQQ enzyme repeat protein OS=Cryptococcus neoformans var. grubii serotype A (strain H99 / ATCC 208821 / CBS 10515 / FGSC 9487) OX=235443 GN=CNAG_02011 PE=4 SV=1	CNAG_02011	2.26486	0.00104379	Up	3.83	1	1	1	1191.9	1211.85	1007.14	2907.96	2576.7	2240.53	0.715228	0.7272	0.604358	1.74499	1.54621	1.34448	cytoplasm
J9VUQ7	2,4-dihydroxyhept-2-ene-1,7-dioic acid aldolase OS=Cryptococcus neoformans var. grubii serotype A (strain H99 / ATCC 208821 / CBS 10515 / FGSC 9487) OX=235443 GN=CNAG_01776 PE=4 SV=1	CNAG_01776	0.604235	0.00101066	Down	10.65	2	2	2	13549.9	12285.3	11674.4	7238.13	7270.57	8155.91	1.57132	1.42467	1.35383	0.839375	0.843137	0.945806	cytoplasm	K02510	hpaI, hpcH; 4-hydroxy-2-oxoheptanedioate aldolase [EC:4.1.2.52]	map00350 Tyrosine metabolism; map01100 Metabolic pathways
J9VUU4	Selenoprotein O OS=Cryptococcus neoformans var. grubii serotype A (strain H99 / ATCC 208821 / CBS 10515 / FGSC 9487) OX=235443 GN=CNAG_04466 PE=3 SV=1	CNAG_04466	0.64797	0.000145403	Down	16.55	10	10	10	6059.62	5862.58	5610.19	3819.37	3636.19	3904.9	1.0909	1.05543	1.00999	0.687594	0.654616	0.702992	mitochondria	K08997	SELENOO, selO; serine/tyrosine/threonine adenylyltransferase [EC:2.7.7.-]			GO:0005622 intracellular anatomical structure; GO:0005737 cytoplasm; GO:0005739 mitochondrion; GO:0043226 organelle; GO:0043227 membrane-bounded organelle; GO:0043229 intracellular organelle; GO:0043231 intracellular membrane-bounded organelle;				S	KOG2542	Uncharacterized conserved protein (YdiU family)
J9VUU6	Cyclohydrolase OS=Cryptococcus neoformans var. grubii serotype A (strain H99 / ATCC 208821 / CBS 10515 / FGSC 9487) OX=235443 GN=CNAG_06009 PE=3 SV=2	CNAG_06009	1.72329	6.40399e-05	Up	18.33	9	9	9	16577.1	16777.1	15227.7	27899.5	27564.3	28256.7	0.999224	1.01128	0.917886	1.68171	1.6615	1.70324	cytoplasm									H	KOG1284	Bifunctional GTP cyclohydrolase II/3,4-dihydroxy-2butanone-4-phosphate synthase
J9VUX1	Transcription activator GCR1-like domain-containing protein OS=Cryptococcus neoformans var. grubii serotype A (strain H99 / ATCC 208821 / CBS 10515 / FGSC 9487) OX=235443 GN=CNAG_04497 PE=4 SV=1	CNAG_04497	0.658538	0.00922116	Down	8.68	3	3	3	3926.28	4188.27	3767.4	3011.76	2564.5	2248.46	1.40728	1.50119	1.35034	1.0795	0.919186	0.805909	nucleus
J9VUY2	Copper transport protein OS=Cryptococcus neoformans var. grubii serotype A (strain H99 / ATCC 208821 / CBS 10515 / FGSC 9487) OX=235443 GN=CNAG_01872 PE=3 SV=1	CNAG_01872	2.03045	0.048574	Up	7.29	1	1	1	2606.98	1169.68	2148.02	4303.26	4569.85	3156.65	1.07326	0.481542	0.884312	1.7716	1.88135	1.29955	plasma membrane	K14686	SLC31A1, CTR1; solute carrier family 31 (copper transporter), member 1		GO:0000041 transition metal ion transport; GO:0006810 transport; GO:0006811 monoatomic ion transport; GO:0006812 monoatomic cation transport; GO:0006825 copper ion transport; GO:0006873 intracellular monoatomic ion homeostasis; GO:0006878 intracellular copper ion homeostasis; GO:0007034 vacuolar transport; GO:0009987 cellular process; GO:0015677 copper ion import; GO:0015680 protein maturation by…	GO:0000322 storage vacuole; GO:0000323 lytic vacuole; GO:0000324 fungal-type vacuole; GO:0000329 fungal-type vacuole membrane; GO:0005622 intracellular anatomical structure; GO:0005628 prospore membrane; GO:0005737 cytoplasm; GO:0005773 vacuole; GO:0005774 vacuolar membrane; GO:0005783 endoplasmic reticulum; GO:0005886 plasma membrane; GO:0012505 endomembrane system; GO:0016020 membrane; GO:00310…	GO:0005215 transporter activity; GO:0005375 copper ion transmembrane transporter activity; GO:0008324 monoatomic cation transmembrane transporter activity; GO:0015075 monoatomic ion transmembrane transporter activity; GO:0015318 inorganic molecular entity transmembrane transporter activity; GO:0022857 transmembrane transporter activity; GO:0022890 inorganic cation transmembrane transporter activi…			P	KOG3386	Copper transporter
J9VUZ7	Uncharacterized protein OS=Cryptococcus neoformans var. grubii serotype A (strain H99 / ATCC 208821 / CBS 10515 / FGSC 9487) OX=235443 GN=CNAG_02297 PE=4 SV=1	CNAG_02297	1.88304	0.00197743	Up	8.45	1	1	1	2780.08	2438.58	2686.2	5593.56	5016.02	4275.55	1.05298	0.923637	1.01743	2.11862	1.89987	1.61941	extracellular
J9VV06	Bromodomain-containing factor 1 OS=Cryptococcus neoformans var. grubii serotype A (strain H99 / ATCC 208821 / CBS 10515 / FGSC 9487) OX=235443 GN=CNAG_01897 PE=4 SV=1	CNAG_01897	1.6754	0.0110153	Up	16.86	12	12	12	18303.8	16387	14689.8	24463.4	25271.1	32997.8	0.810596	0.725709	0.650548	1.08338	1.11915	1.46133	nucleus	K11684	BDF1; bromodomain-containing factor 1		GO:0006139 nucleobase-containing compound metabolic process; GO:0006259 DNA metabolic process; GO:0006281 DNA repair; GO:0006325 chromatin organization; GO:0006338 chromatin remodeling; GO:0006351 DNA-templated transcription; GO:0006355 regulation of DNA-templated transcription; GO:0006725 cellular aromatic compound metabolic process; GO:0006807 nitrogen compound metabolic process; GO:0006950 res…	GO:0000228 nuclear chromosome; GO:0000785 chromatin; GO:0000812 Swr1 complex; GO:0005622 intracellular anatomical structure; GO:0005634 nucleus; GO:0005694 chromosome; GO:0031974 membrane-enclosed lumen; GO:0031981 nuclear lumen; GO:0032991 protein-containing complex; GO:0043226 organelle; GO:0043227 membrane-bounded organelle; GO:0043228 non-membrane-bounded organelle; GO:0043229 intracellular o…	GO:0001067 transcription regulatory region nucleic acid binding; GO:0001091 RNA polymerase II general transcription initiation factor binding; GO:0001094 TFIID-class transcription factor complex binding; GO:0001098 basal transcription machinery binding; GO:0001099 basal RNA polymerase II transcription machinery binding; GO:0003676 nucleic acid binding; GO:0003677 DNA binding; GO:0003682 chromatin…	PF00439; PF17035	PF00439 Bromodomain; PF17035 Bromodomain extra-terminal - transcription regulation	K	KOG1474	Transcription initiation factor TFIID, subunit BDF1 and related bromodomain proteins
J9VV23	HNH nuclease domain-containing protein OS=Cryptococcus neoformans var. grubii serotype A (strain H99 / ATCC 208821 / CBS 10515 / FGSC 9487) OX=235443 GN=CNAG_07000 PE=4 SV=2	CNAG_07000	0.630022	0.00143077	Down	10.64	3	2	2	16367.9	16575.8	15580.4	9198.44	11174.4	10198.4	1.56952	1.58945	1.494	0.882038	1.07151	0.977924	cytoplasm,nucleus							PF13391	PF13391 HNH endonuclease
J9VV26	Adenylate cyclase OS=Cryptococcus neoformans var. grubii serotype A (strain H99 / ATCC 208821 / CBS 10515 / FGSC 9487) OX=235443 GN=CNAG_03202 PE=4 SV=2	CNAG_03202	0.558928	0.000850891	Down	10.83	22	22	22	83321.4	71628	73438.1	44926.1	38874.4	43851.7	1.16445	1.00103	1.02633	0.62786	0.543285	0.612845	nucleus	K01768	E4.6.1.1; adenylate cyclase [EC:4.6.1.1]	map00230 Purine metabolism; map01100 Metabolic pathways; map04113 Meiosis - yeast; map04213 Longevity regulating pathway - multiple species	GO:0000429 carbon catabolite regulation of transcription from RNA polymerase II promoter; GO:0000430 regulation of transcription from RNA polymerase II promoter by glucose; GO:0000433 carbon catabolite repression of transcription from RNA polymerase II promoter by glucose; GO:0001678 intracellular glucose homeostasis; GO:0006139 nucleobase-containing compound metabolic process; GO:0006163 purine …	GO:0005622 intracellular anatomical structure; GO:0005737 cytoplasm; GO:0005739 mitochondrion; GO:0005783 endoplasmic reticulum; GO:0005789 endoplasmic reticulum membrane; GO:0005829 cytosol; GO:0005886 plasma membrane; GO:0012505 endomembrane system; GO:0016020 membrane; GO:0031984 organelle subcompartment; GO:0042175 nuclear outer membrane-endoplasmic reticulum membrane network; GO:0043226 orga…	GO:0003824 catalytic activity; GO:0004016 adenylate cyclase activity; GO:0005488 binding; GO:0009975 cyclase activity; GO:0016829 lyase activity; GO:0016849 phosphorus-oxygen lyase activity; GO:0030145 manganese ion binding; GO:0043167 ion binding; GO:0043169 cation binding; GO:0046872 metal ion binding; GO:0046914 transition metal ion binding;	PF00211	PF00211 Adenylate and Guanylate cyclase catalytic domain	T	KOG0618	Serine/threonine phosphatase 2C containing leucine-rich repeats, similar to SCN circadian oscillatory protein (SCOP)
J9VV60	glucan 1,3-beta-glucosidase OS=Cryptococcus neoformans var. grubii serotype A (strain H99 / ATCC 208821 / CBS 10515 / FGSC 9487) OX=235443 GN=CNAG_02225 PE=3 SV=1	CNAG_02225	0.0970547	0.00016713	Down	12.06	5	5	5	29429.8	27950.1	28211	1910.74	3113.7	3282.56	2.48229	2.35748	2.37949	0.161163	0.262628	0.276871	extracellular	K01210	E3.2.1.58; glucan 1,3-beta-glucosidase [EC:3.2.1.58]	map00500 Starch and sucrose metabolism; map01100 Metabolic pathways	GO:0000003 reproduction; GO:0000272 polysaccharide catabolic process; GO:0000747 conjugation with cellular fusion; GO:0003006 developmental process involved in reproduction; GO:0005975 carbohydrate metabolic process; GO:0005976 polysaccharide metabolic process; GO:0007049 cell cycle; GO:0007155 cell adhesion; GO:0008152 metabolic process; GO:0009056 catabolic process; GO:0009057 macromolecule cat…	GO:0000322 storage vacuole; GO:0000323 lytic vacuole; GO:0000324 fungal-type vacuole; GO:0000935 division septum; GO:0005576 extracellular region; GO:0005618 cell wall; GO:0005619 ascospore wall; GO:0005622 intracellular anatomical structure; GO:0005628 prospore membrane; GO:0005737 cytoplasm; GO:0005773 vacuole; GO:0005856 cytoskeleton; GO:0005886 plasma membrane; GO:0005937 mating projection; G…	GO:0003824 catalytic activity; GO:0004338 glucan exo-1,3-beta-glucosidase activity; GO:0004553 hydrolase activity, hydrolyzing O-glycosyl compounds; GO:0005488 binding; GO:0005515 protein binding; GO:0008422 beta-glucosidase activity; GO:0015926 glucosidase activity; GO:0016787 hydrolase activity; GO:0016798 hydrolase activity, acting on glycosyl bonds; GO:0046557 glucan endo-1,6-beta-glucosidase…	PF00150	PF00150 Cellulase (glycosyl hydrolase family 5)
J9VV62	BZIP domain-containing protein OS=Cryptococcus neoformans var. grubii serotype A (strain H99 / ATCC 208821 / CBS 10515 / FGSC 9487) OX=235443 GN=CNAG_04908 PE=4 SV=1	CNAG_04908	0.414444	0.0351763	Down	1.99	1	1	1	1959.58	3468.81	3234.79		1201.29	1192.31	0.718594	1.27204	1.18622		0.440523	0.43723	nucleus
J9VV64	Zn(2)-C6 fungal-type domain-containing protein OS=Cryptococcus neoformans var. grubii serotype A (strain H99 / ATCC 208821 / CBS 10515 / FGSC 9487) OX=235443 GN=CNAG_06136 PE=4 SV=2	CNAG_06136	0.639373	0.00391255	Down	11.41	14	14	14	5054.4	4613.62	4514.67	3393.34	2693.69	2981	1.31773	1.20282	1.17702	0.884679	0.702273	0.777178	nucleus
J9VV66	MHYT domain-containing protein OS=Cryptococcus neoformans var. grubii serotype A (strain H99 / ATCC 208821 / CBS 10515 / FGSC 9487) OX=235443 GN=CNAG_02220 PE=4 SV=1	CNAG_02220	2.00732	0.000352978	Up	7.15	6	6	6	1959.28	1763.8	1580.29	3572.64	3541.31	3531.62	0.644809	0.580476	0.520082	1.17577	1.16546	1.16227	plasma membrane
J9VV72	CMP/dCMP deaminase zinc-binding protein OS=Cryptococcus neoformans var. grubii serotype A (strain H99 / ATCC 208821 / CBS 10515 / FGSC 9487) OX=235443 GN=CNAG_01963 PE=4 SV=1	CNAG_01963	1.89438	0.00583602	Up	4.76	1	1	1	4660.05	6967.29	5572.83	11497.7	10192.7	10893.3	0.632113	0.945079	0.755927	1.55961	1.38259	1.47762	cytoplasm,nucleus							PF00383	PF00383 Cytidine and deoxycytidylate deaminase zinc-binding region
J9VVD7	Oxysterol-binding protein OS=Cryptococcus neoformans var. grubii serotype A (strain H99 / ATCC 208821 / CBS 10515 / FGSC 9487) OX=235443 GN=CNAG_02139 PE=3 SV=2	CNAG_02139	0.642585	0.000267236	Down	25.83	12	12	12	54271.9	56153.6	53862.1	37567.4	34489.7	33511.6	1.09053	1.12834	1.08229	0.754869	0.693027	0.673373	mitochondria	K22285	OSBPL8, ORP8; oxysterol-binding protein-related protein 8		GO:0006066 alcohol metabolic process; GO:0006629 lipid metabolic process; GO:0006694 steroid biosynthetic process; GO:0006696 ergosterol biosynthetic process; GO:0006810 transport; GO:0006869 lipid transport; GO:0006887 exocytosis; GO:0006897 endocytosis; GO:0006914 autophagy; GO:0007034 vacuolar transport; GO:0007163 establishment or maintenance of cell polarity; GO:0008152 metabolic process; GO…	GO:0005622 intracellular anatomical structure; GO:0005737 cytoplasm; GO:0005783 endoplasmic reticulum; GO:0005829 cytosol; GO:0005938 cell cortex; GO:0012505 endomembrane system; GO:0016020 membrane; GO:0019898 extrinsic component of membrane; GO:0031984 organelle subcompartment; GO:0032541 cortical endoplasmic reticulum; GO:0043226 organelle; GO:0043227 membrane-bounded organelle; GO:0043229 int…	GO:0005488 binding; GO:0005496 steroid binding; GO:0005543 phospholipid binding; GO:0008142 oxysterol binding; GO:0008289 lipid binding; GO:0010314 phosphatidylinositol-5-phosphate binding; GO:0032934 sterol binding; GO:0035091 phosphatidylinositol binding; GO:0043167 ion binding; GO:0043168 anion binding; GO:0043325 phosphatidylinositol-3,4-bisphosphate binding; GO:0070273 phosphatidylinositol-4…			T	KOG2210	Oxysterol-binding protein
J9VVE7	Uncharacterized protein OS=Cryptococcus neoformans var. grubii serotype A (strain H99 / ATCC 208821 / CBS 10515 / FGSC 9487) OX=235443 GN=CNAG_02129 PE=4 SV=1	CNAG_02129	0.631586	1.30346e-05	Down	29.74	33	33	33	542961	526646	550461	340762	348261	334190	1.08074	1.04826	1.09567	0.678271	0.693197	0.66519	cytoplasm,nucleus
J9VVF9	N-acetyltransferase 5 OS=Cryptococcus neoformans var. grubii serotype A (strain H99 / ATCC 208821 / CBS 10515 / FGSC 9487) OX=235443 GN=CNAG_03379 PE=4 SV=1	CNAG_03379	2.03944	0.0327818	Up	11.16	1	1	1	1295.41	2246.89	1031.71	3478.88	2992.57	2856.99	0.53368	0.925669	0.425042	1.43322	1.23287	1.17702	cytoplasm,nucleus	K17972	NAA20, NAT3; N-terminal acetyltransferase B complex catalytic subunit [EC:2.3.1.254]		GO:0000001 mitochondrion inheritance; GO:0006473 protein acetylation; GO:0006474 N-terminal protein amino acid acetylation; GO:0006508 proteolysis; GO:0006511 ubiquitin-dependent protein catabolic process; GO:0006807 nitrogen compound metabolic process; GO:0006950 response to stress; GO:0006996 organelle organization; GO:0007005 mitochondrion organization; GO:0008152 metabolic process; GO:0009056…	GO:0005622 intracellular anatomical structure; GO:0005737 cytoplasm; GO:0031248 protein acetyltransferase complex; GO:0031414 N-terminal protein acetyltransferase complex; GO:0031416 NatB complex; GO:0032991 protein-containing complex; GO:1902493 acetyltransferase complex; GO:1902494 catalytic complex; GO:1990234 transferase complex;	GO:0003824 catalytic activity; GO:0004596 peptide alpha-N-acetyltransferase activity; GO:0008080 N-acetyltransferase activity; GO:0016407 acetyltransferase activity; GO:0016410 N-acyltransferase activity; GO:0016740 transferase activity; GO:0016746 acyltransferase activity; GO:0016747 acyltransferase activity, transferring groups other than amino-acyl groups; GO:0034212 peptide N-acetyltransferas…			R	KOG3234	Acetyltransferase, (GNAT) family
J9VVP9	EF-hand domain-containing protein OS=Cryptococcus neoformans var. grubii serotype A (strain H99 / ATCC 208821 / CBS 10515 / FGSC 9487) OX=235443 GN=CNAG_04751 PE=4 SV=2	CNAG_04751	1.86314	0.00735229	Up	5.03	2	2	2	749.175	1095.94	961.108	1649.08	1630.64	1948.66	0.434316	0.635344	0.557178	0.956013	0.945323	1.12969	mitochondria
J9VVV5	Scavenger mRNA-decapping enzyme DcpS OS=Cryptococcus neoformans var. grubii serotype A (strain H99 / ATCC 208821 / CBS 10515 / FGSC 9487) OX=235443 GN=CNAG_06359 PE=3 SV=1	CNAG_06359	0.458704	0.00759224	Down	15.04	5	5	5	13534.6	17044.5	13790.6	5376.44	8687.1	6289	1.49589	1.88382	1.52418	0.594223	0.960128	0.695082	cytoplasm	K12584	DCPS, DCS; m7GpppX diphosphatase [EC:3.6.1.59]	map03018 RNA degradation	GO:0000288 nuclear-transcribed mRNA catabolic process, deadenylation-dependent decay; GO:0000290 deadenylation-dependent decapping of nuclear-transcribed mRNA; GO:0000956 nuclear-transcribed mRNA catabolic process; GO:0006139 nucleobase-containing compound metabolic process; GO:0006401 RNA catabolic process; GO:0006402 mRNA catabolic process; GO:0006725 cellular aromatic compound metabolic proces…	GO:0000932 P-body; GO:0005622 intracellular anatomical structure; GO:0005634 nucleus; GO:0005737 cytoplasm; GO:0005739 mitochondrion; GO:0032991 protein-containing complex; GO:0035770 ribonucleoprotein granule; GO:0036464 cytoplasmic ribonucleoprotein granule; GO:0043226 organelle; GO:0043227 membrane-bounded organelle; GO:0043228 non-membrane-bounded organelle; GO:0043229 intracellular organelle…	GO:0000339 RNA cap binding; GO:0000340 RNA 7-methylguanosine cap binding; GO:0003676 nucleic acid binding; GO:0003723 RNA binding; GO:0003824 catalytic activity; GO:0005488 binding; GO:0008047 enzyme activator activity; GO:0016462 pyrophosphatase activity; GO:0016787 hydrolase activity; GO:0016817 hydrolase activity, acting on acid anhydrides; GO:0016818 hydrolase activity, acting on acid anhydri…			S	KOG3969	Uncharacterized conserved protein
J9VVZ2	TNFR-Cys domain-containing protein OS=Cryptococcus neoformans var. grubii serotype A (strain H99 / ATCC 208821 / CBS 10515 / FGSC 9487) OX=235443 GN=CNAG_06404 PE=4 SV=1	CNAG_06404	2.07564	0.00190406	Up	38.37	4	4	4	21529.5	26325.5	19360.2	49395.4	42390.9	47728.3	0.946108	1.15687	0.850779	2.17067	1.86286	2.09741	nucleus
J9VW29	Cystathionine gamma-lyase OS=Cryptococcus neoformans var. grubii serotype A (strain H99 / ATCC 208821 / CBS 10515 / FGSC 9487) OX=235443 GN=CNAG_06448 PE=3 SV=1	CNAG_06448	0.588906	0.0216585	Down	10.09	5	5	5	9720.7	10107.4	11273.9	5758.81	4764.6	7792.73	1.1242	1.16892	1.30382	0.666005	0.551025	0.901228	cytoplasm	K01758	CTH; cystathionine gamma-lyase [EC:4.4.1.1]	map00260 Glycine, serine and threonine metabolism; map00270 Cysteine and methionine metabolism; map00450 Selenocompound metabolism; map01100 Metabolic pathways; map01110 Biosynthesis of secondary metabolites; map01230 Biosynthesis of amino acids	GO:0000096 sulfur amino acid metabolic process; GO:0000097 sulfur amino acid biosynthetic process; GO:0006082 organic acid metabolic process; GO:0006520 amino acid metabolic process; GO:0006534 cysteine metabolic process; GO:0006555 methionine metabolic process; GO:0006790 sulfur compound metabolic process; GO:0006807 nitrogen compound metabolic process; GO:0008152 metabolic process; GO:0008652 a…	GO:0005622 intracellular anatomical structure; GO:0005634 nucleus; GO:0005737 cytoplasm; GO:0043226 organelle; GO:0043227 membrane-bounded organelle; GO:0043229 intracellular organelle; GO:0043231 intracellular membrane-bounded organelle;	GO:0003824 catalytic activity; GO:0003962 cystathionine gamma-synthase activity; GO:0004123 cystathionine gamma-lyase activity; GO:0005488 binding; GO:0016740 transferase activity; GO:0016765 transferase activity, transferring alkyl or aryl (other than methyl) groups; GO:0016829 lyase activity; GO:0016846 carbon-sulfur lyase activity; GO:0019842 vitamin binding; GO:0030170 pyridoxal phosphate bin…	PF01053	PF01053 Cys/Met metabolism PLP-dependent enzyme	E	KOG0053	Cystathionine beta-lyases/cystathionine gamma-synthases
J9VW33	Allergen OS=Cryptococcus neoformans var. grubii serotype A (strain H99 / ATCC 208821 / CBS 10515 / FGSC 9487) OX=235443 GN=CNAG_06220 PE=4 SV=1	CNAG_06220	0.559866	9.58758e-05	Down	71.25	12	12	12	345902	366542	356601	210840	199590	188092	1.09093	1.15602	1.12467	0.664961	0.62948	0.593216	cytoplasm,nucleus
J9VW44	Transcription regulator OS=Cryptococcus neoformans var. grubii serotype A (strain H99 / ATCC 208821 / CBS 10515 / FGSC 9487) OX=235443 GN=CNAG_06465 PE=3 SV=1	CNAG_06465	1.93033	0.00012178	Up	24.69	10	10	10	8581.1	9055.91	8950.28	17270.5	15822.3	18229.4	0.635653	0.670824	0.663	1.27933	1.17205	1.35036	plasma membrane				GO:0006810 transport; GO:0006811 monoatomic ion transport; GO:0006820 monoatomic anion transport; GO:0006869 lipid transport; GO:0006886 intracellular protein transport; GO:0006897 endocytosis; GO:0007154 cell communication; GO:0007165 signal transduction; GO:0007166 cell surface receptor signaling pathway; GO:0008104 protein localization; GO:0009987 cellular process; GO:0010570 regulation of fil…	GO:0005622 intracellular anatomical structure; GO:0005737 cytoplasm; GO:0005768 endosome; GO:0005770 late endosome; GO:0005783 endoplasmic reticulum; GO:0005794 Golgi apparatus; GO:0005802 trans-Golgi network; GO:0005886 plasma membrane; GO:0010008 endosome membrane; GO:0012505 endomembrane system; GO:0016020 membrane; GO:0031090 organelle membrane; GO:0031410 cytoplasmic vesicle; GO:0031902 late…	GO:0003824 catalytic activity; GO:0005215 transporter activity; GO:0005319 lipid transporter activity; GO:0005548 phospholipid transporter activity; GO:0016462 pyrophosphatase activity; GO:0016787 hydrolase activity; GO:0016817 hydrolase activity, acting on acid anhydrides; GO:0016818 hydrolase activity, acting on acid anhydrides, in phosphorus-containing anhydrides; GO:0016887 ATP hydrolysis act…			DKT	KOG2952	Cell cycle control protein
J9VW77	Solute carrier family 25 (Mitochondrial carnitine/acylcarnitine transporter), member 20/29 OS=Cryptococcus neoformans var. grubii serotype A (strain H99 / ATCC 208821 / CBS 10515 / FGSC 9487) OX=235443 GN=CNAG_06502 PE=3 SV=1	CNAG_06502	0.654795	0.00896595	Down	14.38	4	4	4	9322.47	10419.7	11806.1	7020.1	7475.25	6162.29	1.08959	1.21783	1.37987	0.820494	0.87369	0.720235	mitochondria	K15109	SLC25A20_29, CACT, CACL, CRC1; solute carrier family 25 (mitochondrial carnitine/acylcarnitine transporter), member 20/29							C	KOG0763	Mitochondrial ornithine transporter
J9VWA5	Myo-inositol 2-dehydrogenase OS=Cryptococcus neoformans var. grubii serotype A (strain H99 / ATCC 208821 / CBS 10515 / FGSC 9487) OX=235443 GN=CNAG_01495 PE=3 SV=1	CNAG_01495	0.600971	0.00140678	Down	30.19	13	13	13	35729.9	38174	40292.4	20453.2	23846.8	24328.7	0.994307	1.06232	1.12127	0.56918	0.663619	0.677029	mitochondria	K00010	iolG; myo-inositol 2-dehydrogenase / D-chiro-inositol 1-dehydrogenase [EC:1.1.1.18 1.1.1.369]	map00562 Inositol phosphate metabolism; map01100 Metabolic pathways; map01110 Biosynthesis of secondary metabolites				PF02894	PF02894 Oxidoreductase family, C-terminal alpha/beta domain	GQ	KOG2741	Dimeric dihydrodiol dehydrogenase
J9VWF7	F-box domain-containing protein OS=Cryptococcus neoformans var. grubii serotype A (strain H99 / ATCC 208821 / CBS 10515 / FGSC 9487) OX=235443 GN=CNAG_05717 PE=4 SV=2	CNAG_05717	0.63572	0.0212388	Down	6.76	2	2	2	2197.27	3177.22	2304.57	1695.3	1652.66	1533.77	1.00488	1.45305	1.05396	0.775317	0.755816	0.701444	nucleus
J9VWG1	CoA-binding domain-containing protein OS=Cryptococcus neoformans var. grubii serotype A (strain H99 / ATCC 208821 / CBS 10515 / FGSC 9487) OX=235443 GN=CNAG_06355 PE=4 SV=2	CNAG_06355	0.318648	0.0102852	Down	14.11	2	2	2	9692.33	18551.7	19521.6	4339.65	4997.31	5883.45	0.677999	1.29773	1.36558	0.303568	0.349572	0.41156	cytoplasm							PF13380	PF13380 CoA binding domain
J9VWG4	Uncharacterized protein OS=Cryptococcus neoformans var. grubii serotype A (strain H99 / ATCC 208821 / CBS 10515 / FGSC 9487) OX=235443 GN=CNAG_05390 PE=4 SV=2	CNAG_05390	0.610623	0.00122616	Down	20.49	4	4	4	48763.7	52372.8	56352.6	32205.6	29570.7	34390.2	1.03394	1.11046	1.19484	0.682855	0.626987	0.729175	mitochondria
J9VWN7	MARVEL domain-containing protein OS=Cryptococcus neoformans var. grubii serotype A (strain H99 / ATCC 208821 / CBS 10515 / FGSC 9487) OX=235443 GN=CNAG_01621 PE=4 SV=1	CNAG_01621	2.30832	0.0326466	Up	9.83	2	2	2	11083.1	11113.1	4755.39	20952.9	21108.1	20152	0.939817	0.942361	0.403244	1.77675	1.78991	1.70883	plasma membrane
J9VWP1	Fe-S protein assembly co-chaperone HscB OS=Cryptococcus neoformans var. grubii serotype A (strain H99 / ATCC 208821 / CBS 10515 / FGSC 9487) OX=235443 GN=CNAG_04288 PE=3 SV=1	CNAG_04288	0.591444	0.00690723	Down	10.8	3	3	3	10594.7	10464.3	8037.73	5238.25	5826.67	6144.16	1.16012	1.14584	0.88013	0.573587	0.638019	0.672784	mitochondria	K04082	hscB, HSCB, HSC20; molecular chaperone HscB		GO:0006091 generation of precursor metabolites and energy; GO:0006790 sulfur compound metabolic process; GO:0008152 metabolic process; GO:0009060 aerobic respiration; GO:0009987 cellular process; GO:0015980 energy derivation by oxidation of organic compounds; GO:0016043 cellular component organization; GO:0016226 iron-sulfur cluster assembly; GO:0022607 cellular component assembly; GO:0031163 met…	GO:0005622 intracellular anatomical structure; GO:0005737 cytoplasm; GO:0005739 mitochondrion; GO:0043226 organelle; GO:0043227 membrane-bounded organelle; GO:0043229 intracellular organelle; GO:0043231 intracellular membrane-bounded organelle;	GO:0001671 ATPase activator activity; GO:0005488 binding; GO:0005515 protein binding; GO:0008047 enzyme activator activity; GO:0030234 enzyme regulator activity; GO:0030544 Hsp70 protein binding; GO:0031072 heat shock protein binding; GO:0051087 protein-folding chaperone binding; GO:0060589 nucleoside-triphosphatase regulator activity; GO:0060590 ATPase regulator activity; GO:0098772 molecular fu…	PF07743	PF07743 HSCB C-terminal oligomerisation domain	O	KOG3192	Mitochondrial J-type chaperone
J9VWQ9	NADPH2 dehydrogenase OS=Cryptococcus neoformans var. grubii serotype A (strain H99 / ATCC 208821 / CBS 10515 / FGSC 9487) OX=235443 GN=CNAG_04313 PE=4 SV=2	CNAG_04313	0.356115	2.95715e-06	Down	19.08	6	6	6	68780.3	72357.7	69619.8	24277.2	24628.5	26148.3	1.66568	1.75232	1.68601	0.587931	0.596438	0.633244	cytoplasm	K00354	E1.6.99.1; NADPH2 dehydrogenase [EC:1.6.99.1]					PF00724	PF00724 NADH:flavin oxidoreductase / NADH oxidase family	CR	KOG0134	NADH:flavin oxidoreductase/12-oxophytodienoate reductase
J9VWS6	Glycerol transporter OS=Cryptococcus neoformans var. grubii serotype A (strain H99 / ATCC 208821 / CBS 10515 / FGSC 9487) OX=235443 GN=CNAG_05851 PE=3 SV=1	CNAG_05851	0.608505	0.00227198	Down	9.74	6	6	6	5324.91	5690.23	5251.4	3320.76	3672.15	2905.36	1.33371	1.42521	1.3153	0.831738	0.91975	0.727695	plasma membrane	K25162	GUP1_2; membrane-bound O-acyltransferase GUP1_2		GO:0005975 carbohydrate metabolic process; GO:0006066 alcohol metabolic process; GO:0006071 glycerol metabolic process; GO:0006497 protein lipidation; GO:0006505 GPI anchor metabolic process; GO:0006506 GPI anchor biosynthetic process; GO:0006629 lipid metabolic process; GO:0006643 membrane lipid metabolic process; GO:0006644 phospholipid metabolic process; GO:0006650 glycerophospholipid metaboli…	GO:0005622 intracellular anatomical structure; GO:0005737 cytoplasm; GO:0005783 endoplasmic reticulum; GO:0005789 endoplasmic reticulum membrane; GO:0005886 plasma membrane; GO:0012505 endomembrane system; GO:0016020 membrane; GO:0031984 organelle subcompartment; GO:0042175 nuclear outer membrane-endoplasmic reticulum membrane network; GO:0043226 organelle; GO:0043227 membrane-bounded organelle; …	GO:0003824 catalytic activity; GO:0008374 O-acyltransferase activity; GO:0016740 transferase activity; GO:0016746 acyltransferase activity; GO:0016747 acyltransferase activity, transferring groups other than amino-acyl groups;			T	KOG3860	Acyltransferase required for palmitoylation of Hedgehog (Hh) family of secreted signaling proteins
J9VWS8	Cation diffusion facilitator 1 OS=Cryptococcus neoformans var. grubii serotype A (strain H99 / ATCC 208821 / CBS 10515 / FGSC 9487) OX=235443 GN=CNAG_04338 PE=4 SV=2	CNAG_04338	0.550626	0.000360187	Down	12.21	4	4	4	7982.56	7027.61	7621.49	3859.35	4211.13	4391.09	1.5013	1.3217	1.4334	0.725839	0.791999	0.825845	plasma membrane							PF16916	PF16916 Dimerisation domain of Zinc Transporter	P	KOG1485	Mitochondrial Fe2+ transporter MMT1 and related transporters (cation diffusion facilitator superfamily)
J9VWX7	Ino eighty subunit 2 OS=Cryptococcus neoformans var. grubii serotype A (strain H99 / ATCC 208821 / CBS 10515 / FGSC 9487) OX=235443 GN=CNAG_05526 PE=4 SV=1	CNAG_05526	1.99279	0.0439483	Up	8.61	3	3	3	631.115	1399.04	867.288	1567.07	2003.38	2203.55	0.385965	0.855598	0.530399	0.958358	1.22519	1.3476	nucleus	K11676	IES2; Ino eighty subunit 2		GO:0006325 chromatin organization; GO:0006338 chromatin remodeling; GO:0006996 organelle organization; GO:0009987 cellular process; GO:0010646 regulation of cell communication; GO:0010647 positive regulation of cell communication; GO:0016043 cellular component organization; GO:0032101 regulation of response to external stimulus; GO:0032103 positive regulation of response to external stimulus; GO:…	GO:0000228 nuclear chromosome; GO:0000785 chromatin; GO:0005622 intracellular anatomical structure; GO:0005634 nucleus; GO:0005694 chromosome; GO:0031011 Ino80 complex; GO:0031974 membrane-enclosed lumen; GO:0031981 nuclear lumen; GO:0032991 protein-containing complex; GO:0033202 DNA helicase complex; GO:0043226 organelle; GO:0043227 membrane-bounded organelle; GO:0043228 non-membrane-bounded org…
J9VX03	Small EDRK-rich factor-like N-terminal domain-containing protein OS=Cryptococcus neoformans var. grubii serotype A (strain H99 / ATCC 208821 / CBS 10515 / FGSC 9487) OX=235443 GN=CNAG_05367 PE=4 SV=1	CNAG_05367	1.80423	0.0167811	Up	10.26	1	1	1	1651.29	1318.85		2688.04	2358.11	2992.07	0.893477	0.713601		1.45444	1.27592	1.61894	nucleus
J9VX08	RRM domain-containing protein OS=Cryptococcus neoformans var. grubii serotype A (strain H99 / ATCC 208821 / CBS 10515 / FGSC 9487) OX=235443 GN=CNAG_05371 PE=4 SV=1	CNAG_05371	2.01921	0.0124263	Up	1.82	1	1	1	1508.14	1937.65	1565.21	2731.07	3054.45	4332.72	0.602328	0.773867	0.62512	1.09075	1.2199	1.73042	nucleus
J9VX19	Alpha-1,6-mannosyltransferase OS=Cryptococcus neoformans var. grubii serotype A (strain H99 / ATCC 208821 / CBS 10515 / FGSC 9487) OX=235443 GN=CNAG_04449 PE=4 SV=2	CNAG_04449	1.71115	0.00244905	Up	6.83	3	3	3	2866.37	2419.22	2361.44	3953.58	4695.84	4435.79	0.786495	0.663803	0.647949	1.08481	1.28848	1.21712	extracellular	K05528	OCH1; alpha 1,6-mannosyltransferase [EC:2.4.1.232]	map00513 Various types of N-glycan biosynthesis; map01100 Metabolic pathways
J9VX35	WW domain-containing protein OS=Cryptococcus neoformans var. grubii serotype A (strain H99 / ATCC 208821 / CBS 10515 / FGSC 9487) OX=235443 GN=CNAG_07887 PE=4 SV=1	CNAG_07887	0.637695	0.0109622	Down	3.77	1	1	1	29930.4	40129.7	32786.9	23865.5	21485.8	20233.7	1.07668	1.44357	1.17943	0.858507	0.772902	0.727861	nucleus	K06236	COL1A; collagen type I alpha					PF00397	PF00397 WW domain
J9VX39	4-aminobutyrate transaminase OS=Cryptococcus neoformans var. grubii serotype A (strain H99 / ATCC 208821 / CBS 10515 / FGSC 9487) OX=235443 GN=CNAG_04469 PE=3 SV=1	CNAG_04469	1.79201	0.0463379	Up	6.93	3	3	3	2329.88	4576.77	3654.69	5505	7323	6098.04	0.525713	1.0327	0.824643	1.24215	1.65236	1.37596	cytoplasm	K00823	puuE; 4-aminobutyrate aminotransferase [EC:2.6.1.19]	map00250 Alanine, aspartate and glutamate metabolism; map00410 beta-Alanine metabolism; map00640 Propanoate metabolism; map00650 Butanoate metabolism; map01100 Metabolic pathways				PF00202	PF00202 Aminotransferase class-III	E	KOG1401	Acetylornithine aminotransferase
J9VXN3	Uncharacterized protein OS=Cryptococcus neoformans var. grubii serotype A (strain H99 / ATCC 208821 / CBS 10515 / FGSC 9487) OX=235443 GN=CNAG_05590 PE=4 SV=2	CNAG_05590	0.663991	0.000477535	Down	17.09	27	27	27	23826.1	25861	25089.4	15661.6	17448	16541.3	0.734528	0.797261	0.773474	0.482827	0.537899	0.509947	cytoplasm							PF00512; PF02518; PF00072	PF00512 His Kinase A (phospho-acceptor) domain; PF02518 Histidine kinase-, DNA gyrase B-, and HSP90-like ATPase; PF00072 Response regulator receiver domain	K	KOG1601	GATA-4/5/6 transcription factors
[truncated: 58 more rows]
