# Supplementary material for: Evidence for the role of Irk2 and Irk5 in ATP and metabolism regulation in Cryptococcus neoformans
Source: Front Cell Infect Microbiol. 2025 Jun 18;15:1600041. doi: 10.3389/fcimb.2025.1600041 (PMC12214898; doi:10.3389/fcimb.2025.1600041)
Supplement: Supplementary file 9 [file DataSheet2.xlsx]

## Sheet: Diff_distribution
Compared sample name	Total	Up-regulated	Down-regulated
WT vs irk2Δ	405	197	208
WT vs irk5Δ	394	190	204

## Sheet: WT vs irk2Δ
Index	Compounds	Class I	Class II	Formula	Level	score	CAS	irk2Δ-1	irk2Δ-2	irk2Δ-3	WT-1	WT-2	WT-3	VIP	P-value	FDR	Fold_Change	Log2FC	Type
MEDN1476	Allantoic acid	Organic acid and Its derivatives	Organic acid and Its derivatives	C4H8N4O4	3	0.7882	99-16-1	553304	167887	284534	1.35333e+06	833920	1.08824e+06	1.40089	0.0182328	0.184188	0.307046	-1.70347	down
MW0149468	Ganoderic acid H	Terpenoids	Triterpene	C32H44O9	3	0.7793	98665-19-1	2024.18	1531.88	2215.3	432.54	905.06	1265.98	1.29844	0.0299574	0.2053	2.2167	1.14841	up
MW0103352	2'-Deoxyuridine 5'-monophosphate	Nucleotide and Its metabolites	Nucleotide and Its metabolites	C9H13N2O8P	3	0.6721	964-26-1	5403.34	6014.99	6242.97	3961.57	2607.36	2756.87	1.49857	0.00927336	0.136604	1.89381	0.921292	up
MW0006094	Atovaquone	Benzene and substituted derivatives	Benzene and substituted derivatives	C22H19ClO3	3	0.7977	95233-18-4 | 94015-53-9 | 137732-39-9	44199.3	52005.2	61334.1	20618.3	18858.1	9894.12	1.49891	0.00576447	0.123903	3.19094	1.67398	up
MW0063564	C24:1 Sphingomyelin	SP	SM	C47H93N2O6P	3	0.885	94359-13-4	73044	59990.4	75890.6	1589.92	4302.94	6355.35	1.56979	0.00330841	0.105968	17.0576	4.09234	up
MW0062212	Prostaglandin A1 ethyl ester	Hormones and hormone related compounds	Hormones and hormone related compounds	C22H36O4	1b	0.6484	93464-24-5	11381.7	13695.9	10438.2	19038.3	19893.4	15672.9	1.46193	0.0194309	0.18999	0.650417	-0.620562	down
MW0000921	[2-(Dimethoxymethyl)-1-heptenyl]benzene	Benzene and substituted derivatives	Benzene and substituted derivatives	C16H24O2	3	0.7884	91-87-2	7189.64	6151.78	5972.05	10895.6	11274.8	13149.5	1.56853	0.00610721	0.123903	0.546816	-0.870874	down
MW0015236	7-Xylosyltaxol	Alcohol and amines	Alcohols	C52H59NO18	3	0.6407	90332-66-4	6562.3	4238.21	5841.77	1592.68	3251.67	2964.59	1.36387	0.0298391	0.2053	2.13118	1.09165	up
MW0103345	2'-Deoxyguanosine 5'-monophosphate	Nucleotide and Its metabolites	Nucleotide and Its metabolites	C10H14N5O7P	3	0.7714	902-04-5	42572.6	37423.2	48769.6	66678.5	69970.8	65527.8	1.53619	0.00924123	0.136604	0.636894	-0.650875	down
MW0138940	Methyl 3,4,6-tri-O-galloyl-beta-D-glucopyranoside	Benzene and substituted derivatives	Benzene and substituted derivatives	C28H26O18	3	0.5134	89927-26-4	2648.92	2517.61	4208.36	8107.46	9344.86	8986.17	1.54985	0.00170468	0.0865688	0.354592	-1.49577	down
MW0122783	Aloxistatin	Heterocyclic compounds	Heterocyclic compounds	C17H30N2O5	2	0.9069	88321-09-9	112990	87468.8	112464	40431.9	38573.8	32077.6	1.59312	0.0102355	0.143565	2.81701	1.49417	up
MW0106072	Butanoic acid, 4-((1,2-dioxohexadecyl)amino)-, ethyl ester	Organic acid and Its derivatives	Organic acid and Its derivatives	C22H41NO4	3	0.8879	873079-69-7	22019.5	24574.2	22136.2	33554.9	27811.5	29841.8	1.47928	0.0294768	0.2053	0.753549	-0.408227	down
MW0169545	N-[(3S)-Tetrahydro-2-oxo-3-furanyl]hexadecanamide	Amino acid and Its metabolites	Amino acid derivatives	C20H37NO3	2	0.9238	87206-01-7	64319.9	74172.6	64097.5	102869	88216.8	85907.9	1.47666	0.0233367	0.195354	0.731388	-0.451291	down
MW0115850	(2E,6E)-2,6-bis(pyridin-4-ylmethylene)cyclohexanone	Aldehyde,Ketones,Esters	Ketones	C18H16N2O	3	0.6952	871361-88-5 | 18977-41-8	47796.7	46736.3	50986.3	62371.4	74985.3	65601.4	1.52821	0.0269725	0.196881	0.716992	-0.479972	down
MW0110189	Tyr-Asp	Amino acid and Its metabolites	Small Peptide	C13H16N2O6	1b	0.7882	87085-11-8	4991.44	4115.45	5515.79	718.87	1249.99	360.97	1.5199	0.00216296	0.0925047	6.27629	2.64991	up
MW0054050	(1S,2S,4S)-1,7,7-trimethylbicyclo[2.2.1]heptan-2-yl 2-methylpropanoate	Aldehyde,Ketones,Esters	Esters	C14H24O2	3	0.6996	85586-67-0	5640.54	5420.16	5797.38	1796.61	909.35	2246.69	1.50407	0.00636102	0.123903	3.40385	1.76717	up
MW0006306	Benzyl butyl phthalate	Benzene and substituted derivatives	Benzene and substituted derivatives	C19H20O4	3	0.7144	85-68-7	28740.5	33160.7	23891	44580.6	36574.9	40656.4	1.38635	0.0283137	0.201251	0.7043	-0.505739	down
MW0126286	Pyocyanine	Heterocyclic compounds	Heterocyclic compounds	C13H10N2O	3	0.7332	85-66-5	83701.6	67728	77773.3	180554	184850	192664	1.60899	7.91247e-05	0.0424504	0.410708	-1.28382	down
MW0063684	Stigmastanol	Alcohol and amines	Alcohols	C29H52O	3	0.7134	83-45-4	2061.31	2210.9	1634.12	1102.76	980.65	703.73	1.49187	0.010517	0.14561	2.11914	1.08348	up
FDATN00932	Lactitol monohydrate	Others	Medicine	C12H26O12	3	0.7716	81025-04-9	61190.9	69265.8	75317.5	46090	40424	36356.4	1.53223	0.00722665	0.128169	1.67473	0.743925	up
MW0013231	20-HETE	FA	Oxidized lipids	C20H32O3	1a	0.8492	79551-86-3	309694	230407	253062	73627.5	48575.3	33049.1	1.56054	0.00426024	0.113655	5.10888	2.35301	up
MW0109041	Pantothenic acid	CoEnzyme and vitamins	CoEnzyme and vitamins	C9H17NO5	2	0.9286	79-83-4	35005.7	36219.5	35334.8	30645.5	29194	30312.3	1.5916	0.000777339	0.0725349	1.18201	0.241238	up
MW0053902	1-O-Hexadecyl-2-acetyl-sn-glycerol	GL	DG	C21H42O4	3	0.8214	77133-35-8	6113.9	6795.56	7079.66	8097.58	7387.04	8300.68	1.36731	0.0337466	0.217478	0.840398	-0.250855	down
MW0103048	Ursolic acid	Terpenoids	Triterpene	C30H48O3	3	0.7144	77-52-1	779.09	1284.24	477.15	2814.95	3498.79	1809.2	1.42058	0.0446794	0.251	0.312754	-1.6769	down
MW0111287	Sphinganine	SP	SPH	C18H39NO2	1b	0.7634	764-22-7	2228.54	2176.98	2305.84	4114.95	3721.36	3304.01	1.57704	0.0219678	0.195354	0.602439	-0.731114	down
MW0141177	1,5-Anhydro-D-fructose	Heterocyclic compounds	Heterocyclic compounds	C6H10O5	3	0.8761	75414-43-6	131295	153835	155276	95402.6	111121	94716	1.5092	0.0107158	0.147411	1.46198	0.547924	up
MW0150562	Glycidyl stearate	GL	MG	C21H40O3	3	0.7183	7460-84-6	14648.4	13708.5	16460.5	20692.9	17666.2	20933.5	1.42252	0.0245373	0.195354	0.755868	-0.403794	down
MW0012356	(+/-)14(15)-Epetre methyl ester	FA	Oxidized lipids	C21H34O3	3	0.7326	73804-67-8 | 70219-56-6	20999.8	22877.9	20788.5	28876.5	27030.7	24820.1	1.47281	0.0258373	0.195354	0.801045	-0.320045	down
MW0010712	Malyngolide	FA	Others	C16H30O3	3	0.7415	71582-80-4	42319.4	31109.3	36915	15311.5	13370	10332.6	1.56834	0.00865547	0.136604	2.82831	1.49994	up
MEDL00760	Melevodopa	Aldehyde,Ketones,Esters	Esters	C10H13NO4	3	0.632	7101-51-1	5245.82	5213.19	6466.89	12017	14175.4	14716.8	1.5907	0.00347837	0.106637	0.413743	-1.27319	down
MW0054716	Medroxyprogesterone acetate	Hormones and hormone related compounds	Hormones and hormone related compounds	C24H34O4	1b	0.858	71-58-9	12954	20377	11512.9	64188.5	70208.6	73131.1	1.58984	0.000142276	0.0559712	0.216086	-2.21033	down
MW0107334	L-Histidine	Amino acid and Its metabolites	Amino acids	C6H9N3O2	1b	0.6687	71-00-1	10325	11001.6	11027.9	12439.1	12605.6	12813.4	1.5629	0.00654343	0.123903	0.854625	-0.226637	down
MW0114223	D-glucosamine 6-phosphate	Organic acid and Its derivatives	Organic acid and Its derivatives	C6H14NO8P	1b	0.759	6815-93-6	28620.5	40619.5	32149.2	11470.2	13270.9	13536	1.58129	0.0243823	0.195354	2.64882	1.40535	up
MW0156582	Scymnol	Others	Others	C27H48O6	3	0.7779	6785-34-8	527.29	1845.64	626.48	3261.18	3431.88	2298.46	1.36786	0.0235949	0.195354	0.333582	-1.58389	down
MEDL00344	Glycyl-L-tyrosine	Amino acid and Its metabolites	Small Peptide	C11H14N2O4	1b	0.6421	658-79-7	21403	17236.5	17935.1	22418.7	24401.1	26319.4	1.37328	0.0328949	0.214885	0.77352	-0.370489	down
MW0004669	Aminosalicylic Acid	Benzene and substituted derivatives	Benzene and substituted derivatives	C7H7NO3	3	0.7462	65-49-6	534.03	866.44	374.64	2374.37	4474.6	3424.45	1.54386	0.0367691	0.227947	0.172787	-2.53294	down
MW0014349	4,4-Dimethyl-5alpha-cholesta-8,14,24-trien-3beta-ol	Alcohol and amines	Alcohols	C29H46O	3	0.735	64284-64-6	903.2	1339.15	480.89	2692.34	3757.04	2565.21	1.45717	0.0137481	0.161512	0.302092	-1.72694	down
MW0000469	Tricosane	Others	Hydrocarbon derivatives	C23H48	3	0.6101	638-67-5	10415.2	11450.2	10368.9	16286.1	13553.6	14033.6	1.50199	0.0298035	0.2053	0.734713	-0.444746	down
MW0109196	L-Phenylalanine	Amino acid and Its metabolites	Amino acids	C9H11NO2	1b	0.9083	63-91-2	1133.6	504.34	1050.54	1317.21	2096.56	2010.55	1.2609	0.0473152	0.257261	0.495634	-1.01265	down
MW0156373	Rhodamine 123	Benzene and substituted derivatives	Benzene and substituted derivatives	C21H17ClN2O3	3	0.5935	62669-70-9 | 108608-81-7	5945.1	5583.36	5705.12	4854.95	5149.78	5148.28	1.50631	0.00880805	0.136604	1.1373	0.185618	up
MEDP0125	Choline	Tryptamines,Cholines,Pigments	Cholines	C5H14NO+	1a	0.9584	62-49-7	1.05095e+06	939370	1.0722e+06	714432	696420	727139	1.58671	0.0141709	0.163652	1.43243	0.518462	up
MW0003649	3,4-Dimethylbenzoic acid	Benzene and substituted derivatives	Benzene and substituted derivatives	C9H10O2	1a	0.9068	619-04-5	23012.1	16679.6	30096.4	9505.45	8737.48	4503.1	1.44952	0.0413049	0.239569	3.06814	1.61737	up
MW0104770	2-Hydroxycinnamic acid	Benzene and substituted derivatives	Phenolic acids	C9H8O3	1b	0.77	614-60-8	3427.94	2547.85	2918.77	1640.9	1431.48	969.85	1.48588	0.00869609	0.136604	2.20041	1.13777	up
MW0062277	prostaglandin J2	Hormones and hormone related compounds	Hormones and hormone related compounds	C20H30O4	1a	0.8077	60203-57-8	9074.72	7299	10030.1	4111.53	3310.53	3166.97	1.57285	0.0137729	0.161512	2.49351	1.31818	up
FDATN01492	DL-Methionine	Amino acid and Its metabolites	Amino acids	C5H11NO2S	1a	0.9412	59-51-8 | 26062-47-5 | 7005-18-7 | 33807-07-7	38615.1	41694.6	40242	18619.7	17497.1	22421.4	1.5938	0.00084157	0.0752504	2.05937	1.0422	up
MW0103627	NADH	Nucleotide and Its metabolites	Nucleotide and Its metabolites	C21H29N7O14P2	2	0.8621	58-68-4	53359.7	69349.5	78778.4	185974	217857	218534	1.58991	0.000777401	0.0725349	0.323745	-1.62707	down
MW0007582	Menadione	Benzene and substituted derivatives	Benzene and substituted derivatives	C11H8O2	3	0.7929	58-27-5	9338.3	7130.87	10353.3	3324.57	3236.64	1188.32	1.4317	0.00730798	0.128549	3.46117	1.79126	up
MW0063774	Testosterone cypionate	Hormones and hormone related compounds	Hormones and hormone related compounds	C27H40O3	3	0.7941	58-20-8	81645.9	28308.2	45531.2	484090	715314	474663	1.56869	0.019993	0.190689	0.0928788	-3.42851	down
MEDP1620	17alpha-Estradiol	Hormones and hormone related compounds	Hormones and hormone related compounds	C18H24O2	1a	0.8631	57-91-0	2633.34	1115.84	2645.8	4246.83	3749.25	4536.59	1.27	0.0395739	0.234601	0.510265	-0.970682	down
MW0009515	Probenecid	Benzene and substituted derivatives	Benzene and substituted derivatives	C13H19NO4S	3	0.7135	57-66-9	28475.2	24003.1	33216.9	13169.2	11130.9	10894.2	1.58057	0.0183673	0.184188	2.43491	1.28387	up
MW0012582	16alpha-Hydroxyestrone	Aldehyde,Ketones,Esters	Ketones	C18H22O3	1b	0.7531	566-76-7	10655.7	7346.43	10064.7	2298.93	2461.68	2568.92	1.605	0.0205296	0.191398	3.82927	1.93707	up
MW0052938	Formestane	Aldehyde,Ketones,Esters	Ketones	C19H26O3	3	0.709	566-48-3	9462.71	9420.71	10070.9	11744.8	12400	11649.3	1.57044	0.00205611	0.0925047	0.808913	-0.305943	down
MW0126891	Trolox	Heterocyclic compounds	Heterocyclic compounds	C14H18O4	1b	0.6329	56305-04-5	3252.07	3518.24	3202.18	4011.25	4047.31	3580.65	1.38219	0.0441999	0.249948	0.856801	-0.222967	down
MW0105914	L-Aspartic acid	Amino acid and Its metabolites	Amino acids	C4H7NO4	1a	0.8913	56-84-8	9516.53	7542.53	7943.17	2464.2	3834.83	1941.76	1.52527	0.00252509	0.094186	3.03396	1.6012	up
MW0107116	Glycine	Amino acid and Its metabolites	Amino acids	C2H5NO2	1b	0.7404	56-40-6	15957.4	17015.5	15625.2	12712.6	13033.4	14722.6	1.41923	0.0283215	0.201251	1.20088	0.264091	up
MW0137862	Daidzin	Flavonoids	Isoflavones	C21H20O9	2	0.8396	552-66-9	48707.8	42521.7	53930.6	76622.6	83869.4	74823.4	1.5502	0.00246985	0.094186	0.616875	-0.69695	down
MW0012951	Batyl alcohol	Alcohol and amines	Alcohols	C21H44O3	3	0.602	544-62-7 | 68990-53-4	3336.84	4308.7	4248.28	2885.91	2706.41	2562.67	1.46126	0.048419	0.259768	1.45847	0.544457	up
MEDN1412	Aminopterin	Heterocyclic compounds	Heterocyclic compounds	C19H20N8O5	1b	0.6204	54-62-6	138905	173856	172370	114350	102797	107238	1.50873	0.0338805	0.217687	1.49554	0.580666	up
MW0054600	LPE(16:0/0:0)	GP	LPE	C21H44NO7P	1a	0.9424	53862-35-4	19413.5	17143	19874.5	49555.9	50113.7	40277.6	1.60093	0.00915655	0.136604	0.403231	-1.31032	down
MEDL02147	Sinapyl alcohol	Benzene and substituted derivatives	Phenolics	C11H14O4	3	0.7662	537-33-7	3198.63	3716.81	3415.63	1944.25	1494.83	1642.53	1.57902	0.00101369	0.0805695	2.03303	1.02363	up
MW0169361	Kirenol	Alcohol and amines	Alcohols	C20H34O4	1a	0.8992	52659-56-0	628738	493059	544170	214805	187579	131757	1.56644	0.00263335	0.094186	3.11897	1.64107	up
MW0103713	Xanthosine-5'-monophosphate	Nucleotide and Its metabolites	Nucleotide and Its metabolites	C10H13N4O9P	1b	0.7978	523-98-8	49957.5	67660.7	33591.6	23139.4	1708.55	18278	1.14511	0.0456518	0.253618	3.50624	1.80993	up
MW0054714	Medroxyprogesterone	Hormones and hormone related compounds	Hormones and hormone related compounds	C22H32O3	1a	0.8447	520-85-4	5710.42	6170.11	7003.61	1820.71	4307.37	2544.68	1.38527	0.0265016	0.195615	2.17741	1.12261	up
MW0124068	Etofylline	Nucleotide and Its metabolites	Nucleotide and Its metabolites	C9H12N4O3	1b	0.7982	519-37-9	3605.73	3855.37	3677.17	4794.29	4501.7	4484.56	1.57267	0.00289826	0.0979375	0.80826	-0.307108	down
MW0146491	Azafrin	Organic acid and Its derivatives	Organic acid and Its derivatives	C27H38O4	3	0.6278	507-61-9	1038.32	2748.28	534.02	10911.8	12135.3	8242.63	1.49229	0.00527782	0.121787	0.138084	-2.85638	down
MEDP0437	Ergothioneine	Organic acid and Its derivatives	Organic acid and Its derivatives	C9H15N3O2S	2	0.906	497-30-3	284148	241006	271489	49617.8	106986	25282	1.44592	0.00474474	0.115707	4.37991	2.1309	up
MW0007319	Hippuric acid	Organic acid and Its derivatives	Organic acid and Its derivatives	C9H9NO3	1b	0.564	495-69-2	2739.71	5949.71	4186.65	9481.49	11034	9556.58	1.45486	0.011383	0.151726	0.428174	-1.22373	down
MW0168806	Baicalein	Aldehyde,Ketones,Esters	Ketones	C15H10O5	2	0.9088	491-67-8	1459.42	1457.72	1713.86	489.29	503.72	767.66	1.55681	0.00155192	0.0865688	2.63025	1.3952	up
MW0126433	Reticuline	Heterocyclic compounds	Heterocyclic compounds	C19H23NO4	3	0.6818	485-19-8	2501.48	2564.62	2262.41	4666.03	5962.91	5734.34	1.5927	0.0135968	0.161512	0.447863	-1.15887	down
MW0137864	Dalbergin	Heterocyclic compounds	Heterocyclic compounds	C16H12O4	3	0.691	482-83-7	2025.26	1996.09	1282.39	354.23	776.39	932.72	1.35801	0.0265256	0.195615	2.57046	1.36203	up
MEDN1105	N-[(3S)-Tetrahydro-2-oxo-3-furanyl]octadecanamide	Aldehyde,Ketones,Esters	Esters	C22H41NO3	2	0.9174	479050-96-9	3571.94	4104.99	2860.3	5153.61	4423.61	5182.12	1.34954	0.0384697	0.230603	0.713936	-0.486133	down
MW0053757	Glycolithocholic acid	Bile acids	Bile acids	C26H43NO4	1a	0.8573	474-74-8	5184.88	4414.32	5043.52	3386.42	4112.77	3589.71	1.43205	0.0212658	0.195354	1.32048	0.401067	up
MEDL00359	Gly-Pro-Leu	Amino acid and Its metabolites	Small Peptide	C13H23N3O4	3	0.7383	47066-32-0	10807.9	10637.1	11155.7	8649.61	8946.23	7884.12	1.5459	0.00750714	0.129922	1.27946	0.35554	up
MEDP1836	Nootkatone	Aldehyde,Ketones,Esters	Ketones	C15H22O	1a	0.9208	4674-50-4 | 28834-25-5	5465.73	4963.55	4450.88	3825.31	3487.08	3322.21	1.49297	0.023627	0.195354	1.39922	0.484624	up
MW0107437	Ile-Glu	Amino acid and Its metabolites	Small Peptide	C11H20N2O5	1b	0.7706	42516-53-0	5785.8	7942.26	6416.28	11721	9463.38	9395.74	1.42609	0.0263857	0.195615	0.65874	-0.602219	down
MW0006624	Clonidine	Benzene and substituted derivatives	Benzene and substituted derivatives	C9H9Cl2N3	3	0.5773	4205-90-7	5979.55	8087.33	7289.2	5147.29	4009.99	3714.84	1.43833	0.0239315	0.195354	1.6591	0.730397	up
MW0112028	Suprofen	Benzene and substituted derivatives	Benzene and substituted derivatives	C14H12O3S	3	0.5465	40828-46-4	3714.83	3471.02	3817.47	2953.75	2820.35	3149.07	1.51438	0.00790187	0.135659	1.23312	0.302311	up
MW0106488	2,3-Diaminopropionic acid	Amino acid and Its metabolites	Amino acids	C3H8N2O2	1b	0.6369	4033-39-0	2170.83	2460.77	2781.04	671.12	774.48	975.84	1.58773	0.00366736	0.109388	3.06125	1.61412	up
MW0125631	Nalidixic acid	Organic acid and Its derivatives	Organic acid and Its derivatives	C12H12N2O3	3	0.7264	389-08-2	2750.67	2411.33	2948.67	1986.67	1886.04	2368.83	1.35007	0.0444581	0.250412	1.29947	0.377919	up
MW0106532	2-Aminoheptanedioic acid	Organic acid and Its derivatives	Organic acid and Its derivatives	C7H13NO4	3	0.7901	3721-85-5	6270.77	3301.16	5894.33	9739.45	10873.8	10571.9	1.41372	0.0203292	0.191398	0.49595	-1.01173	down
MW0109584	Saxagliptin	Heterocyclic compounds	Heterocyclic compounds	C18H25N3O2	3	0.7089	361442-04-8	6550.59	6861.91	6498.54	8905.47	10109.5	9746.93	1.5894	0.00903917	0.136604	0.692272	-0.530589	down
MW0108841	N-methyl-L-glutamic Acid	Amino acid and Its metabolites	Amino acid derivatives	C6H11NO4	1b	0.7623	35989-16-3	6207.88	6536.12	7112.44	1722.33	2638.93	2708.16	1.56526	0.000588363	0.0725349	2.80878	1.48994	up
MW0153891	[(1R,2R,6S,7S,8R,10S,11S,12R,14S,16S,17R,18R)-6,7-dihydroxy-8-(hydroxymethyl)-4,18-dimethyl-5-oxo-14-phenyl-16-prop-1-en-2-yl-9,13,15,19-tetraoxahexacyclo[12.4.1.01,11.02,6.08,10.012,16]nonadec-3-en-17-yl] (2E,4E)-5-phenylpenta-2,4-dienoate	Terpenoids	Ditepenoids	C38H38O10	3	0.528	34807-41-5	3220.74	3177.75	3370.13	15540.4	13524.9	19111.8	1.61326	0.0157967	0.170976	0.202765	-2.30212	down
MW0015544	acetyl Podocarpic acid anhydride	Aldehyde,Ketones,Esters	Ketones	C38H46O7	3	0.8222	344327-48-6	4153.97	4545.72	4206.05	2957.14	3199.76	3132.38	1.58672	0.00258478	0.094186	1.38932	0.474374	up
MW0169424	Ornithine	Amino acid and Its metabolites	Amino acids	C5H12N2O2	1b	0.7056	3184-13-2	2678.93	2549.08	2332.54	1111.77	1889.34	862.87	1.36151	0.0463789	0.255859	1.95667	0.968404	up
MW0125949	Octrizole	Heterocyclic compounds	Heterocyclic compounds	C20H25N3O	3	0.7486	3147-75-9 | 123307-21-1 | 52188-76-8	8347.05	9684.6	11012.5	12964.8	14937	11988.8	1.37401	0.0362555	0.227947	0.728096	-0.4578	down
MW0114215	D-Glycero-D-gulo-heptose	Carbohydrates and Its metabolites	Sugars	C7H14O7	3	0.6073	3146-50-7 | 62475-58-5	57847.9	59606	63635.6	68225.4	71516.1	74816.6	1.47823	0.0123801	0.155909	0.844011	-0.244666	down
MEDP2114	2-Amino-5-methyl-4-phenylthiazole	Benzene and substituted derivatives	Benzene and substituted derivatives	C10H10N2S	1b	0.5693	30709-67-2	6658.48	8004.73	7935.32	6541.28	5204.82	5952.28	1.31357	0.049813	0.264505	1.27687	0.352612	up
MW0143016	(R)-2-hydroxy-3-mercaptopropanoic acid	Organic acid and Its derivatives	Organic acid and Its derivatives	C3H6O3S	3	0.5556	30163-02-1	6380.88	7167.56	7597.98	4424.73	5122.38	4604.75	1.54116	0.00898774	0.136604	1.49425	0.579422	up
ZINC12405245	Methyl linolenate	FA	Others	C19H32O2	3	0.7362	301-00-8	684722	653699	687339	607045	647013	629198	1.35614	0.0400941	0.236379	1.07567	0.105234	up
MEDP1963	S-Methylglutathione	Amino acid and Its metabolites	Small Peptide	C11H19N3O6S	2	0.91	2922-56-7	14088.4	12004.5	12270.3	8406.35	9888.73	7432.52	1.46675	0.0123859	0.155909	1.49113	0.576405	up
MW0052460	Docosatrienoic acid	FA	FFA	C22H38O2	3	0.8647	28845-86-5	13741.6	15018.5	14484.9	10623	9028.1	7365.98	1.47801	0.0181117	0.184188	1.60066	0.678663	up
MW0150782	Hexadecasphinganine	SP	SPH	C16H35NO2	3	0.66	28457-97-8	374811	429645	372517	611539	510377	514465	1.48484	0.0248725	0.195354	0.719253	-0.475428	down
MW0005990	Aloin	Benzene and substituted derivatives	Benzene and substituted derivatives	C21H22O9	3	0.6518	28371-16-6 | 8015-61-0 | 5133-19-7	7140.4	4924.91	5634.64	2337.18	800.61	2325.09	1.41066	0.00915791	0.136604	3.24004	1.69601	up
MW0137496	(E)-3-(2-chloro-4-((3-(2,6-dichlorophenyl)-5-isopropylisoxazol-4-yl)methoxy)styryl)benzoic acid	Organic acid and Its derivatives	Organic acid and Its derivatives	C28H22Cl3NO4	3	0.7225	278779-30-9	25207.7	29189.5	24714.2	14633.2	13577.9	16282.8	1.57599	0.00496262	0.118331	1.77803	0.830279	up
MW0106002	Beauvericin	Benzene and substituted derivatives	Benzene and substituted derivatives	C45H57N3O9	3	0.6724	26048-05-5	4280.14	4977.83	3884.89	2583.16	2082.62	2552.74	1.54251	0.0121257	0.155909	1.82071	0.864504	up
MW0007107	Felbamate	Benzene and substituted derivatives	Benzene and substituted derivatives	C11H14N2O4	3	0.6804	25451-15-4	2643.79	2950.9	2007.37	1118.43	1355.36	1628.96	1.44872	0.0332504	0.216228	1.85292	0.889799	up
MW0127080	Methylarsonite	Organic acid and Its derivatives	Organic acid and Its derivatives	CH5AsO2	3	0.6525	25400-23-1	30452.4	29773.8	29996.9	27570.1	26269.3	25134.1	1.5037	0.0261864	0.195615	1.14245	0.19213	up
MW0154445	Neurosporaxanthin	Terpenoids	Tetraterpenes	C35H46O2	3	0.7179	2468-88-4	2732.63	4070.32	3237.93	5302.22	6133.1	6785.42	1.48783	0.0095033	0.136873	0.551069	-0.859696	down
MW0126947	Vidarabine	Nucleotide and Its metabolites	Nucleotide and Its metabolites	C10H13N5O4	2	0.9167	24356-66-9	10252	9619.76	10827.9	13683.2	15290.9	14460.8	1.57015	0.00247319	0.094186	0.706797	-0.500631	down
MW0059173	Peimine	Alkaloids	Alkaloids	C27H45NO3	3	0.7398	23496-41-5 | 107299-20-7 | 135636-54-3	98701.2	74913.1	69479.2	129651	114286	111145	1.39363	0.0322392	0.212878	0.684612	-0.546641	down
MW0145987	L-Asparaginyl-L-lysine	Amino acid and Its metabolites	Small Peptide	C10H20N4O4	1b	0.714	22677-58-3	97	184.99	178.21	242.54	317.8	301.32	1.35029	0.0228221	0.195354	0.534085	-0.904858	down
MW0107297	His-Gln	Amino acid and Its metabolites	Small Peptide	C11H17N5O4	3	0.7943	224638-13-5	344587	354537	443044	501782	504016	521963	1.42925	0.0494299	0.264505	0.747608	-0.419645	down
MW0001716	1-tert-butyl-3-(naphthalen-1-ylmethyl)-1H-pyrazolo[3,4-d]pyrimidin-4-amine	Benzene and substituted derivatives	Benzene and substituted derivatives	C20H21N5	3	0.7382	221244-14-0 | 956025-48-2	944.05	1145.11	1702.16	2227.49	3031.41	3165.68	1.45275	0.0159283	0.170976	0.450031	-1.1519	down
MW0054219	Kojibiose	Carbohydrates and Its metabolites	Sugars	C12H22O11	2	0.8466	2140-29-6	22424	31493.1	30190.7	15897.4	14472.3	7097.86	1.36085	0.0167907	0.176631	2.24482	1.1666	up
MW0005255	4-Methylphenylacetone	Benzene and substituted derivatives	Benzene and substituted derivatives	C10H12O	3	0.7537	2096-86-8	6600.44	5957.37	6017.88	8639.01	8803.29	8063.2	1.57365	0.00166121	0.0865688	0.728301	-0.457393	down
MW0120026	4,5-Diaminofluorescein diacetate	Heterocyclic compounds	Heterocyclic compounds	C24H18N2O7	3	0.6269	205391-02-2	24105.9	32273.4	33842.5	13630.4	15558.3	16685	1.52946	0.0308996	0.207598	1.96674	0.975809	up
MW0015660	Allyl crotonate	FA	Others	C7H10O2	3	0.7167	20474-93-5	3029.35	2238.55	3559.66	977.36	1226.27	934.88	1.5558	0.0328499	0.214885	2.81266	1.49193	up
MW0009764	Spirotetramat	Benzene and substituted derivatives	Benzene and substituted derivatives	C21H27NO5	3	0.7945	203313-25-1 | 382608-10-8	3981.25	4296.5	4209.58	3295.28	3739.72	3754.05	1.35938	0.0426083	0.244485	1.15741	0.210897	up
MW0001165	1-(4-Fluorobenzyl)piperazine dihydrochloride	Others	Others	C11H17Cl2FN2	3	0.6697	199672-06-5	1626.01	828.78	1750.33	2805.18	2424.04	2783.67	1.32626	0.0329437	0.214885	0.524794	-0.930176	down
MW0103543	Dihydroflavine-adenine dinucleotide	Nucleotide and Its metabolites	Nucleotide and Its metabolites	C27H35N9O15P2	3	0.6805	1910-41-4	24071.8	20354.5	25781.5	34874.3	41206.8	35523.7	1.52119	0.00667922	0.123903	0.629075	-0.668696	down
MW0013375	12,15-Dihydroxy-15-[1-hydroxy-1-[4-(hydroxymethyl)-5-methyl-6-oxo-2,3-dihydropyran-2-yl]ethyl]-2,16-dimethyl-8-oxapentacyclo[9.7.0.02,7.07,9.012,16]octadec-4-en-3-one	Heterocyclic compounds	Heterocyclic compounds	C28H38O8	3	0.5372	188346-67-0	2633.67	3155.56	2623.82	1588.58	1627.11	1310.37	1.55649	0.0064891	0.123903	1.8588	0.894373	up
MW0000198	Corynoline	Alkaloids	Alkaloids	C21H21NO5	3	0.7531	18797-79-0 | 68035-45-0	12831.6	12960.1	13103.4	11012	11294.6	10879.3	1.60661	0.000495804	0.070933	1.17204	0.229016	up
MADP0557	Proline-Hydroxyproline	Amino acid and Its metabolites	Small Peptide	C10H16N2O4	1b	0.6773	18684-24-7	3465.59	3815.88	3852.51	5144.21	5261.24	4501.92	1.51293	0.0177634	0.182957	0.746878	-0.421056	down
MW0013511	2-Hydroxyadipic acid	Organic acid and Its derivatives	Organic acid and Its derivatives	C6H10O5	1b	0.8524	18294-85-4	13098.6	12266.1	13896	9064.77	9995.91	9401.39	1.56704	0.00570003	0.123903	1.37941	0.464047	up
MW0063582	sn-Glycerol 3-phosphate	GP	GP	C3H9O6P	1b	0.8229	17989-41-2	8492.59	10737.7	11064.5	4421.33	6328.79	5180.78	1.50269	0.0110353	0.150595	1.90164	0.927244	up
MW0110288	Tyrosylleucine	Amino acid and Its metabolites	Small Peptide	C15H22N2O4	2	0.9135	17355-10-1	3825.66	4398.07	3933.54	551.8	677.02	620.23	1.62261	0.00184257	0.0865688	6.57487	2.71696	up
MW0110297	Tyrosyl-Valine	Amino acid and Its metabolites	Small Peptide	C14H20N2O4	1b	0.8372	17355-09-8	4235.39	5280.88	5563.6	3633.85	3816.35	2788.35	1.35227	0.0374652	0.230171	1.47285	0.558613	up
MW0111843	1-Naphthyl glucuronide	Benzene and substituted derivatives	Benzene and substituted derivatives	C16H16O7	3	0.6195	17238-47-0 | 27710-10-7	3642.32	3214.18	4312.97	1250.54	871.67	624.8	1.55691	0.00383179	0.112644	4.06605	2.02363	up
MW0109629	Ser-phe	Amino acid and Its metabolites	Small Peptide	C12H16N2O4	3	0.7673	16875-28-8	12045.7	12189.8	11306.5	20175	21854.3	22595.7	1.61288	0.00219839	0.0925047	0.549972	-0.862569	down
MW0109039	Pantethine	Alcohol and amines	Polyamines	C22H42N4O8S2	1b	0.7168	16816-67-4	1276.18	2339.81	1194.67	2805.99	4502.65	3093.55	1.37507	0.0499182	0.264505	0.462466	-1.11258	down
MW0123852	Erythrosine	Heterocyclic compounds	Heterocyclic compounds	C20H6I4Na2O5	2	0.9123	16423-68-0	29981.6	26127	32755	810.66	2574.35	3040.5	1.5597	0.00215952	0.0925047	13.8298	3.78971	up
MW0054456	Lupenone	Aldehyde,Ketones,Esters	Ketones	C30H48O	3	0.7132	1617-70-5	5590.33	5044.57	5091.97	6315.01	6092.44	6001.38	1.47901	0.0195104	0.18999	0.854311	-0.227166	down
MW0110439	Valylcysteine	Amino acid and Its metabolites	Small Peptide	C8H16N2O3S	1b	0.7133	160070-15-5	9581.43	17113.4	16394.8	5446.11	2682.23	6833.6	1.38805	0.0406298	0.238073	2.87995	1.52604	up
pmb2826	(S)-2-Hydroxy-2-methylsuccinic acid	Organic acid and Its derivatives	Organic acid and Its derivatives	C5H8O5	3	0.8286	1583941	490018	545695	496150	583689	631349	595485	1.46663	0.016278	0.172082	0.846088	-0.24112	down
MEDN1410	N-Palmitoylglycine	Amino acid and Its metabolites	Amino acid derivatives	C18H35NO3	1b	0.6151	158305-64-7	28544.8	30433.9	27940.8	40321	34476.8	35237.4	1.47551	0.0375453	0.230171	0.789924	-0.340214	down
MW0105648	Arg-Arg	Amino acid and Its metabolites	Small Peptide	C12H26N8O3	1b	0.5376	15483-27-9	1710.4	2710.7	713.83	3250.99	5821.92	4672.7	1.28976	0.0411281	0.23919	0.373569	-1.42055	down
MW0139616	Rutamarin	Heterocyclic compounds	Heterocyclic compounds	C21H24O5	3	0.7758	14882-94-1	6290.75	5925.25	6510.92	7668.77	8943.97	9608.96	1.49006	0.0389182	0.231996	0.714176	-0.485648	down
MW0150737	Hematoporphyrin	Heterocyclic compounds	Heterocyclic compounds	C34H38N4O6	1b	0.7687	14459-29-1 | 136752-88-0	2736.72	3203.31	2814.36	1614.16	1843.81	2119.94	1.50832	0.00673094	0.123903	1.56947	0.650282	up
MW0117639	2-(4-Pyridyl)-4-methylthiazole-5-carboxylic acid	Heterocyclic compounds	Heterocyclic compounds	C10H8N2O2S	1b	0.7236	144060-98-0	685798	618858	640087	940017	1.0144e+06	975335	1.60039	0.000369259	0.0651725	0.66379	-0.5912	down
MW0010071	Voriconazole	Benzene and substituted derivatives	Benzene and substituted derivatives	C16H14F3N5O	3	0.5594	137234-62-9	120.09	134.99	131.8	115.11	96.61	105.53	1.38179	0.0307313	0.207388	1.21948	0.286266	up
MW0009653	Rasagiline	Benzene and substituted derivatives	Benzene and substituted derivatives	C12H13N	3	0.7152	136236-51-6	4727.52	4368.89	4630.52	6087.26	6324.28	6060.4	1.60017	0.00042517	0.0651725	0.743123	-0.428326	down
MW0130918	Tyrphostin B42	Alcohol and amines	Amines	C17H14N2O3	1b	0.5815	133550-30-8 | 134036-52-5	55594.3	59842.7	57754.5	54646.4	50467.7	50785.2	1.37174	0.0342762	0.219302	1.11092	0.151755	up
MW0010438	(+)-Aschantin	Lignans and Coumarins	Lignans	C22H24O7	3	0.6772	13060-15-6	514758	575386	558095	461370	473702	478545	1.47667	0.0407142	0.238073	1.16597	0.221534	up
MW0055234	N-acetylsphinganine	SP	SPH	C20H41NO3	3	0.6082	13031-64-6 | 26561-61-5	12876.5	8150.05	10612.1	4743.09	4354.94	2919.22	1.50602	0.0275796	0.198594	2.63277	1.39658	up
MW0063802	Tetradecanal	FA	Others	C14H28O	3	0.709	124-25-4	6255.41	5134.79	5983.77	3119.28	2321.4	935.39	1.35521	0.0142987	0.164091	2.72487	1.44619	up
MW0169457	Mefexamide	Benzene and substituted derivatives	Benzene and substituted derivatives	C15H24N2O3	3	0.812	1227-61-8	1129.93	1132.18	1262.42	2715.02	3289.31	3009.31	1.61187	0.0054276	0.123903	0.391022	-1.35468	down
MW0121922	6-Benzylaminopurine	Nucleotide and Its metabolites	Nucleotide and Its metabolites	C12H11N5	3	0.6648	1214-39-7	4712.74	9075.51	6983.23	1080.75	2283.39	2029.7	1.48744	0.0461914	0.255481	3.85096	1.94522	up
MW0011983	10,20-Dihydroxyeicosanoic acid	FA	Oxidized lipids	C20H40O4	3	0.7564	120727-26-6	12816.6	13237.2	13368.9	10978.8	10813.4	11871.9	1.51547	0.0141842	0.163652	1.17106	0.22782	up
MW0108873	Nodularin	Heterocyclic compounds	Heterocyclic compounds	C41H60N8O10	3	0.7068	118399-22-7	6013.95	7545.68	7478.12	2400.94	3456.93	4645.7	1.41975	0.0145957	0.166608	2.00291	1.0021	up
MW0109537	S-(1,2-Dicarboxyethyl)glutathione	Amino acid and Its metabolites	Small Peptide	C14H21N3O10S	3	0.7896	1115-52-2	1781.06	1852.15	4383.44	10106.5	9950.45	7765.1	1.47841	0.00465713	0.114876	0.28814	-1.79516	down
MW0007245	FAA(17:1)	Phenolic acids	Phenolic acids	C24H38O3	1b	0.7186	111047-30-4	14891.5	11348.7	11764.9	8612.39	5765.14	3840.42	1.37169	0.0224355	0.195354	2.08613	1.06083	up
MEDN1041	9(S)-HpOTrE	FA	Oxidized lipids	C18H30O4	3	0.7939	111004-08-1	227955	173124	215468	86391	71005.6	60699.1	1.57884	0.00684868	0.123903	2.82695	1.49925	up
MW0110995	Diethanolamine	Alcohol and amines	Amines	C4H11NO2	1a	0.8782	111-42-2	20147.5	24489.6	17154.4	29413.7	37309.6	31287.1	1.44061	0.0199	0.190689	0.630458	-0.665529	down
MW0052341	Diethyl sebacate	Aldehyde,Ketones,Esters	Esters	C14H26O4	3	0.6686	110-40-7	16926.4	15777.6	11796.5	4809.49	3413.44	4190.18	1.58561	0.0156273	0.170976	3.58496	1.84196	up
MW0106805	alpha-Gliadin (43-49)	Amino acid and Its metabolites	polypeptide	C43H57N9O11	3	0.656	107936-65-2	50748.3	43262.5	37675.2	59418.1	52478.7	63445	1.32626	0.0440968	0.249948	0.751025	-0.413067	down
MW0012486	15-oxo-11Z,13E-eicosadienoic acid	FA	Oxidized lipids	C20H34O3	3	0.7661	105835-44-7	14429.2	9573.13	9451.13	5850.85	4591.89	3821.75	1.49145	0.0468441	0.257103	2.34523	1.22973	up
MW0138954	Methyl cinnamate	Benzene and substituted derivatives	Benzene and substituted derivatives	C10H10O2	1a	0.902	103-26-4 | 1754-62-7	171614	182092	171311	160100	160289	157717	1.48129	0.0416064	0.240667	1.09812	0.135032	up
MEDP1539	Thiamine Pyrophosphate(TPP)	CoEnzyme and vitamins	CoEnzyme and vitamins	C12H19ClN4O7P2S	1a	0.9291	-	195796	85384.6	131552	213722	303343	295983	1.30513	0.0367104	0.227947	0.507636	-0.978133	down
MW0110082	Trp-Thr	Amino acid and Its metabolites	Small Peptide	C15H19N3O4	1a	0.9089	-	2810.54	1685.64	2692.08	5750.31	6056.48	6011.38	1.53084	0.00681656	0.123903	0.403423	-1.30963	down
MW0109133	Phe-Thr	Amino acid and Its metabolites	Small Peptide	C13H18N2O4	1b	0.9241	-	749.83	920.87	1433.36	2088.19	2538.53	1909.95	1.43482	0.0148825	0.168984	0.474869	-1.0744	down
MW0107650	Allysine	Amino acid and Its metabolites	Amino acids	C6H11NO3	1b	0.8917	-	8933.57	12166	9627.32	19121	20059.1	14073.8	1.44707	0.0367728	0.227947	0.576989	-0.793385	down
MW0115000	L-Formylkynurenine	Amino acid and Its metabolites	Amino acid derivatives	C11H12N2O4	1b	0.8845	-	1949.85	1726.2	1255.32	317.94	909.78	847.87	1.29337	0.0269245	0.196881	2.37589	1.24847	up
MW0012846	[2-hydroxy-3-[(9Z,12Z)-octadeca-9,12-dienoyl]oxypropyl] 2-(trimethylazaniumyl)ethyl phosphate	GP	PC	C26H50NO7P	1b	0.8604	-	1322.57	1299.59	2158.07	3490.8	3703.32	3280.11	1.50082	0.0113142	0.151726	0.45638	-1.13169	down
MW0148095	Cysteinyl-Arginine	Amino acid and Its metabolites	Small Peptide	C9H19N5O3S	1b	0.7801	-	39644.8	53291.4	61839.6	82461.8	91191.2	78264.3	1.42978	0.0195656	0.18999	0.614391	-0.70277	down
MW0105232	4-Hydroxy-L-glutamic acid	Amino acid and Its metabolites	Amino acid derivatives	C5H9NO5	1b	0.7395	-	17508	19008.9	22612.5	12046.4	10812.1	12826.8	1.53387	0.0238166	0.195354	1.65697	0.728544	up
MEDP1022	Thr-Phe	Amino acid and Its metabolites	Small Peptide	C13H18N2O4	2	0.9505	-	11005	9976.45	11254.2	21933.9	22586	20138.4	1.61104	0.000889959	0.0763941	0.498553	-1.00418	down
MW0105615	2-Aminoadipic acid	Organic acid and Its derivatives	Organic acid and Its derivatives	C6H11NO4	2	0.9491	-	255376	205960	286220	116873	135286	177820	1.42865	0.0256083	0.195354	1.73859	0.797914	up
MW0109640	Ser-Tyr-Arg	Amino acid and Its metabolites	Small Peptide	C18H28N6O6	2	0.9134	-	168048	182382	167216	148384	156521	151956	1.4406	0.0366146	0.227947	1.13305	0.180213	up
MEDP1124	15-Hydroxy-5,8,11,13-eicosatetraenoic acid	FA	Oxidized lipids	C20H32O3	2	0.8695	-	20177.9	20090.1	16820.5	5745.67	3995.48	1925.73	1.51333	0.000633814	0.0725349	4.89321	2.29078	up
MW0110917	N-(2-hydroxyethyl)icosanamide	Organic acid and Its derivatives	Organic acid and Its derivatives	C22H45NO2	2	0.8585	-	2528.04	2911.03	2605.03	3558.6	3209.08	3311.69	1.48091	0.0126432	0.155909	0.798076	-0.325403	down
MW0138958	3-Hydroxy-alpha-methyl-DL-tyrosine	Heterocyclic compounds	Heterocyclic compounds	C10H13NO4	2	0.8494	-	2144.95	1860.11	1948.46	2745.91	3541.44	3320.95	1.52623	0.0253518	0.195354	0.619623	-0.690538	down
MW0109436	Pro-Thr	Amino acid and Its metabolites	Small Peptide	C9H16N2O4	2	0.8201	-	19900.6	18540.3	22505.4	26696.9	27028.2	25985.3	1.49533	0.0264483	0.195615	0.764597	-0.387228	down
MW0164850	Neoagarobiose	Alcohol and amines	Alcohols	C12H20O10	3	0.9423	-	13956.8	7881.74	13042.6	28256.3	28231.5	22030.2	1.46736	0.00672713	0.123903	0.444243	-1.17058	down
MW0105676	Arg-Thr-Arg	Amino acid and Its metabolites	Small Peptide	C16H33N9O5	3	0.8878	-	5044.85	3597.91	5597.01	6916.07	8352.38	10214.2	1.39109	0.037927	0.230171	0.558803	-0.839589	down
MW0125001	Methiothepin	Heterocyclic compounds	Heterocyclic compounds	C20H24N2S2	3	0.8868	-	8304.89	6688.16	8336.04	13211.4	15251	14959.3	1.56688	0.00146677	0.0865688	0.537268	-0.896285	down
MW0015258	9,10-Epoxystearic acid	FA	FFA	C18H34O3	3	0.8731	-	25033.2	14832.1	21109.9	8820.89	7456.93	5364.25	1.50709	0.036628	0.227947	2.81744	1.49438	up
MW0108288	Methyl Linolenyl Fluorophosphonate	Aldehyde,Ketones,Esters	Esters	C19H34FO2P	3	0.8457	-	17207	13759	17531.1	6914.24	5336.88	3955.08	1.5495	0.00280886	0.0979375	2.9925	1.58135	up
MW0112036	(1S,2R,4aR,6aS,6bR,12aS,12bR,14bR)-1,2,4a,6a,6b,9,12a-heptamethyl-1,3,4,4a,5,6,6a,6b,7,8,8a,11,12,12a,12b,14b-hexadecahydropicen-13(2H)-one	Aldehyde,Ketones,Esters	Ketones	C29H44O	3	0.844	-	12910.7	16924.9	12276.1	28612.3	37791	25362.7	1.51823	0.0335972	0.217168	0.458903	-1.12374	down
MW0002432	CP 47,497-C8-homolog C-8-hydroxy metabolite	Benzene and substituted derivatives	Benzene and substituted derivatives	C22H36O3	3	0.8126	-	66105.9	45895.4	48972.9	9881.61	27313.5	14914.4	1.44153	0.0121549	0.155909	3.08916	1.62721	up
MW0104699	Spermidic acid	Organic acid and Its derivatives	Organic acid and Its derivatives	C7H13NO4	3	0.8102	-	483.88	1017.89	1286.69	2308.78	2365.49	1478.2	1.28831	0.0410684	0.23919	0.453226	-1.1417	down
MW0144853	Albaflavenone	Aldehyde,Ketones,Esters	Ketones	C15H22O	3	0.7944	-	10031.8	11476.2	8209.71	5132.38	4350.99	4396.27	1.55916	0.024231	0.195354	2.1411	1.09835	up
MW0155951	Pro-Met-Val	Amino acid and Its metabolites	Small Peptide	C15H27N3O4S1	3	0.7937	-	5182.06	5398.05	5752.76	20274.8	17179.8	16893.9	1.61894	0.00623637	0.123903	0.300521	-1.73446	down
MW0153550	Met-Glu-Ser	Amino acid and Its metabolites	Small Peptide	C13H23N3O7S1	3	0.7758	-	18815.6	21166	21026.5	24757.9	28713.6	27770.4	1.50709	0.0131521	0.158564	0.750943	-0.413224	down
MW0146119	Asp-Gly-Val	Amino acid and Its metabolites	Small Peptide	C11H19N3O6	3	0.7712	-	172614	187387	147686	222269	288756	265673	1.4643	0.0247833	0.195354	0.653647	-0.613415	down
MW0148264	2-[(E)-3,7,11,15-tetramethylhexadec-2-enyl]naphthalene-1,4-diol	Alcohol and amines	Alcohols	C30H46O2	3	0.7678	-	469375	486547	484744	405452	428863	426961	1.54981	0.004062	0.113655	1.14223	0.191852	up
MW0009445	4-Tetradecanamidobenzylphosphonic acid	Benzene and substituted derivatives	Benzene and substituted derivatives	C21H36NO4P	3	0.7665	-	9541.08	7086.46	7115.52	19256	25273.5	15440	1.52432	0.0431216	0.245902	0.395919	-1.33672	down
MW0159231	Val-Val-Ala	Amino acid and Its metabolites	Small Peptide	C13H25N3O4	3	0.7651	-	27284.7	26714.5	29407.8	44589.1	45004.8	44064.7	1.61472	0.000992924	0.0805695	0.624031	-0.680309	down
MW0150185	Glu-Tyr-Asn-Lys	Amino acid and Its metabolites	Small Peptide	C24H36N6O9	3	0.763	-	6079.56	5952.85	5170.78	6480.57	7552.5	7741.01	1.37024	0.0394509	0.23452	0.790077	-0.339936	down
MW0193979	4-Thia-1-azabicyclo[3.2.0]heptane-2-carboxylic acid, 6-[[(2R)-2-amino-2-(4-hydroxyphenyl)acetyl]amino]-3,3-dimethyl-7-oxo-, (2S,5R,6R)-	Heterocyclic compounds	Heterocyclic compounds	C16H19N3O5S	3	0.7619	-	1.03452e+06	985192	1.01778e+06	826861	750122	804186	1.57653	0.0024643	0.094186	1.27563	0.351209	up
MW0145367	Arg-His-Ala	Amino acid and Its metabolites	Small Peptide	C15H26N8O4	3	0.7614	-	7717.08	7240.04	9365.2	17135.7	13496.9	14759.3	1.54273	0.00860665	0.136604	0.53583	-0.900153	down
MW0150820	His-Ala-Leu-Glu	Amino acid and Its metabolites	Small Peptide	C20H32N6O7	3	0.7601	-	8569.4	7598.92	9881.67	2363.08	2286.49	1496.26	1.58664	0.00414686	0.113655	4.23864	2.0836	up
MW0145505	Arg-Ser-Tyr	Amino acid and Its metabolites	Small Peptide	C18H28N6O6	3	0.758	-	41570.2	44540.9	47576.4	38233.5	37131.3	34444	1.44793	0.0242858	0.195354	1.21746	0.283871	up
MW0152954	Lys-Glu-Glu	Amino acid and Its metabolites	Small Peptide	C16H28N4O8	3	0.7565	-	2106.05	2511.09	2630.86	3407.22	4209.65	3372.37	1.47385	0.0256463	0.195354	0.659554	-0.600437	down
MW0108828	N-methyl Leukotriene C4	Amino acid and Its metabolites	Amino acid derivatives	C31H49N3O9S	3	0.7542	-	21501.4	22355.3	19803.2	25891.3	24799.6	23290.1	1.38688	0.031839	0.212194	0.860492	-0.216767	down
MW0115418	1,5-Dihydro-5-methyl-1-beta-D-ribofuranosyl-1,2,5,6,8-pentaazaacenaphthylen-3-amine	Heterocyclic compounds	Heterocyclic compounds	C13H16N6O4	3	0.7515	-	13186.6	21163.5	16641.4	7570.36	1268.74	7371.94	1.23129	0.0205681	0.191398	3.14548	1.65328	up
MEDL01876	(8)-Shogaol	Benzene and substituted derivatives	Phenolics	C19H28O3	3	0.7506	-	103930	81263.2	86774.3	38254.3	31849.7	23372.4	1.55916	0.00341277	0.106637	2.90948	1.54076	up
MEDP1668	Leu-Ala-Val	Amino acid and Its metabolites	Small Peptide	C14H27N3O4	3	0.7482	-	28859.4	29322.5	30503.3	45538	49077	46111.8	1.61648	0.00109464	0.0832139	0.630194	-0.666131	down
MW0153555	Met-Gly-His	Amino acid and Its metabolites	Small Peptide	C13H21N5O4S1	3	0.747	-	24954.9	25432	24080.8	19266.1	18300.1	20301.1	1.57381	0.00227578	0.0939198	1.28687	0.363867	up
MW0145258	Arg-Arg-Asn	Amino acid and Its metabolites	Small Peptide	C16H32N10O5	3	0.7447	-	11429.3	13016	11736.1	6477.03	6990.22	7045.29	1.60394	0.00407781	0.113655	1.76387	0.818744	up
MW0110238	L-Tyrosyl-L-Asparagine	Amino acid and Its metabolites	Amino acid derivatives	C13H17N3O5	3	0.744	-	5229.41	6682.19	7558.95	17029	16780.2	16155.8	1.58822	0.00170211	0.0865688	0.389685	-1.35962	down
MW0168661	7-Chlorokynurenic acid	Organic acid and Its derivatives	Organic acid and Its derivatives	C10H6ClNO3	3	0.7438	-	1638.35	1756.05	1567.51	2761.98	2681.59	3008.77	1.60252	0.00159396	0.0865688	0.587046	-0.768455	down
MW0156016	Pro-Trp-Ile	Amino acid and Its metabolites	Small Peptide	C22H30N4O4	3	0.7437	-	9391.14	8606.16	8317.22	10377.9	11539.8	10290.6	1.4508	0.0206055	0.191398	0.817012	-0.291571	down
MW0127057	xi-Tetrahydro-6-propyl-2H-pyran-2-one	Aldehyde,Ketones,Esters	Ketones	C8H14O2	3	0.7427	-	18715.8	13791.1	22415.2	6806.56	8147.11	3850.88	1.46348	0.0236927	0.195354	2.92068	1.5463	up
MW0122896	Apixaban	Heterocyclic compounds	Heterocyclic compounds	C25H25N5O4	3	0.7366	-	75961.9	87209.4	101371	59939.4	52847.6	58391.3	1.49786	0.0423804	0.244485	1.54542	0.627999	up
MW0158564	Tyr-Phe-Asp-Arg	Amino acid and Its metabolites	Small Peptide	C28H37N7O8	3	0.7338	-	685348	647646	673782	724093	727057	712133	1.46659	0.0291041	0.205153	0.927653	-0.108343	down
MW0147263	Caylin-2	Heterocyclic compounds	Heterocyclic compounds	C32H30F6N4O4	3	0.7275	-	10865.2	14625	15979.4	25097.2	31598.3	20512.7	1.43122	0.0474274	0.257261	0.537113	-0.896701	down
MW0129684	2-(3,4-Dihydroxyphenyl)-5,7-dihydroxy-6-[3,4,5-trihydroxy-6-(hydroxymethyl)oxan-2-yl]chromen-4-one	Benzene and substituted derivatives	Benzene and substituted derivatives	C21H20O11	3	0.725	-	7033.6	6678.55	6917.42	1886.8	1164.77	1839.66	1.59345	0.000411867	0.0651725	4.21767	2.07644	up
MW0013821	3-Decaprenyl-4,5-dihydroxybenzoate	Benzene and substituted derivatives	Benzene and substituted derivatives	C57H85O4-	3	0.7193	-	25523.3	29394.8	21035.7	2307.64	1379.41	2867.47	1.60009	0.00901606	0.136604	11.588	3.53456	up
MW0145406	Arg-Leu-Ala	Amino acid and Its metabolites	Small Peptide	C15H30N6O4	3	0.7144	-	22289	19256.9	17467.6	40671.5	51069.6	37234.8	1.55993	0.0213174	0.195354	0.457555	-1.12798	down
MW0054584	LPE(0:0/20:4)	GP	LPE	C25H44NO7P	3	0.707	-	402.44	290.49	600.67	1012.43	1016.48	932.1	1.46032	0.0185924	0.185578	0.436878	-1.1947	down
MW0144456	Ala-Ala-His	Amino acid and Its metabolites	Small Peptide	C12H19N5O4	3	0.7058	-	2872.09	2568.45	1983.4	3356.43	4337.64	3886.98	1.40475	0.0230925	0.195354	0.641042	-0.641509	down
MW0149833	Gln-Trp-Trp	Amino acid and Its metabolites	Small Peptide	C27H30N6O5	3	0.7038	-	8614.13	8024.4	9502.77	11108.1	12050	10284.4	1.43045	0.0228855	0.195354	0.781678	-0.355354	down
MW0159206	Val-Trp-Val	Amino acid and Its metabolites	Small Peptide	C21H30N4O4	3	0.6947	-	4323.08	5561.79	4241.46	7544.03	6948.2	6874.33	1.49711	0.0157741	0.170976	0.661142	-0.596968	down
MW0169484	Miltefosine	Organic acid and Its derivatives	Phosphoric acids	C21H46NO4P	3	0.6864	-	5544.39	1729.83	4273.86	33260	41715.1	32134	1.55137	0.00430871	0.113655	0.107816	-3.21336	down
MW0158134	Trp-Gln-Leu	Amino acid and Its metabolites	Small Peptide	C22H31N5O5	3	0.6854	-	2435.28	1840.19	2515.42	5817.18	5771.72	4354.12	1.54919	0.0127866	0.155909	0.425948	-1.23125	down
MW0124111	Fenspiride	Others	Medicine	C15H20N2O2	3	0.6852	-	9288.91	9944.68	9385.62	12536.8	14461.8	13929.5	1.5741	0.0116093	0.152844	0.699257	-0.516105	down
MW0156895	Ser-Pro-Met	Amino acid and Its metabolites	Small Peptide	C13H23N3O5S1	3	0.6756	-	5844.54	5544.81	6306.93	9650.17	10110	9353.11	1.60321	0.000260816	0.0559712	0.607841	-0.718233	down
MW0137930	Deoxysappanone B 7,3'-dimethyl ether acetate	Aldehyde,Ketones,Esters	Ketones	C20H20O6	3	0.6754	-	8182.24	9143.93	7649.51	5391.31	6436.38	6725.52	1.41285	0.023168	0.195354	1.34616	0.428855	up
MEDP1166	PC(16:0/2:0)	GP	PC	C26H52NO8P	3	0.6741	-	1131.58	1222.48	1843.69	3866.09	3651.52	2887.9	1.5226	0.00631351	0.123903	0.403416	-1.30966	down
MW0150188	Glu-Tyr-Gln	Amino acid and Its metabolites	Small Peptide	C19H26N4O8	3	0.6605	-	946.2	804.46	615.2	2201.23	2522.04	2017.35	1.57426	0.00217992	0.0925047	0.350986	-1.51052	down
MW0147376	Chivosazole D	Heterocyclic compounds	Heterocyclic compounds	C47H67NO12	3	0.66	-	8174.21	9065.86	9139.41	4399.87	6080.4	4910.19	1.5239	0.00591305	0.123903	1.71402	0.77738	up
MW0159965	3-(1-Methylpyrrolidin-2-yl)-1-oxidopyridin-1-ium	Heterocyclic compounds	Heterocyclic compounds	C10H14N2O	3	0.6399	-	2244.87	2136.86	1379.54	471.41	491.3	717.88	1.54601	0.0298096	0.2053	3.42812	1.77742	up
MW0054380	Ethyl alpha-linolenate	FA	FFA	C20H34O2	3	0.6356	-	370.62	220.95	304.29	478.51	541.44	435.29	1.36108	0.0291574	0.205153	0.61561	-0.699912	down
MW0110858	5(6)-EpETrE-EA	Heterocyclic compounds	Heterocyclic compounds	C22H37NO3	3	0.6307	-	1598.43	1380.31	1560.65	533.87	543.85	233.6	1.49145	0.00170666	0.0865688	3.4617	1.79148	up
MW0124088	Isoevodiamine	Heterocyclic compounds	Heterocyclic compounds	C19H17N3O	3	0.6293	-	5774.72	5734.11	6254.3	3086.06	3963.43	2303.04	1.46402	0.0190056	0.187092	1.89929	0.925457	up
MW0057646	1-Stearoyl-2-docosahexanoyl-sn-glycero-3-phosphocholine	GP	PC	C48H84NO8P	3	0.6149	-	62010.5	51858.4	32756.8	141575	143837	123405	1.52795	0.00168328	0.0865688	0.358659	-1.47931	down
MW0158381	Tyr-Arg-Lys-Asp	Amino acid and Its metabolites	Small Peptide	C25H40N8O8	3	0.6087	-	6544.61	7162.88	7189.73	3536.48	3683.88	4776.03	1.53865	0.00634976	0.123903	1.74196	0.800711	up
MW0138053	ent-Epicatechin-(4alpha->8)-ent-epicatechin 3'-gallate	Flavonoids	Flavonoid	C37H30O16	3	0.6009	-	12827.9	8559.03	9875.52	23684.2	25137.5	24366.1	1.56614	0.00434523	0.113655	0.427154	-1.22717	down
MW0001465	1-[3,5-bis(trifluoromethyl)benzoyl]-N-(4-chlorophenyl)piperidine-3-carboxamide	Benzene and substituted derivatives	Benzene and substituted derivatives	C21H17ClF6N2O2	3	0.5811	-	13914.2	5341.41	10446.3	37898.9	29939.8	27326.1	1.45849	0.00665348	0.123903	0.31211	-1.67987	down
MW0154083	N(alpha)-gamma-L-Glutamylhistamine	Alcohol and amines	Amines	C10H16N4O3	3	0.5762	-	5844.83	7370.1	6838.87	3591.81	4012.3	4691.61	1.50034	0.0117634	0.153929	1.63096	0.705719	up
MW0153022	Lys-Ile-Val-Lys	Amino acid and Its metabolites	Small Peptide	C23H46N6O5	2	0.9391	-	13548	12642.3	13918.3	15978	16900.6	15474.6	1.50458	0.00839443	0.136604	0.829492	-0.2697	down
MW0155411	Phe-Val-Lys-Lys	Amino acid and Its metabolites	Small Peptide	C26H44N6O5	3	0.8888	-	391.19	370.88	688.65	1080.59	1189.15	819.98	1.40938	0.0221538	0.195354	0.469531	-1.09071	down
MW0141507	17S-Hdha	FA	Oxidized lipids	C22H32O3	3	0.8794	-	25053.7	41186	27911	113640	129652	123043	1.59122	0.000187913	0.0559712	0.257007	-1.96012	down
MW0156753	Ser-Gly-Glu-Leu-His	Amino acid and Its metabolites	Small Peptide	C22H35N7O9	3	0.8522	-	3991.97	4962.87	5685.59	8417.09	8372.9	7852.02	1.51533	0.0127103	0.155909	0.594125	-0.751162	down
MW0152260	Leu-Asp-Gln-Gln-Val	Amino acid and Its metabolites	Small Peptide	C25H43N7O10	3	0.839	-	517.37	1046.98	1310.35	2280.24	2983.66	1764.28	1.35485	0.0379921	0.230171	0.409025	-1.28974	down
MW0144569	Ala-Glu-Phe-His-Phe	Amino acid and Its metabolites	Small Peptide	C32H39N7O8	3	0.8159	-	32269.1	33139.6	35069.6	47905.5	51461.5	40360	1.479	0.0498337	0.264505	0.719104	-0.475727	down
MW0153126	Lys-Ser-Asp-Glu-Thr	Amino acid and Its metabolites	Small Peptide	C22H38N6O12	3	0.808	-	104174	126039	116275	82141.4	89777.1	86345	1.49774	0.0321098	0.212678	1.3416	0.42396	up
MW0145509	Arg-Thr-Ala-Arg	Amino acid and Its metabolites	Small Peptide	C19H38N10O6	3	0.8001	-	5313.01	5341.85	4467.46	3669.71	4153.77	3610.9	1.43502	0.0300675	0.2053	1.32253	0.403301	up
MW0155415	Phe-Val-Ser-Glu-Ala	Amino acid and Its metabolites	Small Peptide	C25H37N5O9	3	0.7772	-	3783.19	5516.37	3974.01	2134.39	2021.61	1314.26	1.48712	0.0260139	0.195354	2.4265	1.27888	up
MW0145418	Arg-Leu-Leu-Asn-Asn	Amino acid and Its metabolites	Small Peptide	C26H48N10O8	3	0.776	-	3722.46	3554.59	2941.18	2099.78	1426.58	1613.8	1.51736	0.00597702	0.123903	1.98792	0.99126	up
MW0152907	Lys-Asp-Met-Thr-Cys	Amino acid and Its metabolites	Small Peptide	C22H40N6O9S2	3	0.7596	-	2702.01	3444.31	3083.77	920.47	1964.44	1560.09	1.3894	0.0160279	0.171123	2.07651	1.05416	up
MW0159029	Val-His-Phe-Glu	Amino acid and Its metabolites	Small Peptide	C25H34N6O7	3	0.7581	-	926.15	3464.73	3591.13	5498.37	5705.5	7120.22	1.20404	0.0371809	0.229282	0.435602	-1.19892	down
MW0155032	PG(16:0/18:1(9Z))[U]	Heterocyclic compounds	Heterocyclic compounds	C40H77O10P	3	0.7576	-	2143.93	2099.54	1848.86	1285.56	1747.33	1324.13	1.37308	0.0383413	0.230603	1.39828	0.483652	up
MW0153546	Met-Glu-Leu-Tyr-Arg	Amino acid and Its metabolites	Small Peptide	C31H50N8O9S	3	0.7564	-	1518.06	2209.5	1740.48	920.62	1093.07	508.88	1.36785	0.0223576	0.195354	2.16765	1.11613	up
MW0146271	Asp-Thr-Gln-Arg	Amino acid and Its metabolites	Small Peptide	C19H34N8O9	3	0.7541	-	5854.37	6702.15	5582.48	7532.2	7927.34	7894.62	1.49079	0.0243168	0.195354	0.776692	-0.364585	down
MW0152914	Lys-Asp-Trp-Ser-Phe	Amino acid and Its metabolites	Small Peptide	C33H43N7O9	3	0.7438	-	1268.76	785.05	1269.64	2167.04	2528.75	2064.12	1.46989	0.00620539	0.123903	0.491641	-1.02432	down
MW0153223	L-Histidine,L-lysyl-	Amino acid and Its metabolites	Small Peptide	C12H21N5O3	3	0.7403	-	5719.49	5439.17	6171.54	7061.35	6836.41	6820.62	1.49419	0.0232818	0.195354	0.836465	-0.257623	down
MW0157868	Thr-Val-Met-Trp-Asp	Amino acid and Its metabolites	Small Peptide	C29H42N6O9S	3	0.7123	-	11153.3	12555.1	13483.8	17057	18414.3	14953.6	1.43711	0.02767	0.198594	0.737575	-0.439138	down
MW0008845	Naphyrone 1-naphthyl isomer (hydrochloride)	Amino acid and Its metabolites	Small Peptide	C19H24ClNO	3	0.706	-	9006.01	14346.6	10508.6	3739.86	4848.4	2351.7	1.48517	0.025602	0.195354	3.09518	1.63003	up
MW0110178	Tumonoic acid G	Organic acid and Its derivatives	Organic acid and Its derivatives	C25H43NO7	3	0.6773	-	3616.09	4967.62	4725.39	6318.24	7705.57	6787.24	1.45812	0.0127153	0.155909	0.639521	-0.644937	down
MW0168336	[5,12,13,14-tetrahydroxy-4-(hydroxymethyl)-9-oxo-11-{6,7,13,14-tetrahydroxy-3,10-dioxo-2,9-dioxatetracyclo[6.6.2.0,(1).0(1)(1),(1)]hexadeca-1(15),4,6,8(16),11,13-hexaen-5-yl}-3,8-dioxatricyclo[8.4.0.0(2),]tetradeca-1(14),10,12-trien-6-yl]oxidanesulfonic acid	Others	Others	C27H18O20S	3	0.6308	-	9127.79	7846.13	6771.63	3969.97	2503.58	6083.19	1.29092	0.0481432	0.258936	1.89106	0.919195	up
MW0145224	Arachidonoyl Ethanolamide-d8	Benzene and substituted derivatives	Benzene and substituted derivatives	C22H29D8NO2	3	0.619	-	2156.25	2615.31	3549.14	1871.09	993.16	897.46	1.3588	0.0455349	0.253618	2.21195	1.14532	up
MW0169486	MLS000028731-01!1-ADAMANTANAMINE HYDROCHLORIDE	Alcohol and amines	Amines	C10H17N	3	0.5689	-	3088.34	3252.96	3826.19	2514.22	2774.65	2251.82	1.39788	0.0380758	0.230171	1.34835	0.431195	up
MW0144666	Ala-Lys-Leu-Asp	Amino acid and Its metabolites	Small Peptide	C19H35N5O7	3	0.5581	-	2486.42	3786	888.59	8794.8	10246.3	6914.45	1.38962	0.008429	0.136604	0.275895	-1.85781	down
MEDP0058	L-Saccharopine	Amino acid and Its metabolites	Amino acids	C11H20N2O6	1a	0.9193	997-68-2	168646	261804	200594	397296	410998	405697	1.52544	0.0175321	0.18264	0.519809	-0.943946	down
MW0108634	N-Acetyl-L-aspartic acid	Amino acid and Its metabolites	Amino acid derivatives	C6H9NO5	1a	0.9546	997-55-7	12783.7	9120.64	14089.3	18840.4	22460.4	18215.6	1.41063	0.0174195	0.182352	0.604769	-0.725544	down
MW0107948	Pyroglutamic acid	Amino acid and Its metabolites	Amino acid derivatives	C5H7NO3	1b	0.8811	98-79-3	12514	10725	12515.5	14214.2	14960.5	14367.9	1.42782	0.0357858	0.226444	0.821138	-0.284304	down
MW0156204	Pterostilbene Phosphate	Benzene and substituted derivatives	Benzene and substituted derivatives	C16H17O6P	3	0.8061	959699-21-9	341015	253874	355635	181906	172182	180657	1.52672	0.0475503	0.257261	1.77753	0.829872	up
MW0152634	Levcromakalim	Heterocyclic compounds	Heterocyclic compounds	C16H18N2O3	3	0.7382	94535-50-9 | 94470-67-4	8934.16	9024.67	9470.97	7602.36	7629.77	6287.35	1.42836	0.0343363	0.219302	1.27465	0.350101	up
MW0114332	D-Myo-inositol-2,4,5-triphosphate	Organic acid and Its derivatives	Organic acid and Its derivatives	C6H15O15P3	3	0.6181	91840-07-2	291541	293404	306384	264167	275963	253335	1.45255	0.0186989	0.185777	1.12334	0.167792	up
MW0053772	Goshonoside F5	Benzene and substituted derivatives	Benzene and substituted derivatives	C32H54O13	3	0.6246	90851-28-8	3669.28	3595.7	3490.66	1599.26	2453.95	2167.39	1.48234	0.0227258	0.195354	1.72904	0.789968	up
MW0145061	Amylopectin	Carbohydrates and Its metabolites	Carbohydrates and Its metabolites	C30H52O26	3	0.727	9037-22-3	269261	257058	283706	374814	435951	363580	1.54198	0.0230728	0.195354	0.689768	-0.535817	down
MW0114498	D-Galactosamine	Alcohol and amines	Amines	C6H13NO5	3	0.8836	90-76-6	35960.1	33352.7	38730.4	27562.3	26063.1	29853.2	1.48921	0.0157805	0.170976	1.29426	0.372128	up
MW0114080	Ciceritol	Carbohydrates and Its metabolites	Sugar alcohols	C19H34O16	3	0.6887	88167-26-4	67072.8	72354.8	80145.4	143550	174659	128037	1.56361	0.0245841	0.195354	0.492045	-1.02314	down
MW0154667	O-2545(hydrochloride)	Benzene and substituted derivatives	Benzene and substituted derivatives	C26H37ClN2O2	3	0.806	874745-43-4	21502.1	23278.9	21530.3	13061.6	14163.8	14115.8	1.60715	0.000745541	0.0725349	1.604	0.681675	up
MW0052482	(4R,5S,15R)-15-[(2S,3R,4R)-3,4-dihydroxy-6-methyl-5-methylideneheptan-2-yl]-4,5-dihydroxy-2,16-dimethyl-9-oxatetracyclo[9.7.0.02,7.012,16]octadecan-8-one	Heterocyclic compounds	Heterocyclic compounds	C28H46O6	3	0.7712	85228-11-1	26162.9	25595.7	27395.5	22888.9	23316.2	23343.3	1.55114	0.0202342	0.191398	1.13812	0.186648	up
MEDN1159	FFA(15:1)	FA	FFA	C15H28O2	1b	0.7128	84743-29-3	111247	128018	115388	31931.8	30439.9	27150.6	1.61966	0.0017984	0.0865688	3.96162	1.98609	up
MEDN0604	Tetradecanedioic acid	FA	FFA	C14H26O4	1a	0.9289	821-38-5	103325	117630	109138	28204.1	24852.7	19830	1.60951	0.000246932	0.0559712	4.52883	2.17914	up
MW0055238	(5R,6S,7E,9E,11Z,14Z)-6-{[(2S)-2-carboxy-2-acetamidoethyl]sulfanyl}-5-hydroxyicosa-7,9,11,14-tetraenoic acid	FA	Oxidized lipids	C25H39NO6S	3	0.663	80115-95-3	6790.28	8173.86	7122.72	5112.97	5722.66	5478.2	1.49152	0.0294325	0.2053	1.35387	0.437093	up
MW0107530	Iminoaspartic acid	Amino acid and Its metabolites	Amino acids	C4H5NO4	3	0.7721	79067-61-1	17092	19774.8	16993.1	22467.4	29217.5	24722.5	1.44484	0.0455528	0.253618	0.704904	-0.5045	down
MW0017031	Chamissonolide	Heterocyclic compounds	Heterocyclic compounds	C17H24O6	3	0.6138	78853-98-2	15295.5	14588.6	14379	17430.3	17224.4	15816.9	1.43067	0.0353556	0.224477	0.876991	-0.189366	down
MW0103367	3-Deaza-2'-deoxyadenosine	Nucleotide and Its metabolites	Nucleotide and Its metabolites	C11H14N4O3	3	0.6379	78582-17-9	6583.8	6226.5	7309.33	8886.03	9139.66	8530.42	1.52775	0.00871049	0.136604	0.757627	-0.40044	down
MW0010684	()-(E)-3-Methyl-4-decen-1-yl acetate	Aldehyde,Ketones,Esters	Esters	C13H24O2	3	0.7032	78335-40-7	101369	127935	104082	23447.1	21827.8	16450	1.60651	0.0060011	0.123903	5.40117	2.43327	up
MW0110113	Tryptophylglycine	Amino acid and Its metabolites	Small Peptide	C13H15N3O3	1b	0.7592	7360-09-0	65538.1	61564.1	74576.7	99343.3	98909.3	100599	1.56268	0.0126996	0.155909	0.674846	-0.56737	down
MW0110276	Tyr-Ala	Amino acid and Its metabolites	Small Peptide	C12H16N2O4	1b	0.6904	730-08-5	49343.3	47109	52872.4	64290.7	71363.6	66987.1	1.5598	0.00299831	0.0979375	0.736892	-0.440476	down
MEDL00575	L-Isoleucine	Amino acid and Its metabolites	Amino acids	C6H13NO2	2	0.9624	73-32-5	190231	190072	196451	237502	268199	237229	1.5458	0.0286142	0.202661	0.776324	-0.36527	down
MEDP2209	Meestrol	Hormones and hormone related compounds	Hormones and hormone related compounds	C21H26O2	1b	0.5722	72-33-3	6935.05	6845	7046.92	6569.48	6397.36	6334.1	1.53166	0.00563188	0.123903	1.07907	0.109782	up
MW0194056	Cephalomannine	Benzene and substituted derivatives	Benzene and substituted derivatives	C45H53NO14	2	0.9346	71610-00-9	1362.66	1760.62	1892.03	4595.88	4535.11	4250.39	1.59607	0.000299024	0.0583369	0.374798	-1.41582	down
MW0054480	Lyngbic acid	FA	FFA	C15H28O3	3	0.7596	70607-97-5	62922.2	44323	60689.6	14971	14067.8	23960.4	1.54505	0.00978979	0.139132	3.16862	1.66386	up
MEDN0311	Dodecanedioic Acid	FA	FFA	C12H22O4	1a	0.9298	693-23-2	65977.6	80573.1	65367.5	13711.9	14988.4	13920.4	1.61997	0.00737488	0.128671	4.97219	2.31388	up
MW0153955	Montanin	Terpenoids	Ditepenoids	C32H48O8	3	0.7022	66583-55-9	4537.71	4362.04	4275.89	4809.11	4982.47	4643.89	1.40665	0.0303143	0.2053	0.912727	-0.131745	down
MW0126804	3',5'-Cyclic dtmp	Organic acid and Its derivatives	Organic acid and Its derivatives	C10H13N2O7P	3	0.6581	6453-60-7	540791	417119	494603	265707	270582	268783	1.57865	0.0266735	0.196032	1.8042	0.851363	up
MW0012985	7-[2-(3-Hydroxyoctyl)-5-oxopyrrolidin-1-YL]heptanoic acid	Hormones and hormone related compounds	Hormones and hormone related compounds	C19H35NO4	1b	0.7474	64054-40-6	71397.7	57429.2	90561.6	28350	23825.5	15991	1.52949	0.0232977	0.195354	3.21842	1.68635	up
MW0131073	3-(2-Methoxyphenyl)propanoic acid	Organic acid and Its derivatives	Organic acid and Its derivatives	C10H12O3	3	0.5725	6342-77-4	13870.5	14402.5	14992.6	21250.9	22427.9	19909.9	1.59429	0.00462569	0.114876	0.680397	-0.555551	down
MW0054765	1,5-Dioxaspiro[5.5]undecan-3-ol, 10-methyl-7-(1-methylethyl)-	Terpenoids	Terpenoids	C13H24O3	3	0.8158	63187-41-7	19189.8	15307.3	18800.3	1562.59	2979.26	1558.52	1.59423	0.00255172	0.094186	8.73675	3.1271	up
MW0004140	3-Methylphenylacetic acid	Benzene and substituted derivatives	Benzene and substituted derivatives	C9H10O2	1b	0.8334	621-36-3	43265.9	35381.3	46233.3	12423.5	13318.6	9734.89	1.5972	0.00675896	0.123903	3.52005	1.8156	up
MW0006285	Phenylglyoxylic acid	Benzene and substituted derivatives	Benzene and substituted derivatives	C8H6O3	1b	0.68	611-73-4	27314.9	30462.7	35938.4	14619.3	16105.9	13390.6	1.5758	0.0156596	0.170976	2.12432	1.087	up
MW0114494	Dulcitol	Carbohydrates and Its metabolites	Sugar alcohols	C6H14O6	1a	0.8361	608-66-2	3.74498e+06	3.21127e+06	3.56051e+06	4.28021e+06	4.43779e+06	4.24811e+06	1.48218	0.0236875	0.195354	0.811096	-0.302055	down
MW0107877	Homocysteine	Amino acid and Its metabolites	Amino acids	C4H9NO2S	1b	0.7592	6027-13-0	65982.4	53935.3	67861.9	82483.3	90208.3	81263.2	1.44135	0.0183503	0.184188	0.739422	-0.435531	down
MEDN0413	Ethylmalonic acid	Organic acid and Its derivatives	Organic acid and Its derivatives	C5H8O4	1b	0.8222	601-75-2	3453.16	3502.7	3400.77	1102.37	1152.68	1449.61	1.60811	0.00130413	0.0848077	2.79557	1.48314	up
MEDN0383	FFA(18:2)	FA	FFA	C18H32O2	1a	0.9352	60-33-3	40871.1	45651.9	41266.9	57575.4	61223.4	51135	1.49254	0.0241213	0.195354	0.751998	-0.411199	down
MEDN0006	L-Tyrosine	Amino acid and Its metabolites	Amino acids	C9H11NO3	1b	0.7279	60-18-4	15833	16088.1	14547.1	24279.8	29237.7	25786.1	1.58607	0.0113169	0.151726	0.585954	-0.77114	down
MW0107513	L-Isoleucyl-L-threonine	Amino acid and Its metabolites	Small Peptide	C10H20N2O4	1b	0.7817	59652-61-8	3415.41	4062.17	4269.17	5577.86	5370.04	4819.11	1.43606	0.0179035	0.182957	0.745021	-0.424647	down
MW0056729	Isomaltulose	Carbohydrates and Its metabolites	Sugars	C12H22O11	1a	0.9515	58166-27-1 | 15132-06-6	136173	195326	198298	89497.5	78947.9	86561.5	1.53098	0.0426043	0.244485	2.07758	1.0549	up
MW0103709	Uridine-5'-monophosphate	Nucleotide and Its metabolites	Nucleotide and Its metabolites	C9H13N2O9P	1a	0.9545	58-97-9	273137	202816	261936	99447.6	72164.2	109825	1.55382	0.00852672	0.136604	2.62186	1.39059	up
MW0159913	Inosine	Nucleotide and Its metabolites	Nucleotide and Its metabolites	C10H12N4O5	1a	0.9407	58-63-9	7553.53	7370.78	7689.53	12340.9	12214.2	11932.9	1.62446	1.25966e-05	0.0270323	0.619762	-0.690213	down
MEDP0428	Cholesterol	Hormones and hormone related compounds	Hormones and hormone related compounds	C27H46O	3	0.6884	57-88-5	11564.2	15489.6	12110.6	26756.8	33825.1	23623.3	1.5355	0.0251756	0.195354	0.465106	-1.10437	down
MW0169369	L-Lysine	Amino acid and Its metabolites	Amino acids	C6H14N2O2	1b	0.9063	56-87-1	56192.7	50168.7	56293.8	73794	69926.9	67659	1.53536	0.00405165	0.113655	0.769492	-0.378021	down
MW0126267	protoporphyrin IX	Heterocyclic compounds	Heterocyclic compounds	C34H34N4O4	1b	0.7964	553-12-8	222.84	351.73	711.66	1265.93	1001.27	765.07	1.29066	0.0473951	0.257261	0.424181	-1.23725	down
MW0104373	2-[1-(Carboxymethyl)-3-methylcyclohexyl]acetic acid	Organic acid and Its derivatives	Organic acid and Its derivatives	C11H18O4	3	0.7473	5345-12-0	5861	7525.67	5753.52	31731.3	32321.5	32670.9	1.62028	4.73248e-05	0.033853	0.197885	-2.33727	down
MW0170025	Yohimbic Acid	Organic acid and Its derivatives	Organic acid and Its derivatives	C20H24N2O3	3	0.7118	522-87-2	4942.4	3848.49	4307.39	1558.56	1968.27	1791.26	1.59188	0.00799631	0.136191	2.46297	1.3004	up
MW0063751	Taurolithocholic acid	Bile acids	Bile acids	C26H45NO5S	1a	0.9237	516-90-5	3269.63	3310.65	3128.75	4047.87	3897.01	3710.57	1.54806	0.00887782	0.136604	0.833003	-0.263606	down
MW0052998	gamma-Linolenic Acid	FA	FFA	C18H30O2	1a	0.9528	506-26-3	2898.85	3371.3	3981.46	5284.77	4999.91	4853.7	1.47054	0.0227605	0.195354	0.677193	-0.56236	down
MW0103061	FAA(18:1)	FA	FFA	C18H34O2	3	0.6965	506-17-2	14459.2	16564.7	13192.5	25334	30172.6	22504.5	1.5266	0.0233123	0.195354	0.566797	-0.819095	down
MW0011832	1,11-Undecanedicarboxylic acid	FA	FFA	C13H24O4	1a	0.9187	505-52-2	87421.4	125618	93074.1	29721.2	37311.4	21123	1.5468	0.015699	0.170976	3.47242	1.79594	up
MW0063692	Suberic acid	Organic acid and Its derivatives	Organic acid and Its derivatives	C8H14O4	1b	0.9381	505-48-6	5230.2	6069.41	5547.25	1604.54	1217.02	1277.25	1.61257	0.00067233	0.0725349	4.11018	2.0392	up
MW0131370	Desaminotyrosine	Phenolic acids	Phenolic acids	C9H10O3	1b	0.6825	501-97-3	1847.44	1834.19	2127.55	2860.78	3407.68	3073.22	1.56115	0.00605297	0.123903	0.621856	-0.685347	down
MEDN1093	2-Isopropylmalate	Organic acid and Its derivatives	Organic acid and Its derivatives	C7H12O5	1a	0.9488	49601-06-1	15879.3	17232.9	16851.6	15398.8	15041.3	14335.6	1.39546	0.0301722	0.2053	1.11587	0.158167	up
MW0006965	Elesclomol	Benzene and substituted derivatives	Benzene and substituted derivatives	C19H20N4O2S2	3	0.8112	488832-69-5	22390.3	15160.8	19186.7	12320.3	7819.86	10846.2	1.41519	0.0335038	0.217168	1.83106	0.872679	up
MEDN0622	Porphobilinogen	Organic acid and Its derivatives	Organic acid and Its derivatives	C10H14N2O4	1b	0.8986	487-90-1	448.25	592.63	415.22	2366.12	3143.21	2782.63	1.61048	0.0069284	0.123903	0.175604	-2.5096	down
MEDN0844	Stachyose	Carbohydrates and Its metabolites	Sugars	C24H42O21	1b	0.781	470-55-3	15803.5	13336.5	16944.8	10690.1	10310.7	10454.5	1.52578	0.0431989	0.245902	1.46509	0.550987	up
MEDN0230	Lactulose	Carbohydrates and Its metabolites	Sugars	C12H22O11	1a	0.8711	4618-18-2	3.9055e+06	4.35175e+06	5.24265e+06	2.0691e+06	2.06283e+06	2.82601e+06	1.51199	0.0138641	0.161698	1.94021	0.956215	up
MEDN0428	N6-Succinyl Adenosine	Nucleotide and Its metabolites	Nucleotide and Its metabolites	C14H17N5O8	1a	0.9554	4542-23-8	388892	347830	442771	644618	648714	662152	1.56677	0.00912682	0.136604	0.603171	-0.72936	down
MW0169998	Vandetanib	Others	Medicine	C22H24BrFN4O2	3	0.6567	443913-73-3 | 338992-00-0	121161	97548.8	99415.5	143218	132400	141757	1.43146	0.0327631	0.214885	0.762206	-0.391748	down
FDATN00826	Pyridoxal phosphate hydrate	Others	Medicine	C8H12NO7P	2	0.9391	41468-25-1 | 853645-22-4	10373.7	10790	11302.4	12217.1	12887.4	12177.9	1.48986	0.0110876	0.150595	0.870813	-0.199565	down
MW0157328	Tabtoxin	Amino acid and Its metabolites	Small Peptide	C11H19N3O6	3	0.7028	40957-90-2	32731.2	35628.7	32807.6	5490	4500.69	725.12	1.44829	0.000174858	0.0559712	9.44095	3.23893	up
MW0013504	2-Hydroxy-3-Methylbutanoic Acid	Organic acid and Its derivatives	Organic acid and Its derivatives	C5H10O3	1a	0.9672	4026-18-0	8300.73	8198.55	9901.52	6264.35	5992.21	5770.92	1.53958	0.0303262	0.2053	1.46448	0.550384	up
MEDL00375	Oglufanide	Amino acid and Its metabolites	Small Peptide	C16H19N3O5	3	0.7142	38101-59-6	63536	77360.9	68997.5	98513.9	108359	95823.9	1.53238	0.00508388	0.118587	0.693414	-0.528212	down
MW0103675	Thymidine-5'-phosphate	Nucleotide and Its metabolites	Nucleotide and Its metabolites	C10H15N2O8P	1b	0.6599	365-07-1	51808.3	42693.3	49694.3	23727.5	25286.2	29545.4	1.56898	0.00459754	0.114876	1.83551	0.876178	up
MW0113894	Aldehydo-D-Fucose	Carbohydrates and Its metabolites	Carbohydrates and Its metabolites	C6H12O5	3	0.776	3615-37-0	6304.19	8104.39	7478.8	1953.51	2548.09	2495.94	1.59617	0.00590125	0.123903	3.12787	1.64518	up
MW0193991	N,N'-diacetylchitobiose	Carbohydrates and Its metabolites	Sugars	C16H28N2O11	1b	0.5036	35061-50-8	1987.03	2789.46	2681.61	4404.18	5358.96	5028.86	1.53882	0.00301206	0.0979375	0.504198	-0.987937	down
MW0153343	Maltohexanose	Carbohydrates and Its metabolites	Sugars	C36H62O31	1a	0.8649	34620-77-4	23032.8	21951.7	25090.8	31435.2	34600.5	34310	1.56695	0.00185562	0.0865688	0.698339	-0.518	down
MW0114793	Maltopentaose	Carbohydrates and Its metabolites	Sugars	C30H52O26	1a	0.8992	34620-76-3	20553.8	23594.3	25383.2	32102.4	38631.1	32559.9	1.49697	0.0152766	0.170976	0.673144	-0.571014	down
MW0118561	2-Heptyl-4-hydroxyquinoline n-oxide	Heterocyclic compounds	Heterocyclic compounds	C16H21NO2	1b	0.7052	341-88-8	19520.7	19226	21308.9	12481.6	11972.3	11579.4	1.60991	0.00259824	0.094186	1.66668	0.736974	up
MW0114963	N-acetyllactosamine	Alcohol and amines	Amines	C14H25NO11	1b	0.7027	32181-59-2	105642	106038	113244	82928.8	82374	77960.9	1.59376	0.00157726	0.0865688	1.33569	0.417583	up
MW0005833	O-Desmethyl Mycophenolic Acid	Benzene and substituted derivatives	Benzene and substituted derivatives	C16H18O6	3	0.6675	31858-65-8	2533.96	3046.18	2888.98	928.74	744.11	1045.34	1.5976	0.00120207	0.0832139	3.11572	1.63957	up
MEDN0445	Orotidine	CoEnzyme and vitamins	CoEnzyme and vitamins	C10H12N2O8	1b	0.7867	314-50-1	254270	181404	253378	42990.4	57141.5	51404.4	1.60299	0.0155447	0.170976	4.5471	2.18495	up
MW0004531	4-[[4-(4-Chlorophenyl)-2-thiazolyl]amino]phenol	Benzene and substituted derivatives	Benzene and substituted derivatives	C15H11ClN2OS	3	0.7317	312636-16-1	59686.8	64577	64374.5	57900.7	54615.7	51468	1.38561	0.0294158	0.2053	1.15034	0.202064	up
MW0118596	Hydroxyphenyllactic acid	Benzene and substituted derivatives	Phenolic acids	C9H10O4	1b	0.6927	306-23-0	3954.44	5211.14	4611.4	9386.15	12050.3	9508.64	1.57095	0.0122948	0.155909	0.445207	-1.16745	down
MEDL00543	3-Methyladipic acid	Organic acid and Its derivatives	Organic acid and Its derivatives	C7H12O4	1b	0.8941	3058-01-3 | 61898-58-6	3502.83	5122.33	4047.89	522.37	660.93	672.16	1.6105	0.0161879	0.171977	6.83014	2.77191	up
MW0138787	Licoricidin	Heterocyclic compounds	Heterocyclic compounds	C26H32O5	3	0.6571	30508-27-1	26614.9	12880.9	30768.2	39071.3	47860.5	43242	1.25618	0.0479354	0.258466	0.539772	-0.889579	down
MW0000332	Methyl reserpate	Alkaloids	Alkaloids	C23H30N2O5	3	0.7959	2901-66-8	14633	13893.8	15765.1	18258.6	20330.5	18347.6	1.50894	0.00929366	0.136604	0.777913	-0.362319	down
MW0009697	Rugulosin	Benzene and substituted derivatives	Benzene and substituted derivatives	C30H22O10	3	0.8001	23537-16-8 | 21884-45-7	65263.6	109346	90459.8	22797.5	4522.09	26611.3	1.37135	0.0159344	0.170976	4.91499	2.29719	up
MEDP1448	MG(18:0/0:0/0:0)	GL	MG	C21H42O4	3	0.6283	22610-61-3	624.1	464.53	852.04	2487.06	3124.65	3230.36	1.57625	0.00344232	0.106637	0.219481	-2.18783	down
MW0103659	S-adenosylmethioninamine	Nucleotide and Its metabolites	Nucleotide and Its metabolites	C14H23N6O3S+	3	0.621	22365-13-5	7473.57	6572.13	9084.22	11115.3	11879.2	10834.8	1.4505	0.026035	0.195354	0.683723	-0.548515	down
MW0063357	2-Dodecyl-3-methylbutanedioic acid	Organic acid and Its derivatives	Organic acid and Its derivatives	C17H32O4	3	0.851	22139-54-4	57582.8	76438	60279.6	14502.9	16394.6	11086.2	1.59667	0.00942094	0.136604	4.62799	2.21039	up
MW0114536	Glucoerucin	Benzene and substituted derivatives	Benzene and substituted derivatives	C12H23NO9S3	3	0.7927	21973-56-8	11382.1	10068.3	12349.2	16862.1	16649.8	16722.4	1.55723	0.0136378	0.161512	0.672838	-0.571668	down
MW0115062	Bardoxolone	Organic acid and Its derivatives	Organic acid and Its derivatives	C31H41NO4	3	0.7432	218600-44-3	288605	283146	304619	253201	257911	260699	1.53011	0.0231082	0.195354	1.13547	0.183291	up
MW0055127	Mosinone A	Others	FDA	C37H64O7	3	0.6963	191800-47-2	2665.06	2166.53	2397.84	2918.77	3343.6	2965.34	1.39358	0.0279929	0.200242	0.783448	-0.352091	down
MW0111680	1,1-Dimethoxynonane	Others	Hydrocarbon derivatives	C11H24O2	3	0.8883	18824-63-0	441672	465667	446924	498155	499647	483925	1.50709	0.0115637	0.152844	0.913976	-0.129771	down
MW0054404	Loganin	Heterocyclic compounds	Heterocyclic compounds	C17H26O10	3	0.7313	18524-94-2	1532.89	1607.15	2404.36	3875.58	3440.13	3014.92	1.45541	0.0133118	0.159593	0.536695	-0.897825	down
MEDN0685	Undecanedioic acid	FA	FFA	C11H20O4	1a	0.9255	1852-04-6	63422.9	76131.1	70351.7	13455.9	11340.2	10942.9	1.61997	0.00286836	0.0979375	5.8733	2.55417	up
MW0106249	Cys-Cys	Amino acid and Its metabolites	Small Peptide	C6H12N2O3S2	3	0.6093	18048-87-8	65056.4	60809	66539.4	45362.4	46058.9	44565.7	1.60765	0.00572534	0.123903	1.41488	0.500676	up
MW0143158	4-(beta-D-ribofuranosyl)aminobenzene 5'-phosphate	Organic acid and Its derivatives	Organic acid and Its derivatives	C11H16NO7P	3	0.597	173932-55-3	10777.2	8137.18	9500.56	18731	20901.4	17932.6	1.57324	0.00126228	0.0846516	0.493616	-1.01854	down
MEDN1510	4-Ethyloctanoic acid	Organic acid and Its derivatives	Organic acid and Its derivatives	C10H20O2	1a	0.9548	16493-80-4	241323	200182	262631	95110	86123.7	80960.2	1.60113	0.0119478	0.155394	2.68556	1.42522	up
MW0193995	Taurolithocholic acid 3-sulfate	Bile acids	Bile acids	C26H45NO8S2	3	0.6769	15324-65-9	507.16	552.76	799.77	220.29	133.53	159.95	1.55398	0.0309558	0.207598	3.61969	1.85587	up
MEDN0417	(Rs)-Mevalonic Acid	Organic acid and Its derivatives	Organic acid and Its derivatives	C6H12O4	1b	0.7127	150-97-0	10939.7	12698.7	13946.7	20546.6	20035.4	18352.2	1.54107	0.00367006	0.109388	0.637746	-0.648945	down
MW0115121	Phenyl beta-D-glucopyranoside	Benzene and substituted derivatives	Benzene and substituted derivatives	C12H16O6	1b	0.6905	1464-44-4	6869.18	8297.68	8355.2	10205.8	11260.8	9930.54	1.45427	0.0152546	0.170976	0.749178	-0.416619	down
MW0103561	Flavin mononucleotide	Nucleotide and Its metabolites	Nucleotide and Its metabolites	C17H21N4O9P	1a	0.9337	146-17-8	91582.3	79182.8	108213	121725	149835	131549	1.40292	0.0245766	0.195354	0.692067	-0.531017	down
MW0103557	Flavin adenine dinucleotide	Nucleotide and Its metabolites	Nucleotide and Its metabolites	C27H33N9O15P2	1a	0.9554	146-14-5	154972	163961	184930	243680	276956	236831	1.53964	0.00687738	0.123903	0.665195	-0.588151	down
MW0106932	Glu-Val	Amino acid and Its metabolites	Small Peptide	C10H18N2O5	3	0.6552	1453453	121518	105552	114656	151488	145663	147017	1.54572	0.0101073	0.142699	0.769362	-0.378265	down
MW0054288	Dodecanoic acid	FA	FFA	C12H24O2	1a	0.9534	143-07-7	67149.1	57061.5	81948.8	48640.8	39961.1	38174.5	1.43871	0.0498428	0.264505	1.62617	0.701475	up
MW0141936	2,2-Bis(4-hydroxyphenyl)-1-propanol	Benzene and substituted derivatives	Benzene and substituted derivatives	C15H16O3	3	0.6214	142648-65-5	7385.99	8652.74	7767.35	1109.67	602.76	1058.21	1.60182	0.000757891	0.0725349	8.59227	3.10304	up
MW0006882	Dinoterb	Benzene and substituted derivatives	Phenolics	C10H12N2O5	3	0.77	1420-07-1	1294.97	1739.75	2161.22	3027.84	3083.42	2314.67	1.33595	0.0376677	0.230171	0.616661	-0.697451	down
MW0123208	Capsazepine	Heterocyclic compounds	Heterocyclic compounds	C19H21ClN2O2S	1b	0.7997	138977-28-3	15396.4	15153.9	17348.4	20397.5	21270.7	19989.8	1.52847	0.0094094	0.136604	0.776845	-0.364302	down
MW0109254	Phosphoenolpyruvate	Organic acid and Its derivatives	Phosphoric acids	C3H5O6P	1a	0.955	138-08-9	24833.9	23509.9	23116	12339.8	15682.6	16316	1.52854	0.00929951	0.136604	1.61169	0.688573	up
MW0109566	3-(Acetylmercapto)hexyl acetate	Aldehyde,Ketones,Esters	Esters	C10H18O3S	3	0.6323	136954-25-1	5759.86	5850.05	6311.93	7035.43	7053.36	6391.19	1.37101	0.039748	0.234984	0.875091	-0.192496	down
MW0145636	Artemisinic aldehyde	Aldehyde,Ketones,Esters	Aldehydes	C15H22O	3	0.7039	125276-60-0	37063.2	38654.1	39125.9	40051.6	41512.1	40158.1	1.34655	0.0466318	0.256595	0.943489	-0.083922	down
MW0147562	cis-Zeatin riboside monophosphate	Nucleotide and Its metabolites	Nucleotide and Its metabolites	C15H22N5O8P	3	0.7384	125225-71-0	38231.8	37403	40033	33447.4	34069.6	34437.8	1.54239	0.0178453	0.182957	1.1345	0.182058	up
MW0016023	Azelaic acid	Organic acid and Its derivatives	Organic acid and Its derivatives	C9H16O4	1a	0.9505	123-99-9	50321.4	62132.7	51783	21996.6	29595.8	23103	1.56199	0.00439581	0.113655	2.19876	1.13669	up
MW0140326	(2S,3S)-3-hydroxy-2-methylbutanoyl-CoA	CoEnzyme and vitamins	CoEnzyme and vitamins	C26H44N7O18P3S	3	0.6794	1169932-06-2	5044.07	4468.84	5779.43	6847.24	7999.55	6324.88	1.38216	0.0379812	0.230171	0.722302	-0.469326	down
MW0103484	(S)-NADHX	Nucleotide and Its metabolites	Nucleotide and Its metabolites	C21H31N7O15P2	3	0.7132	116561-22-9	36890.7	38122.9	43702.2	85056.6	87823.7	88889.9	1.61297	0.000226161	0.0559712	0.453512	-1.14079	down
MEDN0387	FFA(11:0)	FA	FFA	C11H22O2	1b	0.7288	112-37-8	141532	121561	170323	54318.5	51140.5	46353.5	1.59536	0.0197404	0.190689	2.85495	1.51346	up
MW0055349	Pelargonic acid	FA	FFA	C9H18O2	1b	0.6826	112-05-0	545834	449278	702922	192232	155591	115051	1.55823	0.0230726	0.195354	3.66845	1.87517	up
MW0107632	L-2-Aminoadipic acid	Organic acid and Its derivatives	Organic acid and Its derivatives	C6H11NO4	1b	0.6721	1118-90-7	5949.41	5806.71	7051.97	2755	2856.18	3093.76	1.60362	0.00977729	0.139132	2.16062	1.11145	up
MW0061821	Pimelic acid	Organic acid and Its derivatives	Organic acid and Its derivatives	C7H12O4	1b	0.8322	111-16-0	20749	31955.8	24394.8	5531.05	7390.07	4841.27	1.57875	0.0221183	0.195354	4.34061	2.1179	up
MW0053402	ganoderal A	Terpenoids	Triterpene	C30H44O2	3	0.7072	104700-98-3	3912.76	5749.88	2467.47	11112.5	14650.8	8305.44	1.43185	0.0384367	0.230603	0.356048	-1.48986	down
MW0113901	alpha-D-Glucose 1,6-bisphosphate	Organic acid and Its derivatives	Organic acid and Its derivatives	C6H14O12P2	3	0.9781	10139-18-1	16458.7	23239.8	19377.9	7800.02	9982.09	4734.68	1.45999	0.00934207	0.136604	2.62366	1.39158	up
MW0052462	Docusate	Heterocyclic compounds	Heterocyclic compounds	C20H38O7S	3	0.6866	10041-19-7	2843.5	3360.44	3401.83	4194.41	3777.22	3676.79	1.32432	0.0475921	0.257261	0.824641	-0.278161	down
MEDN0832	D-Glucosamine 6-Phosphate	Carbohydrates and Its metabolites	Phosphate sugars	C6H14NO8P	1b	0.6902	-	183564	216528	202904	107356	95916.4	113089	1.59253	0.00292369	0.0979375	1.90604	0.930577	up
MW0109000	O-Phospho-L-tyrosine	Organic acid and Its derivatives	Phosphoric acids	C9H12NO6P	1b	0.6374	-	7238.73	7298.32	7127.75	6662.2	6624.28	6841.16	1.54803	0.00458361	0.114876	1.07637	0.106175	up
MW0113273	Melibiose	Carbohydrates and Its metabolites	Sugars	C12H22O11	2	0.9622	-	2.04111e+06	2.66279e+06	2.63154e+06	1.66508e+06	1.48613e+06	1.58007e+06	1.4934	0.0429552	0.245819	1.55041	0.632653	up
MEDL00401	Confertifoline	Aldehyde,Ketones,Esters	Esters	C15H22O2	2	0.96	-	65905.5	70963.8	67563.6	75540	77024.7	75569.8	1.5114	0.0245607	0.195354	0.896107	-0.158258	down
MW0013656	2-Propyl-2-pentenoic acid	Organic acid and Its derivatives	Organic acid and Its derivatives	C8H14O2	2	0.8034	-	20506.9	13948.9	21249.3	7889.08	7168.65	6511.27	1.55705	0.0358765	0.226444	2.58264	1.36885	up
MW0113980	beta-D-Fructose 2-phosphate	Organic acid and Its derivatives	Organic acid and Its derivatives	C6H13O9P	3	0.908	-	20884.8	29985.4	23996.4	10417	9232.05	15358.5	1.46779	0.0189055	0.186964	2.13859	1.09666	up
MW0055014	1-Myristoleoyl-glycerol	GL	MG	C17H32O4	3	0.9022	-	6074.79	6100.98	6504.24	3063.26	4536.94	3678.44	1.48554	0.0204209	0.191398	1.65623	0.727902	up
MW0194167	Uridine-5'-diphospho-N-acetylgalactosamine disodium salt	Nucleotide and Its metabolites	Nucleotide and Its metabolites	C17H27N3O17P2	3	0.8922	-	2.64858e+06	2.01807e+06	2.44096e+06	1.27608e+06	1.30681e+06	1.26377e+06	1.57617	0.027432	0.198213	1.84774	0.885758	up
MW0012462	5-[(3aR,4S,5S)-5-hydroxy-4-(4-methyl-3-oxooct-1-en-6-ynyl)-3,3a,4,5,6,6a-hexahydro-1H-pentalen-2-ylidene]pentanoic acid	Hormones and hormone related compounds	Hormones and hormone related compounds	C22H30O4	3	0.8628	-	57060.6	51519.5	58584	45602.2	43476.5	44480.1	1.5303	0.0272997	0.197923	1.25161	0.323791	up
MW0011579	(R)-10-hydroxystearic acid	FA	Oxidized lipids	C18H36O3	3	0.8466	-	607.78	783.05	801.23	31731.3	32321.5	32670.9	1.6267	3.52227e-05	0.033853	0.0226631	-5.46351	down
MW0142458	2-Methoxyhexadecanoic acid	Organic acid and Its derivatives	Organic acid and Its derivatives	C17H34O3	3	0.842	-	7804.46	7034.93	9447.4	4617.73	4555.29	3923.3	1.54712	0.0259599	0.195354	1.85447	0.89101	up
MW0122784	alpha-[3-(Nitrosoamino)propyl]-3-pyridinemethanol	Heterocyclic compounds	Heterocyclic compounds	C9H13N3O2	3	0.8317	-	575.73	1579.19	1220.87	2411.42	2324.17	2507.87	1.3288	0.0442592	0.249948	0.466047	-1.10145	down
MW0114388	Embelin	Aldehyde,Ketones,Esters	Ketones	C17H26O4	3	0.825	-	21232.1	22287	31035	9910.49	8692.3	6676.07	1.55461	0.0258184	0.195354	2.94926	1.56035	up
MW0012016	10-Hydroxymyristic acid methyl ester	FA	Others	C15H30O3	3	0.8085	-	20625.5	16411.8	24113.5	9706.09	10792.4	8858.05	1.54037	0.0348461	0.221898	2.08304	1.05869	up
MW0154245	N-Acetyl-O-demethylpuromycin	Nucleotide and Its metabolites	Nucleotide and Its metabolites	C23H29N7O6	3	0.7845	-	3064	3042.03	2574.81	3518	4053.74	3390.85	1.35566	0.0451389	0.252919	0.79186	-0.336682	down
MW0142636	sn-3-O-(Geranylgeranyl)glycerol 1-phosphate	Organic acid and Its derivatives	Phosphoric acids	C23H41O6P	3	0.7811	-	87319	133399	88724.5	190405	163260	178631	1.45013	0.0222555	0.195354	0.581335	-0.782558	down
MW0159869	Amylotetraose	Carbohydrates and Its metabolites	Sugars	C24H42O21	3	0.7782	-	260924	244754	289865	353429	416301	329443	1.43961	0.0405653	0.238073	0.723764	-0.466408	down
MW0111911	{[(2R,3S,4R,5R)-3,4-dihydroxy-5-[(formamidomethanimidoyl)amino]oxolan-2-yl]oxy}phosphonic acid	Others	Others	C6H12N3O8P	3	0.7729	-	3958.37	4321.82	3944.78	4826.68	5548.98	5049.32	1.49578	0.0199308	0.190689	0.792544	-0.335438	down
MEDN1285	LPE(0:0/16:0)	GP	LPE	C21H44NO7P	3	0.7637	-	3590.04	7378.36	11401.7	26403	24251	15788	1.37761	0.0250024	0.195354	0.336687	-1.57052	down
MW0140531	2,6-Dimethylocta-3,7-diene-1,6-diol	Alcohol and amines	Alcohols	C10H18O2	3	0.7393	-	3352.71	2530.5	3408.45	907.66	1273.05	596.42	1.51782	0.00480202	0.115788	3.34578	1.74234	up
MW0057016	1-Oleoyl-2-palmitoyl-sn-glycero-3-phosphocholine	GP	PC	C42H82NO8P	3	0.7137	-	64510.1	111924	133613	316930	210186	207514	1.40876	0.0386583	0.231088	0.422044	-1.24453	down
MW0146517	(7R,8Z)-bacteriochlorophyll b	Heterocyclic compounds	Heterocyclic compounds	C55H72MgN4O6	3	0.7098	-	27749.3	31851.3	27513.2	53540.7	51471.9	42212.4	1.54881	0.017752	0.182957	0.591705	-0.75705	down
MW0146604	Benzoylagmatine	Benzene and substituted derivatives	Benzene and substituted derivatives	C12H18N4O	3	0.7053	-	19472.2	14928.8	20508.8	9863.92	9008.69	8195.32	1.55315	0.0253765	0.195354	2.02859	1.02048	up
MW0055039	1-Behenoyl-glycerol	GL	MG	C25H50O4	3	0.7045	-	555.35	1015.9	826.89	3072.08	2712.15	1868.65	1.51929	0.0272798	0.197923	0.313364	-1.67409	down
MW0144988	alpha-NADH	Nucleotide and Its metabolites	Nucleotide and Its metabolites	C21H29N7O14P2	3	0.6792	-	76921	78910.9	104755	201047	200996	205337	1.58499	0.00503516	0.118587	0.429035	-1.22083	down
MW0140291	N(6)-[(3R)-3-methyl-D-ornithyl]-L-lysine	Organic acid and Its derivatives	Organic acid and Its derivatives	C12H26N4O3	3	0.6708	-	6805.06	7446.06	9852.39	4680.81	4313.17	2458.64	1.3914	0.0249946	0.195354	2.10463	1.07357	up
MW0143686	5-Oxoavermectin''1a'' aglycone	Aldehyde,Ketones,Esters	Ketones	C34H46O8	3	0.6699	-	412.23	432.46	495.48	891.57	913.84	795.61	1.59464	0.0011744	0.0832139	0.515248	-0.956661	down
MW0143434	4-O-dimethylallyl-L-tyrosine	Amino acid and Its metabolites	Amino acid derivatives	C14H19NO3	3	0.6565	-	9098.85	21057.7	14017.1	22404.9	29637.6	29799.5	1.2896	0.0475891	0.257261	0.539742	-0.889657	down
MW0147722	CoM-S-S-CoB	Amino acid and Its metabolites	Small Peptide	C13H26NO10PS3	3	0.6559	-	17925.9	17463.7	20758.8	26645.1	28172.9	25495.1	1.54155	0.00426262	0.113655	0.699119	-0.516389	down
MW0148641	D-Mannonic acid	Organic acid and Its derivatives	Organic acid and Its derivatives	C6H12O7	3	0.6532	-	90571.8	77631.4	77063.6	105071	97052.1	107071	1.43962	0.0206917	0.191398	0.793246	-0.33416	down
MW0152130	Pretyrosine	Organic acid and Its derivatives	Organic acid and Its derivatives	C10H13NO5	3	0.6354	-	10171.1	10879.4	9579.3	12038.4	14856.7	13078.3	1.43621	0.0457364	0.253618	0.766256	-0.384102	down
MW0115674	Chloroacetyl chloride	Aldehyde,Ketones,Esters	Ketones	C2H2Cl2O	3	0.5591	-	3408.79	3737.85	2973.63	6122.36	6814.87	4804.85	1.49495	0.0368582	0.227947	0.570411	-0.809927	down
MW0008696	N-(2,2,2-Trifluoroethyl)-N-{4-[2,2,2-trifluoro-1-hydroxy-1-(trifluoromethyl)ethyl]phenyl}benzenesulfonamide	Benzene and substituted derivatives	Benzene and substituted derivatives	C17H12F9NO3S	3	0.5401	-	192048	210810	207040	181794	184895	168461	1.37668	0.0316799	0.211792	1.13968	0.188624	up
MW0109560	S-(Formylmethyl)glutathione	Amino acid and Its metabolites	Small Peptide	C12H19N3O7S	3	0.518	-	4499.71	3229.14	4637.77	10408.3	10118.5	7190.03	1.50495	0.024056	0.195354	0.446178	-1.16431	down
MW0148239	delta-(L-2-Aminoadipyl)-L-cysteinyl-D-valine	Amino acid and Its metabolites	Small Peptide	C14H25N3O6S	3	0.5076	-	5436.97	6123.64	6267.52	7254.99	7922.76	6816.54	1.4083	0.0300291	0.2053	0.81058	-0.302974	down
MEDN1261	LPS(18:3)	GP	LPS	C24H42NO9P	3	0.5033	-	20517	27321.7	18500	37905.5	38685.2	39055.3	1.51072	0.0238578	0.195354	0.573635	-0.801795	down
MW0015407	(9S,10S,12Z)-9,10-Dihydroxy-12-octadecenoic acid	FA	Oxidized lipids	C18H34O4	1b	0.7553	-	69049.6	77813.4	76825.4	27005.4	30029.8	17531.3	1.55529	0.000683018	0.0725349	2.99985	1.58489	up
MW0149379	Gal1-3[Fuc1-4]GlcNAc1-3Gal1-4GlcNAcSp	Carbohydrates and Its metabolites	Sugar derivatives	C36H61N5O25	3	0.8618	-	11403.9	14438.7	13944.4	6954.44	8992.69	7779.5	1.50594	0.0129652	0.157194	1.67689	0.745787	up
MW0076303	TG(18:1(9Z)/20:1(11Z)/18:3(6Z,9Z,12Z))	GL	TG	C59H104O6	3	0.8426	-	18555.3	18534.5	18902	22752.2	23385.3	21750.8	1.58898	0.010479	0.14561	0.824762	-0.27795	down
MW0155120	Phe-Asp-Arg-Asp	Amino acid and Its metabolites	Small Peptide	C23H33N7O9	3	0.8193	-	11963.9	12387.9	12913.2	9415.41	9992.45	9441.26	1.58559	0.00182655	0.0865688	1.29172	0.369295	up
MW0155126	Phe-Asp-Glu-Phe-Leu	Amino acid and Its metabolites	Small Peptide	C33H43N5O10	3	0.819	-	4907.31	6132.72	6690.58	11199	9902.46	8736.8	1.49064	0.0124815	0.155909	0.594225	-0.750919	down
MW0146130	Asp-His-Phe-Asp	Amino acid and Its metabolites	Small Peptide	C23H28N6O9	3	0.7832	-	49259.6	50187.5	54045.1	45546.5	46394.7	41760.5	1.37836	0.0320691	0.212678	1.14802	0.199149	up
MW0067031	TG(14:0/20:0/20:4(5Z,8Z,11Z,14Z))	GL	TG	C57H102O6	3	0.7683	-	7066.82	7213.38	7113.33	10262.5	10779.2	9148.4	1.56886	0.025109	0.195354	0.708627	-0.496901	down
MW0151553	Ile-Phe-Val-Lys	Amino acid and Its metabolites	Small Peptide	C26H43N5O5	3	0.7478	-	924.2	806.13	1099.6	2033.28	1756.66	1662.89	1.5459	0.00416345	0.113655	0.518984	-0.946239	down
MW0140310	L-lactyl-2-diphospho-5'-guanosine	Nucleotide and Its metabolites	Nucleotide and Its metabolites	C13H19N5O13P2	3	0.6217	-	35317.4	37439.6	34158.6	25137.1	21255.8	22603	1.57675	0.00119238	0.0832139	1.54959	0.631891	up

## Sheet: WT vs irk5Δ
Index	Compounds	Class I	Class II	Formula	Level	score	CAS	irk5Δ-1	irk5Δ-2	irk5Δ-3	WT-1	WT-2	WT-3	VIP	P-value	FDR	Fold_Change	Log2FC	Type
MEDN0701	Itaconic acid	Organic acid and Its derivatives	Organic acid and Its derivatives	C5H6O4	1a	0.8952	97-65-4	2661.38	2253.14	2670.07	1378.38	1914.13	1137.96	1.42447	0.0249721	0.201467	1.71192	0.775611	up
MW0109863	Thr-Gln	Amino acid and Its metabolites	Small Peptide	C9H17N3O5	3	0.89	96337-79-0	1887.53	3965.87	2452.6	26987.7	34595.6	22206.9	1.61078	0.0176102	0.18082	0.0991285	-3.33456	down
MW0063564	C24:1 Sphingomyelin	SP	SM	C47H93N2O6P	3	0.885	94359-13-4	64424.1	58655	53364.2	1589.92	4302.94	6355.35	1.58121	0.000943632	0.0493911	14.4056	3.84856	up
MW0062212	Prostaglandin A1 ethyl ester	Hormones and hormone related compounds	Hormones and hormone related compounds	C22H36O4	1b	0.6484	93464-24-5	9342.36	14484.9	9370.07	19038.3	19893.4	15672.9	1.39513	0.0323971	0.218969	0.607958	-0.717955	down
MW0009910	Tiocarlide	Benzene and substituted derivatives	Benzene and substituted derivatives	C23H32N2O2S	3	0.7613	910-86-1	662.28	562.67	2140.19	5479.74	4791.52	6725.69	1.48142	0.00410708	0.0855709	0.197985	-2.33654	down
MW0140759	7-Xylosyltaxol B	Benzene and substituted derivatives	Benzene and substituted derivatives	C50H61NO18	3	0.7209	90352-19-5	4980.74	5591.97	6530.67	1158.85	1644.4	2302.27	1.56013	0.00278353	0.0700613	3.34998	1.74415	up
MW0015236	7-Xylosyltaxol	Alcohol and amines	Alcohols	C52H59NO18	3	0.6407	90332-66-4	13430.5	13127.8	12636.8	1592.68	3251.67	2964.59	1.59109	0.000525737	0.038564	5.01925	2.32747	up
MW0053776	Gossypol	Alcohol and amines	Alcohols	C30H30O8	3	0.6607	90141-22-3	85357.6	90610.6	87799.1	81084.4	83073.4	81545.4	1.45327	0.0434578	0.254115	1.07352	0.102349	up
MW0007144	Ferimzone	Benzene and substituted derivatives	Benzene and substituted derivatives	C15H18N4	3	0.8415	89269-64-7	12293.2	7831.83	6234.21	15449.5	18071.3	13365	1.3406	0.0432325	0.253489	0.562203	-0.830837	down
MW0115850	(2E,6E)-2,6-bis(pyridin-4-ylmethylene)cyclohexanone	Aldehyde,Ketones,Esters	Ketones	C18H16N2O	3	0.6952	871361-88-5 | 18977-41-8	24264.2	16225.2	16430.7	62371.4	74985.3	65601.4	1.60656	0.000802432	0.0462652	0.280452	-1.83417	down
FDATN00910	Ciloxan	Others	Medicine	C17H21ClFN3O4	3	0.6077	86393-32-0 | 128074-72-6	1650.17	6721.82	2179.24	92990.8	127636	97567.1	1.60035	0.00981635	0.137021	0.0331597	-4.91442	down
MW0054645	Mactraxanthin	Aldehyde,Ketones,Esters	Esters	C40H60O6	3	0.6238	86105-69-3	2926.4	970.64	2552.56	4911.28	3707.64	4585.28	1.23388	0.0429023	0.253489	0.488451	-1.03372	down
MW0006306	Benzyl butyl phthalate	Benzene and substituted derivatives	Benzene and substituted derivatives	C19H20O4	3	0.7144	85-68-7	2768.11	2101.22	3726.42	44580.6	36574.9	40656.4	1.63193	0.00273925	0.0699813	0.0705657	-3.82489	down
MW0126286	Pyocyanine	Heterocyclic compounds	Heterocyclic compounds	C13H10N2O	3	0.7332	85-66-5	225190	209477	205689	180554	184850	192664	1.48106	0.0248911	0.201467	1.14745	0.198431	up
MW0170057	delta-CEHC	Amino acid and Its metabolites	Small Peptide	C14H18O4	3	0.6935	84599-16-6	5528.85	8103.4	8049.02	2222.75	2812.25	1662.36	1.56031	0.0172601	0.17893	3.23729	1.69478	up
MW0108296	Methyl dihydrogen phosphate	Aldehyde,Ketones,Esters	Esters	CH5O4P	3	0.6487	812-00-0	40354.1	39746.7	39711.2	18150.5	23881.1	24854.6	1.56431	0.0130982	0.150025	1.79128	0.840991	up
FDATN00932	Lactitol monohydrate	Others	Medicine	C12H26O12	3	0.7716	81025-04-9	19427.8	31774.5	29935.3	46090	40424	36356.4	1.29973	0.0482236	0.268136	0.660352	-0.598693	down
MW0009852	Force	Benzene and substituted derivatives	Benzene and substituted derivatives	C17H14ClF7O2	3	0.5468	79538-32-2	4878.8	6033.89	6745.16	3049.99	2434.9	3126.06	1.5559	0.0194996	0.182734	2.05063	1.03607	up
MW0109041	Pantothenic acid	CoEnzyme and vitamins	CoEnzyme and vitamins	C9H17NO5	2	0.9286	79-83-4	28087.5	26544.1	27321.9	30645.5	29194	30312.3	1.49502	0.0119828	0.145551	0.909061	-0.13755	down
MW0103048	Ursolic acid	Terpenoids	Triterpene	C30H48O3	3	0.7144	77-52-1	549.1	626.79	1316.48	2814.95	3498.79	1809.2	1.44452	0.0431828	0.253489	0.306831	-1.70448	down
MW0159781	Dibasic sodium phosphate	Heterocyclic compounds	Heterocyclic compounds	Na2HPO4	3	0.7067	7558-79-4	255299	258733	259728	205594	200197	190022	1.6187	0.00340448	0.0754935	1.29866	0.377027	up
MW0125223	Moxonidine	Heterocyclic compounds	Heterocyclic compounds	C9H12ClN5O	3	0.6476	75438-57-2	3488.85	2234.14	3668.95	50118.9	52612.8	50159.7	1.63534	1.23929e-05	0.0037993	0.0614289	-4.02494	down
MW0108967	O-Acetyl-L-homoserine	Amino acid and Its metabolites	Amino acid derivatives	C6H11NO4	1b	0.8985	7540-67-2	14001.1	9239.94	8517.98	87606.2	100186	85630.6	1.62854	0.00114101	0.0516348	0.116154	-3.10589	down
MW0103714	2',3'-DIDEOXYCYTIDINE	Nucleotide and Its metabolites	Nucleotide and Its metabolites	C9H13N3O3	3	0.684	7481-89-2	1468.01	1048.31	1023.96	6520.49	7131.13	7767.78	1.62995	0.00120927	0.0516348	0.165284	-2.59698	down
MW0144117	9,11-methane-epoxy Prostaglandin F1alpha	Hormones and hormone related compounds	Hormones and hormone related compounds	C21H36O4	3	0.7408	72517-81-8	137483	147857	157716	128056	101072	95605.6	1.39723	0.0382523	0.23794	1.36437	0.448235	up
MW0107960	L-Threonine	Amino acid and Its metabolites	Amino acids	C4H9NO3	1a	0.826	72-19-5	19539.7	19535.5	17785	49110.7	39342.9	44240	1.62464	0.00982116	0.137021	0.428508	-1.22261	down
MW0016100	beta-Citraurin epoxide	Heterocyclic compounds	Heterocyclic compounds	C30H40O3	3	0.6742	71869-83-5	45321.5	45611.7	43953.7	39985.3	42953.4	41826.6	1.4081	0.0389548	0.23959	1.08113	0.112534	up
MW0003711	3,5-dimethyl PIT-1	Benzene and substituted derivatives	Benzene and substituted derivatives	C16H15N3O4S	3	0.672	701947-53-7	49502.2	37387.5	38626.8	29939.2	29069.3	23518.2	1.43493	0.045362	0.260286	1.52092	0.604945	up
MEDP0514	Thiamine	Heterocyclic compounds	Heterocyclic compounds	C12H17N4OS+	1b	0.7582	70-16-6	2844.4	2691.89	3057.13	1508.73	1420.2	1389.54	1.63305	0.00267102	0.0699813	1.98992	0.992712	up
MW0053475	Genipin	Heterocyclic compounds	Heterocyclic compounds	C11H14O5	1b	0.7207	6902-77-8	7903.16	3563.39	4407.56	68092.7	67012.1	63587.2	1.61858	5.65642e-06	0.00202311	0.0798931	-3.64579	down
MW0114223	D-glucosamine 6-phosphate	Organic acid and Its derivatives	Organic acid and Its derivatives	C6H14NO8P	1b	0.759	6815-93-6	19819.5	20478	22697.8	11470.2	13270.9	13536	1.59361	0.00220396	0.0640793	1.64577	0.71876	up
MW0156582	Scymnol	Others	Others	C27H48O6	3	0.7779	6785-34-8	1645.48	765.09	1510.4	3261.18	3431.88	2298.46	1.39216	0.0215778	0.190115	0.436074	-1.19735	down
MEDL00344	Glycyl-L-tyrosine	Amino acid and Its metabolites	Small Peptide	C11H14N2O4	1b	0.6421	658-79-7	32731.6	41502	35343.6	22418.7	24401.1	26319.4	1.51914	0.0282508	0.210861	1.4982	0.583232	up
MW0140416	(R)-3-(4-Chlorophenyl)-N-((4-chlorophenyl)sulfonyl)-N'-methyl-4-phenyl-4,5-dihydro-1H-pyrazole-1-carboximidamide	Heterocyclic compounds	Heterocyclic compounds	C23H20Cl2N4O2S	3	0.6959	656827-86-0	143071	136045	172490	101187	92090.6	107684	1.5183	0.0321231	0.218969	1.50054	0.585486	up
MW0168490	2'-Deoxyadenosine-5'-monophosphate	Nucleotide and Its metabolites	Nucleotide and Its metabolites	C10H14N5O6P	1a	0.9319	653-63-4	8913.5	9141.31	8322.15	13655.1	10827.4	12162	1.5063	0.0430042	0.253489	0.719807	-0.474318	down
MW0004669	Aminosalicylic Acid	Benzene and substituted derivatives	Benzene and substituted derivatives	C7H7NO3	3	0.7462	65-49-6	1533.21	503.24	378.6	2374.37	4474.6	3424.45	1.42437	0.029369	0.212925	0.235078	-2.08879	down
MW0014349	4,4-Dimethyl-5alpha-cholesta-8,14,24-trien-3beta-ol	Alcohol and amines	Alcohols	C29H46O	3	0.735	64284-64-6	1288.09	706.52	636.32	2692.34	3757.04	2565.21	1.53109	0.0147417	0.160588	0.291852	-1.77669	down
MEDP1616	Pro-ala	Amino acid and Its metabolites	Small Peptide	C8H14N2O3	1b	0.761	6422-36-2	4882.49	4992.01	5098.15	22142.5	22769.1	17852.8	1.63737	0.00918804	0.135052	0.238554	-2.06761	down
MW0114413	Ethanol	Alcohol and amines	Alcohols	C2H6O	3	0.8354	64-17-5	1903.18	2363.4	1803.42	759.68	1066.15	1110.12	1.53082	0.0106445	0.139491	2.06747	1.04787	up
MW0053898	Palmitaldehyde	Aldehyde,Ketones,Esters	Aldehydes	C16H32O	3	0.8642	629-80-1	1389.87	1718.83	2467.7	388.46	568.7	670.16	1.5425	0.0464194	0.262839	3.42674	1.77684	up
MEDN0048	L-Homocystine	Amino acid and Its metabolites	Amino acids	C8H16N2O4S2	1b	0.6679	626-72-2	3776.03	2598.84	1839.76	9369.75	9334.49	8050.98	1.55533	0.00127523	0.0516348	0.307029	-1.70355	down
MEDP0125	Choline	Tryptamines,Cholines,Pigments	Cholines	C5H14NO+	1a	0.9584	62-49-7	810781	803033	883932	714432	696420	727139	1.51686	0.0322215	0.218969	1.16827	0.224372	up
ZINC8214406	Imperialine	Heterocyclic compounds	Heterocyclic compounds	C27H43NO3	3	0.8441	61825-98-7	2949.27	2409.9	3426.01	1257.59	2128.04	988.31	1.36804	0.0324451	0.218969	2.00853	1.00614	up
MW0126465	Rolipram	Heterocyclic compounds	Heterocyclic compounds	C16H21NO3	3	0.7688	61413-54-5	4031.86	2373.57	612.77	8807.68	16113.1	9160.89	1.37591	0.0472596	0.264938	0.205923	-2.27982	down
MW0117239	1-Methylxanthine	Nucleotide and Its metabolites	Nucleotide and Its metabolites	C6H6N4O2	1b	0.7613	6136-37-4	8809.53	9806.7	9755.11	4109.11	1091.1	3317.66	1.40219	0.0108816	0.139832	3.3308	1.73587	up
MW0015756	Aminocaproic acid	Amino acid and Its metabolites	Amino acid derivatives	C6H13NO2	1a	0.9305	60-32-2	15948.8	13980.6	8412.18	73869.2	54299.7	70992.7	1.5947	0.00677562	0.115972	0.192515	-2.37696	down
MW0157326	methyl (1R,12R,14S,15E)-12-[(1R,15S,17S,18S)-17-ethyl-3,13-diazapentacyclo[13.3.1.02,10.04,9.013,18]nonadeca-2(10),4(9),5,7-tetraen-6-yl]-15-ethylidene-17-methyl-10,17-diazatetracyclo[12.3.1.03,11.04,9]octadeca-3(11),4,6,8-tetraene-18-carboxylate	Alkaloids	Alkaloids	C40H48N4O2	3	0.7403	59626-92-5	24242.7	26655.9	25118.4	33872	34675.7	37433.8	1.59807	0.00268654	0.0699813	0.717267	-0.479417	down
FDATN01492	DL-Methionine	Amino acid and Its metabolites	Amino acids	C5H11NO2S	1a	0.9412	59-51-8 | 26062-47-5 | 7005-18-7 | 33807-07-7	38362.9	33665.2	30866.3	18619.7	17497.1	22421.4	1.55724	0.00725143	0.119704	1.75773	0.813714	up
MW0105631	Anserine	Amino acid and Its metabolites	Small Peptide	C10H16N4O3	1b	0.6191	584-85-0	3513.7	676.86	2350.56	15414.1	20942.4	21051	1.51087	0.00495574	0.0941152	0.113942	-3.13363	down
MW0103627	NADH	Nucleotide and Its metabolites	Nucleotide and Its metabolites	C21H29N7O14P2	2	0.8621	58-68-4	172176	130171	122968	185974	217857	218534	1.40928	0.0296151	0.213268	0.683385	-0.54923	down
MW0052938	Formestane	Aldehyde,Ketones,Esters	Ketones	C19H26O3	3	0.709	566-48-3	1092.5	3066.49	2343.68	11744.8	12400	11649.3	1.5571	0.00109117	0.0516348	0.181669	-2.46062	down
MEDN1412	Aminopterin	Heterocyclic compounds	Heterocyclic compounds	C19H20N8O5	1b	0.6204	54-62-6	166459	209628	202329	114350	102797	107238	1.58754	0.018886	0.182734	1.78311	0.834398	up
MW0126334	Pyridoxal phosphate	Organic acid and Its derivatives	Organic acid and Its derivatives	C8H10NO6P	1a	0.9136	54-47-7	16932.9	14483.4	14572.3	10229.3	11793.8	10328.1	1.53424	0.0131429	0.150025	1.42154	0.507454	up
MW0054600	LPE(16:0/0:0)	GP	LPE	C21H44NO7P	1a	0.9424	53862-35-4	73555.3	81671.9	66388	49555.9	50113.7	40277.6	1.52371	0.00956024	0.137021	1.58356	0.663173	up
MW0153475	meso-2,3-Butanediol	Alcohol and amines	Alcohols	C4H10O2	3	0.6091	5341-95-7	9205.92	8459.21	9447.75	5903.74	6299.72	5371.54	1.59272	0.00142903	0.0557581	1.5427	0.625454	up
MW0009282	Osalmid	Others	Medicine	C13H11NO3	3	0.6761	526-18-1	74656.3	85080.8	89016.7	58074.9	69938.9	62620.8	1.43413	0.0262773	0.206019	1.30487	0.383909	up
MW0169356	Kinetin	Hormones and hormone related compounds	Hormones and hormone related compounds	C10H9N5O	3	0.6755	525-79-1	5813.66	5356.91	7566.4	1200.27	2055.66	1033.52	1.57365	0.0088028	0.133034	4.36815	2.12702	up
MW0115066	Sequoyitol	Alcohol and amines	Alcohols	C7H14O6	3	0.661	523-92-2	150536	150911	170361	124941	108767	125118	1.50177	0.0123275	0.14842	1.31487	0.394916	up
MW0105168	Succinylacetone	Organic acid and Its derivatives	Organic acid and Its derivatives	C7H10O4	1b	0.7313	51568-18-4	7244.6	7571.87	7460.95	1970.3	3190.08	4226.72	1.48235	0.0204026	0.187111	2.3732	1.24683	up
MEDP1589	Theonylleucine	Amino acid and Its metabolites	Small Peptide	C10H20N2O4	1b	0.7924	50299-12-2	475.53	2000.59	1771.71	3342.28	3708.59	3124.29	1.23395	0.0406942	0.245999	0.417471	-1.26025	down
MW0052655	Estradiol benzoate	Hormones and hormone related compounds	Hormones and hormone related compounds	C25H28O3	3	0.7057	50-50-0	812.87	958.58	1024.36	4072.23	4480.57	4311.72	1.63852	0.000129111	0.0173169	0.217327	-2.20206	down
MW0168897	Ergocalciferol	Alcohol and amines	Alcohols	C28H44O	3	0.8438	50-14-6	6960.73	5712.21	7605.7	3531.31	3202.38	2500.28	1.55972	0.00926804	0.135301	2.19609	1.13494	up
MW0007319	Hippuric acid	Organic acid and Its derivatives	Organic acid and Its derivatives	C9H9NO3	1b	0.564	495-69-2	22835.6	19320.3	19231.4	9481.49	11034	9556.58	1.61164	0.00572127	0.105844	2.04134	1.02952	up
MW0010703	(-)-Globulol	Others	Hydrocarbon derivatives	C15H26O	3	0.7315	489-41-8	1204.96	984.54	1656.74	2727.6	3144.39	2269.19	1.49017	0.0126641	0.148509	0.472443	-1.08179	down
MW0114734	L-Iditol	Alcohol and amines	Alcohols	C6H14O6	1b	0.7335	488-45-9	2225.04	2159.18	3548.51	7558.64	5480.67	6457.71	1.52549	0.00831737	0.127493	0.406869	-1.29736	down
MW0004134	3-Methylcatechol	Benzene and substituted derivatives	Phenolics	C7H8O2	3	0.8117	488-17-5	1023.52	893.44	842.89	744.13	528.26	690.44	1.35775	0.0360962	0.229859	1.40606	0.491655	up
MW0006907	Dipyrocetyl	Benzene and substituted derivatives	Benzene and substituted derivatives	C11H10O6	1b	0.6288	486-79-3	26982.8	26732.8	27226.3	17983	17533.5	16910.8	1.63995	0.000164553	0.0196184	1.54389	0.626571	up
MW0000204	Cytisine	Alkaloids	Alkaloids	C11H14N2O	3	0.7324	485-35-8 | 115051-74-6	1238.44	4145.46	618.72	6336.41	8656.33	6407.98	1.33976	0.0221618	0.19076	0.280487	-1.834	down
MW0053757	Glycolithocholic acid	Bile acids	Bile acids	C26H43NO4	1a	0.8573	474-74-8	5546.01	4577.34	5077.87	3386.42	4112.77	3589.71	1.47161	0.0200714	0.185661	1.37085	0.455071	up
MEDL01794	Betulinic acid	Terpenoids	Triterpene	C30H48O3	3	0.6013	472-15-1	345062	348287	338738	294927	302903	321161	1.50169	0.0285995	0.210861	1.12307	0.167442	up
MEDL00359	Gly-Pro-Leu	Amino acid and Its metabolites	Small Peptide	C13H23N3O4	3	0.7383	47066-32-0	2431.03	2425.21	2308.21	8649.61	8946.23	7884.12	1.6434	0.00234721	0.0671616	0.28118	-1.83044	down
MW0053831	Hecogenin	Heterocyclic compounds	Heterocyclic compounds	C27H42O4	3	0.7427	467-55-0	3668.65	7996.48	6163.29	14147.2	15138.3	9712.01	1.37948	0.0311318	0.218617	0.457169	-1.1292	down
MW0107437	Ile-Glu	Amino acid and Its metabolites	Small Peptide	C11H20N2O5	1b	0.7706	42516-53-0	7141.67	6925.89	7857.24	11721	9463.38	9395.74	1.47572	0.0499474	0.272105	0.716963	-0.48003	down
MW0136702	6-Hydroxyflavanone	Aldehyde,Ketones,Esters	Ketones	C15H12O3	3	0.7263	4250-77-5	20496.5	18882.2	19729	14362.1	13965.4	13020.3	1.61063	0.00072344	0.0431251	1.42952	0.515535	up
MW0006624	Clonidine	Benzene and substituted derivatives	Benzene and substituted derivatives	C9H9Cl2N3	3	0.5773	4205-90-7	7251.74	9541.22	10250.4	5147.29	4009.99	3714.84	1.53223	0.0198743	0.184634	2.10093	1.07103	up
MW0109155	Phe-Asn	Amino acid and Its metabolites	Small Peptide	C13H17N3O4	1b	0.7566	39537-20-7	32611.8	29082.8	25795.1	89199.5	86615.3	78453	1.63006	0.000405272	0.0322116	0.344085	-1.53916	down
MW0017183	Guggulsterone	CoEnzyme and vitamins	CoEnzyme and vitamins	C21H28O2	1b	0.7297	39025-23-5 | 95975-55-6	5989.15	5329.52	6076.05	6991.74	7514.27	7274.4	1.51964	0.00988149	0.137021	0.798641	-0.324382	down
MEDP1390	Carnitine C18:1	FA	CAR	C25H47NO4	3	0.755	38677-66-6	1.24504e+06	1.11325e+06	1.17736e+06	1.30406e+06	1.39081e+06	1.3511e+06	1.43916	0.0261553	0.206019	0.873872	-0.194506	down
MW0156615	Sennoside C	Benzene and substituted derivatives	Benzene and substituted derivatives	C42H40O19	3	0.5545	37271-16-2 | 26403-11-2	51044.1	53156.5	76648.4	460.45	1535.31	417.93	1.6164	0.0183423	0.182691	74.9264	6.2274	up
MW0106532	2-Aminoheptanedioic acid	Organic acid and Its derivatives	Organic acid and Its derivatives	C7H13NO4	3	0.7901	3721-85-5	27935.3	24794	24603.7	9739.45	10873.8	10571.9	1.63606	0.00255223	0.0699813	2.47981	1.31023	up
MW0000724	Shogaol	Benzene and substituted derivatives	Phenolics	C17H24O3	2	0.8579	36700-45-5	5370.95	4155.9	4801.15	2108.2	3223.43	3513.65	1.35624	0.0316696	0.218969	1.61985	0.695858	up
MW0106391	Glucosaminic acid	Carboxylic acids and derivatives	Sugar acids	C6H13NO6	1b	0.7319	3646-68-2 | 6165-14-6	2341.95	1794.42	1912.3	8057.5	5195.32	5778.47	1.58973	0.0344716	0.228375	0.317828	-1.65368	down
MW0109584	Saxagliptin	Heterocyclic compounds	Heterocyclic compounds	C18H25N3O2	3	0.7089	361442-04-8	1714.57	4661.06	1108.02	8905.47	10109.5	9746.93	1.44129	0.0157693	0.169205	0.260193	-1.94234	down
MW0194063	Trp-glu	Amino acid and Its metabolites	Small Peptide	C16H19N3O5	1b	0.7336	36099-95-3	5840.86	663.73	5667.37	11995.6	14999.7	14495.1	1.21371	0.0138404	0.155506	0.293368	-1.76921	down
MW0012107	11-deoxy-PGE2	Hormones and hormone related compounds	Hormones and hormone related compounds	C20H32O4	3	0.7604	35536-53-9	25406.1	27797.8	28891.1	23608	19692.6	20276.8	1.45347	0.0189875	0.182734	1.29126	0.368781	up
MW0157089	L-alpha-Glycerophosphorylethanolamine	GP	PE	C5H14NO6P	3	0.5864	33049-08-0	8208.48	10727	10129.4	13768.6	12383.2	13342	1.43918	0.0263044	0.206019	0.735933	-0.442354	down
MW0111296	Tetrabutylammonium hydrogen sulfate	Others	Others	C16H37NO4S	2	0.9257	32503-27-8	5784.14	5878.95	5818.2	6046.32	5960.97	5948.06	1.46336	0.0193126	0.182734	0.973598	-0.0386021	down
MW0127401	Axitinib	Others	Others	C22H18N4OS	3	0.6855	319460-85-0 | 319463-51-9	609889	518909	475341	1.70133e+06	1.5979e+06	1.43571e+06	1.626	0.00127371	0.0516348	0.338788	-1.56154	down
MW0016406	Carnosine	Amino acid and Its metabolites	Amino acid derivatives	C9H14N4O3	1b	0.7102	305-84-0	1286.35	1249.84	1806.53	4546.79	3060.19	4173.3	1.5593	0.0194264	0.182734	0.368643	-1.4397	down
MW0194064	Acetyl-L-carnitine	FA	CAR	C9H17NO4	1a	0.9277	3040-38-8 | 14992-62-2	88180.3	55471.9	64773.6	119765	105423	129044	1.4444	0.0186734	0.182734	0.588388	-0.765161	down
MW0143016	(R)-2-hydroxy-3-mercaptopropanoic acid	Organic acid and Its derivatives	Organic acid and Its derivatives	C3H6O3S	3	0.5556	30163-02-1	5861.82	6732.22	7013.29	4424.73	5122.38	4604.75	1.51422	0.0169202	0.176266	1.38549	0.470401	up
MW0143914	7,8-dichloro-4-oxo-1H-quinoline-3-carboxylic Acid	Organic acid and Its derivatives	Organic acid and Its derivatives	C10H5Cl2NO3	1b	0.6147	300675-28-9 | 144061-33-6	120864	132429	201562	19302.2	40268.1	54580.7	1.48858	0.0319003	0.218969	3.98467	1.99446	up
MW0104930	3,5-Diiodo-L-tyrosine	Amino acid and Its metabolites	Amino acid derivatives	C9H9I2NO3	1b	0.5522	300-39-0	2222.3	2698.75	2436.05	1468.36	1897.7	1918.63	1.40174	0.0266495	0.206462	1.39215	0.477318	up
MEDL02667	Perlolyrine	Alkaloids	Alkaloids	C16H12N2O2	2	0.846	29700-20-7	2878.72	1523.09	2517.05	5768.79	5726.67	5207.45	1.51103	0.00683694	0.115972	0.414231	-1.27149	down
MW0157294	Sulfobromophthalein	Heterocyclic compounds	Heterocyclic compounds	C20H10Br4O10S2	3	0.6804	297-83-6	1224.02	1682.57	1239.81	3793.8	2664.84	2934.59	1.5513	0.0220478	0.19076	0.441424	-1.17976	down
MW0103045	Ursocholic acid	Bile acids	Bile acids	C24H40O5	1a	0.8267	2955-27-3	4648.4	4952.86	4415.16	3802.33	3298.61	2541.59	1.3853	0.0418838	0.249596	1.4536	0.539634	up
MW0115127	Phlorin	Benzene and substituted derivatives	Benzene and substituted derivatives	C12H16O8	3	0.6558	28217-60-9	3140.22	2865.49	3855.78	1982.85	1505.27	1005.91	1.45311	0.0119063	0.145551	2.19435	1.1338	up
MW0056887	1-Palmitoyl-2-oleoyl-sn-glycero-3-phosphocholine	GP	PC	C42H82NO8P	3	0.8366	26853-31-6	12566.4	5911.2	16302.1	20417.4	26145.9	20477.2	1.24423	0.0499579	0.272105	0.518787	-0.946786	down
MW0106002	Beauvericin	Benzene and substituted derivatives	Benzene and substituted derivatives	C45H57N3O9	3	0.6724	26048-05-5	2896.5	3338.27	3433.05	2583.16	2082.62	2552.74	1.41422	0.0243129	0.197634	1.33931	0.421488	up
MW0154092	n-(alpha-Linolenoyl) tyrosine	Amino acid and Its metabolites	Amino acid derivatives	C27H39NO4	3	0.6432	259143-19-6	37482.5	38310.2	35736.8	32100	30984.2	32787.3	1.55347	0.00678306	0.115972	1.16332	0.21825	up
MW0126947	Vidarabine	Nucleotide and Its metabolites	Nucleotide and Its metabolites	C10H13N5O4	2	0.9167	24356-66-9	3170.06	2382.3	3671.18	13683.2	15290.9	14460.8	1.62252	6.07904e-05	0.0100107	0.212353	-2.23546	down
MW0059173	Peimine	Alkaloids	Alkaloids	C27H45NO3	3	0.7398	23496-41-5 | 107299-20-7 | 135636-54-3	68796	67768.7	85846.2	129651	114286	111145	1.53829	0.00569988	0.105844	0.626365	-0.674925	down
MW0120026	4,5-Diaminofluorescein diacetate	Heterocyclic compounds	Heterocyclic compounds	C24H18N2O7	3	0.6269	205391-02-2	23923.5	20572.9	21280.3	13630.4	15558.3	16685	1.52456	0.00842711	0.128259	1.43387	0.519909	up
MW0120733	Anabasamine	Heterocyclic compounds	Heterocyclic compounds	C16H19N3	3	0.7835	20410-87-1 | 400738-05-8	3526.77	2908.74	3590.58	8931.69	12471.6	7631.67	1.57421	0.0455814	0.260664	0.345311	-1.53403	down
MEDN1569	Piperlongumine	Heterocyclic compounds	Heterocyclic compounds	C17H19NO5	1b	0.6489	20069-09-4	2934.51	1917.68	2394.8	4450.05	3724.84	4069.32	1.47394	0.0125442	0.148509	0.591871	-0.756646	down
MW0016898	Cholesteryl myristate	ST	CE	C41H72O2	3	0.5915	1989-52-2	14997.8	30127.7	18040.8	3823.33	220.88	512.59	1.45038	0.0445738	0.257138	13.862	3.79306	up
MW0109339	Pro-Tyr	Amino acid and Its metabolites	Small Peptide	C14H18N2O4	1b	0.6325	19786-36-8	2018.33	1891.96	1693.63	1161.75	952.87	1014.37	1.58912	0.00325019	0.075005	1.79097	0.840739	up
MW0013375	12,15-Dihydroxy-15-[1-hydroxy-1-[4-(hydroxymethyl)-5-methyl-6-oxo-2,3-dihydropyran-2-yl]ethyl]-2,16-dimethyl-8-oxapentacyclo[9.7.0.02,7.07,9.012,16]octadec-4-en-3-one	Heterocyclic compounds	Heterocyclic compounds	C28H38O8	3	0.5372	188346-67-0	1055.45	914.53	1118.19	1588.58	1627.11	1310.37	1.48603	0.0218103	0.190115	0.682309	-0.551504	down
MADP0557	Proline-Hydroxyproline	Amino acid and Its metabolites	Small Peptide	C10H16N2O4	1b	0.6773	18684-24-7	4371.65	3211.67	3672.08	5144.21	5261.24	4501.92	1.34246	0.0478467	0.267393	0.755023	-0.405408	down
MW0013511	2-Hydroxyadipic acid	Organic acid and Its derivatives	Organic acid and Its derivatives	C6H10O5	1b	0.8524	18294-85-4	10936	10146.8	10515.8	9064.77	9995.91	9401.39	1.36338	0.0438139	0.25481	1.1102	0.15082	up
MW0063582	sn-Glycerol 3-phosphate	GP	GP	C3H9O6P	1b	0.8229	17989-41-2	12680.1	10687.8	12654.7	4421.33	6328.79	5180.78	1.58463	0.0016657	0.0595765	2.26117	1.17707	up
MW0122176	(6aR,10aR)-1-methoxy-6,6,9-trimethyl-3-(2-methyloctan-2-yl)-6a,7,10,10a-tetrahydrobenzo[c]chromene	Benzene and substituted derivatives	Benzene and substituted derivatives	C26H40O2	3	0.8315	174627-50-0	4360.8	4774.83	5219.42	3445.13	3474.77	2793.45	1.5003	0.00996334	0.137021	1.47787	0.563518	up
MW0169026	Dehydroabietic acid	Organic acid and Its derivatives	Organic acid and Its derivatives	C20H28O2	3	0.7034	1740-19-8	7943.48	6989.77	6158.08	2876.21	2401.31	2251.55	1.61253	0.00691727	0.115972	2.80132	1.48611	up
MW0123289	Cerulenin	Heterocyclic compounds	Heterocyclic compounds	C12H17NO3	3	0.7239	17397-89-6	104392	100515	100337	88759.3	95875.8	93436.8	1.44108	0.0286913	0.210861	1.09772	0.134509	up
MW0124627	Khelloside	Heterocyclic compounds	Heterocyclic compounds	C19H20O10	3	0.5229	17226-75-4	2246.98	1310.1	4078.04	7030.88	4293.06	6556.27	1.2978	0.0436156	0.254345	0.427015	-1.22764	down
MW0109629	Ser-phe	Amino acid and Its metabolites	Small Peptide	C12H16N2O4	3	0.7673	16875-28-8	17977.1	18545.6	15946.3	20175	21854.3	22595.7	1.44585	0.0193813	0.182734	0.811899	-0.300627	down
MW0169676	Pinolenic acid	FA	Others	C18H30O2	1b	0.763	16833-54-8	6812.22	5367.28	4486.19	1200.43	1776.58	1288.04	1.59726	0.020175	0.185817	3.9075	1.96625	up
MW0006940	Drofenine	Benzene and substituted derivatives	Benzene and substituted derivatives	C20H31NO2	3	0.8556	1679-76-1	2061.37	1800.95	2523.9	1154.94	1061.79	974.53	1.56902	0.0311493	0.218617	2.00116	1.00084	up
MW0123852	Erythrosine	Heterocyclic compounds	Heterocyclic compounds	C20H6I4Na2O5	2	0.9123	16423-68-0	26996.2	24796.2	23270.4	810.66	2574.35	3040.5	1.57007	0.00018614	0.021024	11.682	3.54621	up
MW0152814	Lupeol acetate	Aldehyde,Ketones,Esters	Esters	C32H52O2	3	0.5918	1617-68-1	3066.1	3553.34	3221.46	2616.23	2314.73	2760.98	1.44216	0.021532	0.190115	1.27938	0.355443	up
MW0125680	Nb-Pentacosanoyltryptamine	Tryptamines,Cholines,Pigments	Tryptamines	C35H60N2O	3	0.6166	152766-95-5	2044.9	2997.49	1099.06	38563.3	22088.8	21457.8	1.59412	0.0443941	0.256792	0.0747954	-3.74091	down
MW0140343	alpha-Amino-beta-benzoylpropionic acid	Amino acid and Its metabolites	Amino acids	C10H11NO3	3	0.6592	15121-92-3	57942.7	59963.6	68711.6	37392.5	30324.1	31467.9	1.59198	0.00310733	0.0732784	1.88152	0.9119	up
MW0169367	L-Proline	Amino acid and Its metabolites	Amino acids	C5H9NO2	1a	0.9659	147-85-3	73309.2	72269.8	67975	122618	138725	124383	1.6274	0.00436014	0.0882722	0.553641	-0.852976	down
MW0114374	D-Tartaric acid	Organic acid and Its derivatives	Organic acid and Its derivatives	C4H6O6	3	0.7719	147-71-7	21605.5	25265.7	29962.3	8928.08	12565.4	18970	1.35466	0.0350212	0.229125	1.89884	0.925116	up
MW0147774	Coproporphyrin III	Organic acid and Its derivatives	Organic acid and Its derivatives	C36H38N4O8	1b	0.8824	14643-66-4	391814	325313	461021	2.19837e+06	2.30777e+06	2.20016e+06	1.63456	4.45182e-06	0.00191072	0.175678	-2.509	down
MW0153758	Met-Gly-Met	Amino acid and Its metabolites	Small Peptide	C12H23N3O4S2	3	0.8903	14486-10-3	640.34	2081.73	1997.46	4501.74	3758.12	4949.62	1.35803	0.0100882	0.137021	0.357284	-1.48486	down
MW0150737	Hematoporphyrin	Heterocyclic compounds	Heterocyclic compounds	C34H38N4O6	1b	0.7687	14459-29-1 | 136752-88-0	3582.03	3414.97	4112.23	1614.16	1843.81	2119.94	1.58886	0.00301611	0.0729471	1.99165	0.993962	up
MW0053985	Hydroxyisocaproic acid	Amino acid and Its metabolites	Amino acids	C6H12O3	1b	0.9008	13748-90-8	5201.72	4881.01	5285.35	4718.34	4356.69	4533.12	1.44276	0.0231514	0.1924	1.12933	0.175466	up
MW0062219	prostaglandin B2	Hormones and hormone related compounds	Hormones and hormone related compounds	C20H30O4	1a	0.8797	13367-85-6	11582.8	10561.7	9908.49	9125.27	8563.3	8386.84	1.46616	0.0379805	0.237635	1.22924	0.297769	up
MW0130919	Tyrphostin B48	Alcohol and amines	Amines	C16H12N2O3	1b	0.6752	133550-35-3 | 139087-53-9	131615	130125	139463	90200.3	108886	92045.4	1.53461	0.0126367	0.148509	1.37808	0.462661	up
MW0130918	Tyrphostin B42	Alcohol and amines	Amines	C17H14N2O3	1b	0.5815	133550-30-8 | 134036-52-5	56998.5	58476.8	56952.3	54646.4	50467.7	50785.2	1.44895	0.0413541	0.248646	1.10602	0.145377	up
MW0159392	Westiellamide	Alcohol and amines	Amines	C27H42N6O6	3	0.7456	131998-54-4	1875.07	1626.02	2514.37	3258.56	3489.2	2699.64	1.38103	0.0324474	0.218969	0.636732	-0.651242	down
MW0155669	Potassium acetate	Organic acid and Its derivatives	Organic acid and Its derivatives	C2H3KO2	3	0.6207	127-08-2	307938	351199	423736	182008	193059	250059	1.48252	0.0256857	0.204154	1.73225	0.792645	up
MW0056747	Palmitoyl Serinol	FA	Others	C19H39NO3	3	0.5525	126127-31-9	13627.7	9886.34	16109	5415.78	6179.14	3971.61	1.52037	0.0353403	0.229125	2.5454	1.34789	up
MW0169863	Solasodine	Alkaloids	Alkaloids	C27H43NO2	3	0.7123	126-17-0	33651.7	31179.8	32341.7	36399.7	34255.8	35026.7	1.3666	0.0413973	0.248646	0.919485	-0.121102	down
MW0109836	Thiodiglycolic acid	Organic acid and Its derivatives	Organic acid and Its derivatives	C4H6O4S	1b	0.8421	123-93-3	9497.74	7768.13	10927.8	1426.6	3394.07	4871.99	1.39124	0.0105408	0.139491	2.90877	1.54041	up
MW0169457	Mefexamide	Benzene and substituted derivatives	Benzene and substituted derivatives	C15H24N2O3	3	0.812	1227-61-8	1336.98	1801.16	2434.87	2715.02	3289.31	3009.31	1.33635	0.0492034	0.27051	0.618286	-0.693653	down
MW0130917	Tyrphostin A46	Alcohol and amines	Amines	C10H8N2O3	1b	0.781	122520-85-8 | 118409-59-9	10496.9	5146.88	3886.93	15138.6	16414.7	11953.2	1.34781	0.0372972	0.234721	0.448916	-1.15548	down
MW0011983	10,20-Dihydroxyeicosanoic acid	FA	Oxidized lipids	C20H40O4	3	0.7564	120727-26-6	13500.6	13814.1	12777.7	10978.8	10813.4	11871.9	1.51646	0.00897821	0.134425	1.19095	0.252118	up
MW0110995	Diethanolamine	Alcohol and amines	Amines	C4H11NO2	1a	0.8782	111-42-2	18911	17526.9	13839.3	29413.7	37309.6	31287.1	1.55361	0.00789198	0.125113	0.512979	-0.96303	down
MW0015651	all-trans-Carophyll yellow	Aldehyde,Ketones,Esters	Esters	C32H44O2	3	0.7407	1109-11-1	620446	654082	648469	548140	523348	599803	1.40685	0.0472839	0.264938	1.15061	0.202394	up
MW0169682	Piperidine	Heterocyclic compounds	Heterocyclic compounds	C5H11N	1b	0.7121	110-89-4	79319.2	77195.9	79106.4	261807	279189	250929	1.64416	0.00185039	0.0613931	0.29753	-1.74889	down
MW0161724	Hydron;2-hydroxypropane-1,2,3-tricarboxylate	Aldehyde,Ketones,Esters	Esters	C6H8O7	3	0.9177	106168-20-1 | 106809-03-4 | 117148-05-7 | 125139-08-4 | 125139-09-5 | 125139-13-1 | 153301-06-5 | 16922-05-7	3569.04	4124.73	5115.49	7622.12	10092.5	6924.37	1.48815	0.0371831	0.234691	0.519877	-0.943757	down
MW0122602	8-Cyclopentyl-1,3-dipropylxanthine	Heterocyclic compounds	Heterocyclic compounds	C16H24N4O2	3	0.6877	102146-07-6	901.3	1989.92	957.21	11969.9	15846.9	12184.1	1.60749	0.00711977	0.118442	0.0962087	-3.37769	down
MW0110082	Trp-Thr	Amino acid and Its metabolites	Small Peptide	C15H19N3O4	1a	0.9089	-	650.27	544.28	550.48	5750.31	6056.48	6011.38	1.6441	6.87741e-05	0.0100107	0.0979354	-3.35203	down
MW0159907	4-aminobenzoate	Benzene and substituted derivatives	Benzene and substituted derivatives	C7H6NO2-	1a	0.8791	-	8055.03	6780.84	7160.02	3313.93	3514.2	1813.69	1.50104	0.00360755	0.0782001	2.54528	1.34783	up
MW0107650	Allysine	Amino acid and Its metabolites	Amino acids	C6H11NO3	1b	0.8917	-	4591.35	2617.34	899.94	19121	20059.1	14073.8	1.48985	0.00484659	0.0941152	0.152264	-2.71536	down
MW0148095	Cysteinyl-Arginine	Amino acid and Its metabolites	Small Peptide	C9H19N5O3S	1b	0.7801	-	2151.4	1300.88	3773.71	82461.8	91191.2	78264.3	1.6219	0.00159504	0.0580162	0.028684	-5.12361	down
MW0110294	Tyr-Thr	Amino acid and Its metabolites	Small Peptide	C13H18N2O5	1b	0.7768	-	5177.04	3640.08	5428.65	1975.54	2528.03	2600.39	1.50805	0.0389228	0.23959	2.00533	1.00384	up
MW0158296	Trp-Asn	Amino acid and Its metabolites	Small Peptide	C15H18N4O4	1b	0.7259	-	2203.69	538.85	1235.57	12703.2	12945.4	9486.67	1.54676	0.00480812	0.0941152	0.113223	-3.14276	down
MEDP1022	Thr-Phe	Amino acid and Its metabolites	Small Peptide	C13H18N2O4	2	0.9505	-	2554.2	3181.6	2684.14	21933.9	22586	20138.4	1.64262	0.000819234	0.0462652	0.130222	-2.94095	down
MW0105615	2-Aminoadipic acid	Organic acid and Its derivatives	Organic acid and Its derivatives	C6H11NO4	2	0.9491	-	42604.1	74869.8	70745.2	116873	135286	177820	1.46119	0.0275515	0.209665	0.43774	-1.19185	down
MW0054970	MG(0:0/18:2(9Z,12Z)/0:0)	GL	MG	C21H38O4	2	0.9354	-	82333	56423.8	67061	32471.7	34084.5	25760.7	1.55429	0.0272736	0.209574	2.22947	1.1567	up
MW0153121	Lys-Pro-Tyr	Amino acid and Its metabolites	Small Peptide	C20H30N4O5	2	0.9108	-	4193.09	4617.97	5149.61	7208.86	5890.56	6030.21	1.44202	0.0329919	0.220706	0.729793	-0.454441	down
MW0157780	Thr-Pro-Gly	Amino acid and Its metabolites	Small Peptide	C11H19N3O5	2	0.9024	-	659.64	472.12	767.36	9944.4	5788	9787	1.62085	0.0281507	0.210861	0.0744187	-3.74819	down
MEDP1446	Octadecadienamide	Alcohol and amines	Amines	C18H33NO	2	0.8864	-	3834.85	4966.74	5617.17	2115.47	3112.72	2136.4	1.47225	0.0256214	0.204154	1.95785	0.96927	up
MEDL00444	Pro-Ile	Amino acid and Its metabolites	Small Peptide	C11H20N2O3	2	0.8019	-	6550.11	5460.3	5420.86	8994.16	8987.54	8260.77	1.56402	0.00442208	0.0886896	0.664239	-0.590226	down
MW0164850	Neoagarobiose	Alcohol and amines	Alcohols	C12H20O10	3	0.9423	-	15553.5	16864.5	16119.8	28256.3	28231.5	22030.2	1.55056	0.0366439	0.23197	0.618173	-0.693918	down
MW0150288	Gly-Ala-Glu-Ala-Leu	Amino acid and Its metabolites	Small Peptide	C19H33N5O8	3	0.8939	-	9632.28	2055.32	8812.31	12376.3	16069.5	19532.1	1.15743	0.0456709	0.260664	0.427278	-1.22675	down
MW0103580	Guanosine 5'-diphosphoglucose	Nucleotide and Its metabolites	Nucleotide and Its metabolites	C16H25N5O16P2	3	0.893	-	19485.2	26419.9	21148.4	12742.3	833.75	9840.66	1.08987	0.0351872	0.229125	2.86349	1.51778	up
MW0162080	2-Azaniumylethyl 2,3-dihydroxypropyl phosphate	Aldehyde,Ketones,Esters	Esters	C5H14NO6P	3	0.879	-	14380.7	15410.4	18033.6	9623.26	6892.76	4529.46	1.45225	0.0100592	0.137021	2.27244	1.18424	up
MW0148381	D-Glycero-D-manno-heptose 7-phosphate	Organic acid and Its derivatives	Organic acid and Its derivatives	C7H15O10P	3	0.8465	-	1216.31	728.22	1005.28	348.09	429.98	454.8	1.53318	0.0497265	0.272105	2.39264	1.2586	up
MW0112036	(1S,2R,4aR,6aS,6bR,12aS,12bR,14bR)-1,2,4a,6a,6b,9,12a-heptamethyl-1,3,4,4a,5,6,6a,6b,7,8,8a,11,12,12a,12b,14b-hexadecahydropicen-13(2H)-one	Aldehyde,Ketones,Esters	Ketones	C29H44O	3	0.844	-	3032.24	3325.41	2518.68	28612.3	37791	25362.7	1.63464	0.0173427	0.17893	0.0967278	-3.36993	down
MW0151481	Ile-Leu-Ala	Amino acid and Its metabolites	Small Peptide	C15H29N3O4	3	0.8363	-	2780.74	2539.65	3626.32	418.04	1863.97	1236.23	1.26683	0.02974	0.213451	2.54295	1.3465	up
MW0149237	Fluoroacetic acid	Organic acid and Its derivatives	Organic acid and Its derivatives	C2H3FO2	3	0.835	-	114276	109260	148213	50053.5	54906.6	69817.6	1.55064	0.0183883	0.182691	2.12698	1.08881	up
MW0150220	Glu-Val-Thr-Lys	Amino acid and Its metabolites	Small Peptide	C20H37N5O8	3	0.8339	-	9609.94	8893.72	9783.66	8358.25	8147.42	7119.09	1.38801	0.0345784	0.228375	1.19736	0.259856	up
MW0162424	D-galactosylononitol	Alcohol and amines	Alcohols	C13H24O11	3	0.8291	-	1847.32	1611.21	2004.84	790.51	1217.44	908.42	1.50718	0.00792889	0.125113	1.87335	0.905617	up
MW0012805	1-Heptadecanoyl-sn-glycero-3-phosphoethanolamine	GP	PE	C22H46NO7P	3	0.8153	-	11313.9	11227.2	11436.4	7538.44	9261.25	9156.06	1.48239	0.0394368	0.24043	1.30905	0.388524	up
MW0104699	Spermidic acid	Organic acid and Its derivatives	Organic acid and Its derivatives	C7H13NO4	3	0.8102	-	3566.38	3483.28	3438.56	2308.78	2365.49	1478.2	1.43847	0.0352811	0.229125	1.70472	0.769532	up
MW0155951	Pro-Met-Val	Amino acid and Its metabolites	Small Peptide	C15H27N3O4S1	3	0.7937	-	1660.33	402.41	2662.12	20274.8	17179.8	16893.9	1.51428	0.00060048	0.0390494	0.0869362	-3.5239	down
MW0153550	Met-Glu-Ser	Amino acid and Its metabolites	Small Peptide	C13H23N3O7S1	3	0.7758	-	36626.9	37357.2	34672.2	24757.9	28713.6	27770.4	1.55858	0.00487335	0.0941152	1.33744	0.419474	up
MW0146119	Asp-Gly-Val	Amino acid and Its metabolites	Small Peptide	C11H19N3O6	3	0.7712	-	173645	161656	172888	222269	288756	265673	1.53364	0.0398041	0.241982	0.654295	-0.611987	down
MW0107353	His-Thr	Amino acid and Its metabolites	Small Peptide	C10H16N4O4	3	0.7696	-	3329.08	597.83	588.27	15374	20778.2	12706.3	1.50877	0.0152358	0.165132	0.0924135	-3.43575	down
MW0144017	8,12-Diethylbacteriochlorophyllide d	Heterocyclic compounds	Heterocyclic compounds	C34H36MgN4O4	3	0.7683	-	3166.72	3095.29	3659.38	2819.76	2513.32	2231.42	1.3936	0.0330134	0.220706	1.31157	0.391298	up
MW0148264	2-[(E)-3,7,11,15-tetramethylhexadec-2-enyl]naphthalene-1,4-diol	Alcohol and amines	Alcohols	C30H46O2	3	0.7678	-	450920	457157	476520	405452	428863	426961	1.46174	0.0187891	0.182734	1.09778	0.134583	up
MW0159231	Val-Val-Ala	Amino acid and Its metabolites	Small Peptide	C13H25N3O4	3	0.7651	-	3896.49	3478.68	2756	44589.1	45004.8	44064.7	1.64166	1.22107e-07	0.000262042	0.0757989	-3.72168	down
MW0155922	Pro-Lys-Asp	Amino acid and Its metabolites	Small Peptide	C15H26N4O6	3	0.7608	-	565.64	873.27	2179.16	2939.29	3812.83	3520.94	1.36237	0.0282801	0.210861	0.35219	-1.50557	down
MW0150115	Glu-Phe-Tyr-Leu-Gly	Amino acid and Its metabolites	Small Peptide	C31H41N5O9	3	0.7568	-	49522.9	49506.2	61312.9	103052	84469.1	78506.9	1.51471	0.0237487	0.195496	0.602725	-0.730428	down
MW0006770	Diaveridine	Benzene and substituted derivatives	Benzene and substituted derivatives	C13H16N4O2	3	0.7522	-	3397.15	3821.98	3629.19	19148.5	33498.3	22595	1.62066	0.0381862	0.23794	0.144179	-2.79406	down
MW0144242	Acetone oxime	Aldehyde,Ketones,Esters	Ketones	C3H7NO	3	0.752	-	110117	106629	139062	38610.4	61884.3	68155.3	1.47355	0.0107017	0.139491	2.10974	1.07707	up
MW0158395	Tyr-Asn-His	Amino acid and Its metabolites	Small Peptide	C19H24N6O6	3	0.751	-	220433	228388	238957	192968	187079	178870	1.57173	0.00391774	0.0832423	1.23055	0.299309	up
MEDP1668	Leu-Ala-Val	Amino acid and Its metabolites	Small Peptide	C14H27N3O4	3	0.7482	-	13112.2	13795.9	15326.3	45538	49077	46111.8	1.64013	6.99725e-05	0.0100107	0.300116	-1.73641	down
MW0151556	Ile-Pro-Asp	Amino acid and Its metabolites	Small Peptide	C15H25N3O6	3	0.7477	-	1335.21	929.71	3718.3	11349.2	13027.4	10661.6	1.5095	0.00118451	0.0516348	0.170763	-2.54994	down
MW0153555	Met-Gly-His	Amino acid and Its metabolites	Small Peptide	C13H21N5O4S1	3	0.747	-	13054.6	14268.5	15831.6	19266.1	18300.1	20301.1	1.51216	0.00990221	0.137021	0.745752	-0.423231	down
MW0153050	Lys-Leu-Tyr	Amino acid and Its metabolites	Small Peptide	C21H34N4O5	3	0.7448	-	433.19	764.75	1247.8	2746.93	2762.26	2859.91	1.4929	0.0125882	0.148509	0.292235	-1.7748	down
MW0140424	L-4-hydroxy-2-oxoglutaric acid	Organic acid and Its derivatives	Organic acid and Its derivatives	C5H6O6	3	0.7415	-	120683	96427.1	119377	63291.8	69957.2	71318.9	1.5658	0.0224423	0.19076	1.64487	0.717973	up
MW0122896	Apixaban	Heterocyclic compounds	Heterocyclic compounds	C25H25N5O4	3	0.7366	-	36948.2	28231.5	29536.2	59939.4	52847.6	58391.3	1.57382	0.00220963	0.0640793	0.553317	-0.853821	down
MW0145264	Arg-Arg-Phe	Amino acid and Its metabolites	Small Peptide	C21H35N9O4	3	0.7339	-	1456.87	1819.94	735.02	1977.52	2935.68	2950.2	1.26367	0.0471627	0.264938	0.51019	-0.970893	down
MW0111582	{4-Amino-1-[(4-chlorophenyl)methyl]-2-methyl-5-phenyl-1H-pyrrol-3-yl}(phenyl)methanone	Aldehyde,Ketones,Esters	Ketones	C25H21ClN2O	3	0.7291	-	302976	306252	345902	510095	589941	543644	1.6064	0.00245549	0.0693352	0.581093	-0.78316	down
MW0013821	3-Decaprenyl-4,5-dihydroxybenzoate	Benzene and substituted derivatives	Benzene and substituted derivatives	C57H85O4-	3	0.7193	-	30888.9	25437.1	29040.6	2307.64	1379.41	2867.47	1.62303	0.00216232	0.0640793	13.0241	3.70311	up
MW0158656	Tyr-Tyr-Val	Amino acid and Its metabolites	Small Peptide	C23H29N3O6	3	0.7191	-	6980.9	5880.37	6087.81	3502.07	3159.45	3338.24	1.61778	0.00829168	0.127493	1.89495	0.922162	up
MW0155061	Phalloidin	Amino acid and Its metabolites	Small Peptide	C35H48N8O11S	3	0.719	-	18249.6	18868.6	14790.9	22068.6	27732.4	26909.3	1.45136	0.0227924	0.191814	0.676689	-0.563435	down
MW0110208	Tyr-Leu-Lys	Amino acid and Its metabolites	Small Peptide	C21H34N4O5	3	0.716	-	11754.1	14870.5	14015.4	8501.8	7677.59	9628.73	1.51548	0.016193	0.171183	1.5747	0.655078	up
MW0104767	2-hydroxyacrylic Acid	Organic acid and Its derivatives	Organic acid and Its derivatives	C3H4O3	3	0.6996	-	1858.7	1297.28	1671.4	2264.5	2324.86	2460	1.43144	0.0347372	0.228669	0.684797	-0.546252	down
MW0011509	(E)-26,27-Dinorergosta-4,22-dien-3-one	Aldehyde,Ketones,Esters	Ketones	C26H40O	3	0.6955	-	3979.86	2740.5	3822.93	554.5	910.84	826.57	1.59937	0.0143035	0.158224	4.60022	2.2017	up
MW0159206	Val-Trp-Val	Amino acid and Its metabolites	Small Peptide	C21H30N4O4	3	0.6947	-	3499.76	2630.42	668.38	7544.03	6948.2	6874.33	1.31726	0.0228956	0.191929	0.318187	-1.65205	down
MW0158134	Trp-Gln-Leu	Amino acid and Its metabolites	Small Peptide	C22H31N5O5	3	0.6854	-	2577.33	2016.41	1927.04	5817.18	5771.72	4354.12	1.58098	0.0123799	0.14842	0.409005	-1.28981	down
MW0124111	Fenspiride	Others	Medicine	C15H20N2O2	3	0.6852	-	5170.69	3126.03	3785.49	12536.8	14461.8	13929.5	1.59729	0.000324573	0.0290222	0.295206	-1.7602	down
MW0156895	Ser-Pro-Met	Amino acid and Its metabolites	Small Peptide	C13H23N3O5S1	3	0.6756	-	1266.08	837.73	883.35	9650.17	10110	9353.11	1.63551	2.46519e-05	0.00661288	0.102605	-3.28483	down
MW0012982	LPC(15:0/0:0)	GP	LPC	C23H48NO7P	3	0.6726	-	73966	80412.4	83921.6	54853	56145.1	68491.2	1.44312	0.0254453	0.204154	1.32766	0.408881	up
MW0013284	(3beta,5alpha,13alpha,22alpha,25R)-3-hydroxyspirosolan-23-yl acetate	Others	Others	C29H47NO4	3	0.6616	-	33052.8	34396.7	33539.1	31206.8	32151.4	31213.1	1.4911	0.014516	0.159751	1.06786	0.0947175	up
MW0159965	3-(1-Methylpyrrolidin-2-yl)-1-oxidopyridin-1-ium	Heterocyclic compounds	Heterocyclic compounds	C10H14N2O	3	0.6399	-	1758.06	2246.12	1323.11	471.41	491.3	717.88	1.55212	0.0360173	0.229859	3.16989	1.66443	up
MW0150368	Gly-Gly-Lys-Pro-Asn	Amino acid and Its metabolites	Small Peptide	C19H33N7O7	3	0.6354	-	22473	20511.5	20218.1	16612.7	18503.5	15583.2	1.44726	0.0211365	0.190115	1.24661	0.318013	up
MW0142948	3-hydroxy-3-(3-hydroxy-4-methoxyphenyl)propanoyl-CoA	CoEnzyme and vitamins	CoEnzyme and vitamins	C31H46N7O20P3S	3	0.6341	-	3779.71	4168.99	2321.79	5734.65	5303.85	7290.2	1.36193	0.0313847	0.218695	0.56035	-0.835599	down
MW0158279	Trp-Tyr-Tyr	Amino acid and Its metabolites	Small Peptide	C29H30N4O6	3	0.634	-	4654.92	6474.74	4313.97	9053.1	8981.85	11797.2	1.4961	0.0167292	0.175532	0.517684	-0.949857	down
MW0128977	{[5-hydroxy-8-methyl-6-(2-methylpropanoyl)-2-oxo-4-phenyl-2H,8H-pyrano[2,3-f]chromen-8-yl]methoxy}sulfonic acid	Organic acid and Its derivatives	Organic acid and Its derivatives	C24H22O9S	3	0.6314	-	120.67	84.03	87.21	609.9	325	422.83	1.5848	0.0486647	0.268469	0.214999	-2.2176	down
MW0000802	N-[1-[4-[(2,4-dimethoxyphenyl)methyl]-5-(2-phenylethyl)-1,2,4-triazol-3-yl]-2-(1H-indol-3-yl)ethyl]pyridine-2-carboxamide	Benzene and substituted derivatives	Benzene and substituted derivatives	C35H34N6O3	3	0.6197	-	42296.9	55519.5	46684.5	62115.4	76655.7	75540.6	1.45571	0.019797	0.184634	0.674256	-0.568631	down
MW0057646	1-Stearoyl-2-docosahexanoyl-sn-glycero-3-phosphocholine	GP	PC	C48H84NO8P	3	0.6149	-	29720.5	32434.5	15305.5	141575	143837	123405	1.58622	0.000237635	0.0254982	0.189475	-2.39992	down
FDATN00059	Enzalutamide	Alcohol and amines	Amines	C21H16F4N4O2S	3	0.6125	-	2.00795e+07	2.09757e+07	2.85267e+07	5.459e+06	1.53475e+07	1.34106e+07	1.24927	0.0441427	0.256028	2.03354	1.024	up
MW0158381	Tyr-Arg-Lys-Asp	Amino acid and Its metabolites	Small Peptide	C25H40N8O8	3	0.6087	-	7280.59	7688.73	7761.05	3536.48	3683.88	4776.03	1.58034	0.00589584	0.107224	1.89477	0.922021	up
MW0151661	Ile-Val-Val	Amino acid and Its metabolites	Small Peptide	C16H31N3O4	3	0.6023	-	598.92	968.06	1730.47	2695.54	3169.78	4142.65	1.43515	0.0161842	0.171183	0.329482	-1.60173	down
MW0014340	4,4-Dimethyl-14a-formyl-5a-cholesta-8,24-dien-3b-ol	Alcohol and amines	Alcohols	C30H48O2	3	0.5975	-	2222.22	1866.33	2148.46	990.97	588.54	1201.77	1.46259	0.00936902	0.135851	2.2425	1.16511	up
MW0012228	12-hydroxyicosanoic acid	FA	Oxidized lipids	C20H40O3	3	0.5948	-	63934.8	47158.3	76981.9	25865	29682.1	18819.5	1.51622	0.0356259	0.229589	2.52903	1.33858	up
MW0146253	Asp-Ser-Gln	Amino acid and Its metabolites	Small Peptide	C12H20N4O8	3	0.5912	-	54925.6	54700.9	59523.7	47946.9	33918.5	41479.5	1.38476	0.0492868	0.27051	1.37136	0.455607	up
MW0001465	1-[3,5-bis(trifluoromethyl)benzoyl]-N-(4-chlorophenyl)piperidine-3-carboxamide	Benzene and substituted derivatives	Benzene and substituted derivatives	C21H17ClF6N2O2	3	0.5811	-	12553.7	13129.2	15414.6	37898.9	29939.8	27326.1	1.5879	0.0232207	0.1924	0.431857	-1.21137	down
MW0157599	Thr-Cys-Gly	Amino acid and Its metabolites	Small Peptide	C9H17N3O5S1	3	0.5752	-	321727	292676	266551	181357	235055	226929	1.40523	0.0266263	0.206462	1.36934	0.453483	up
MW0109304	Pro-Asn	Amino acid and Its metabolites	Small Peptide	C9H15N3O4	1b	0.8484	-	8804.88	8390.08	8541.77	58444.6	74835.3	53042.7	1.6375	0.0146298	0.160182	0.13813	-2.8559	down
MW0107763	Leu-Tyr	Amino acid and Its metabolites	Small Peptide	C15H22N2O4	1b	0.7939	-	658.87	1061.32	2172.21	3652.62	3219.73	3810.11	1.39705	0.0255302	0.204154	0.364373	-1.45651	down
MW0145980	Asparagylisoleucine	Amino acid and Its metabolites	Small Peptide	C10H19N3O4	1b	0.7804	-	1058.09	1377.42	944.59	2964.64	3588.8	3564.09	1.60446	0.00158719	0.0580162	0.334084	-1.58172	down
MW0105809	Asparagylcysteine	Amino acid and Its metabolites	Small Peptide	C7H13N3O4S	1b	0.7128	-	25059.8	29556.1	31582.2	38480.6	41930.4	34582.1	1.40594	0.0290309	0.211609	0.749593	-0.41582	down
MW0151485	Ile-Leu-Asn-Asp	Amino acid and Its metabolites	Small Peptide	C20H35N5O8	3	0.8691	-	941.88	2645.12	967.31	17559.9	19558	18412.3	1.59498	3.03761e-05	0.00724301	0.082015	-3.60797	down
MW0155108	Phe-Asn-Ile-Glu	Amino acid and Its metabolites	Small Peptide	C24H35N5O8	3	0.8493	-	6443.82	5535.87	5963.29	8892.17	10721.8	8693.71	1.55243	0.0211163	0.190115	0.633855	-0.657776	down
MW0152260	Leu-Asp-Gln-Gln-Val	Amino acid and Its metabolites	Small Peptide	C25H43N7O10	3	0.839	-	4814	4127.73	4553.03	2280.24	2983.66	1764.28	1.48959	0.0114081	0.144802	1.92009	0.941176	up
MW0146151	Asp-Ile-Lys-Asp	Amino acid and Its metabolites	Small Peptide	C20H35N5O9	3	0.8386	-	6758.96	3870.55	4845.52	8939.02	8513.3	8833.25	1.41939	0.0483683	0.268213	0.588727	-0.764329	down
MW0159042	Val-Ile-Leu-Asp	Amino acid and Its metabolites	Small Peptide	C21H38N4O7	3	0.8301	-	4134.51	3527.15	4275.65	5758.97	6397.9	4887.1	1.43839	0.0406731	0.245999	0.700383	-0.513784	down
MW0144569	Ala-Glu-Phe-His-Phe	Amino acid and Its metabolites	Small Peptide	C32H39N7O8	3	0.8159	-	32138.3	24331.5	32985.5	47905.5	51461.5	40360	1.4484	0.0182627	0.182691	0.640215	-0.643372	down
MW0145509	Arg-Thr-Ala-Arg	Amino acid and Its metabolites	Small Peptide	C19H38N10O6	3	0.8001	-	2500.95	2576.35	2927.49	3669.71	4153.77	3610.9	1.54444	0.00741015	0.121391	0.700063	-0.514443	down
MW0155042	PGF2 dimethyl amine	Hormones and hormone related compounds	Hormones and hormone related compounds	C22H41NO3	3	0.798	-	13721.1	10421.7	15180.8	6266.88	6920.79	4761.12	1.52689	0.0224554	0.19076	2.19087	1.13151	up
MW0168295	Prolyltryptophan	Amino acid and Its metabolites	Small Peptide	C16H19N3O3	3	0.7749	-	1571.89	859.6	686.14	4517.74	3458.84	3985.15	1.54501	0.00206466	0.0632965	0.260634	-1.9399	down
MW0159029	Val-His-Phe-Glu	Amino acid and Its metabolites	Small Peptide	C25H34N6O7	3	0.7581	-	2793.35	2635.86	2704.68	5498.37	5705.5	7120.22	1.61143	0.0210709	0.190115	0.443891	-1.17172	down
MW0146271	Asp-Thr-Gln-Arg	Amino acid and Its metabolites	Small Peptide	C19H34N8O9	3	0.7541	-	6539.75	6370.81	6713.98	7532.2	7927.34	7894.62	1.5922	0.00188814	0.0613931	0.840302	-0.251021	down
MW0144679	Ala-Met-Leu-Asn-Asp	Amino acid and Its metabolites	Small Peptide	C22H38N6O9S	3	0.7508	-	132116	116666	108118	137945	152404	155915	1.39984	0.0313877	0.218695	0.79975	-0.322378	down
MW0145979	Asn-HoPhe-OH	Amino acid and Its metabolites	Small Peptide	C19H19N3O7	3	0.7442	-	12748.6	15196.6	17746.6	27927.5	36565.7	30169.1	1.557	0.0104887	0.139491	0.482682	-1.05086	down
MW0155760	Pro-Ala-Asp-Lys-Thr	Amino acid and Its metabolites	Small Peptide	C22H38N6O9	3	0.744	-	14031.7	16832.2	20424.3	8294.95	11161.6	9941.48	1.47402	0.0417712	0.249596	1.74461	0.802906	up
MW0153088	Lys-Phe-Arg-Lys	Amino acid and Its metabolites	Small Peptide	C27H47N9O5	3	0.7435	-	20825	22300.8	21578.4	26905.4	28436	27702.3	1.61334	0.000575045	0.038564	0.779159	-0.36001	down
MW0153223	L-Histidine,L-lysyl-	Amino acid and Its metabolites	Small Peptide	C12H21N5O3	3	0.7403	-	1357.77	1034.08	2945.9	7061.35	6836.41	6820.62	1.51015	0.0119254	0.145551	0.257634	-1.95661	down
MW0145929	Asn-Tyr-Gln-Phe-Phe	Amino acid and Its metabolites	Small Peptide	C36H43N7O9	3	0.7333	-	1090.19	896.4	1017.84	2388.14	2768.44	2756.8	1.6256	0.00178191	0.0613931	0.379665	-1.3972	down
MW0150671	GW-9662-d5	Amino acid and Its metabolites	Small Peptide	C13H4D5ClN2O3	3	0.7289	-	3813.37	2713.22	4064.3	1098.35	1351.92	1145.06	1.59426	0.0268133	0.206983	2.94574	1.55863	up
MW0194055	4R-[2-Amino-6-(cyclopropylamino)-9H-purin-9-yl]-2-cyclopentene-1S-methanol	Nucleotide and Its metabolites	Nucleotide and Its metabolites	C14H18N6O	3	0.7268	-	3305.69	5929.57	5073.59	9707.46	8045.73	8043.33	1.41224	0.0191181	0.182734	0.554681	-0.850269	down
MW0158951	Val-Cys-Ala-Asp-Met	Amino acid and Its metabolites	Small Peptide	C20H35N5O8S2	3	0.7168	-	146357	124452	124861	63048.9	96602.7	61286.5	1.46145	0.0183401	0.182691	1.79087	0.840659	up
MW0157868	Thr-Val-Met-Trp-Asp	Amino acid and Its metabolites	Small Peptide	C29H42N6O9S	3	0.7123	-	11450.2	9328.01	11718.4	17057	18414.3	14953.6	1.51197	0.0107901	0.139491	0.644457	-0.633845	down
MW0155179	Phe-Glu-His-Phe-Leu	Amino acid and Its metabolites	Small Peptide	C35H45N7O8	3	0.7093	-	5465.92	4549.86	5644.97	9477.7	8860.6	9584.65	1.59741	0.00108714	0.0516348	0.560856	-0.834298	down
MW0142842	3beta-Hydroxy-4beta-methyl-5alpha-cholest-7-ene-4alpha-carboxylic acid	Organic acid and Its derivatives	Organic acid and Its derivatives	C29H48O3	3	0.659	-	4867.43	4713.42	5861.54	3459.25	2874.9	4132.51	1.3948	0.0315714	0.218969	1.47539	0.561095	up
MW0146366	Asp-Phe4Cl-OH	Amino acid and Its metabolites	Small Peptide	C18H15ClN2O8	3	0.6554	-	17857.3	12782.5	14356.2	7643.62	6875.98	8456.57	1.5581	0.030565	0.217194	1.95838	0.96966	up
MW0156940	Ser-Trp-Asp-Pro-Phe	Amino acid and Its metabolites	Small Peptide	C32H38N6O9	3	0.6308	-	1712.17	2528.3	608.74	4703.38	8737.78	8030.49	1.42543	0.0311728	0.218617	0.225842	-2.14661	down
MEDP0058	L-Saccharopine	Amino acid and Its metabolites	Amino acids	C11H20N2O6	1a	0.9193	997-68-2	114275	98282.2	105625	397296	410998	405697	1.64244	1.32326e-06	0.000946573	0.262096	-1.93183	down
MW0108634	N-Acetyl-L-aspartic acid	Amino acid and Its metabolites	Amino acid derivatives	C6H9NO5	1a	0.9546	997-55-7	30143.7	29243	36633.9	18840.4	22460.4	18215.6	1.52939	0.0177082	0.180961	1.61335	0.690056	up
MW0107948	Pyroglutamic acid	Amino acid and Its metabolites	Amino acid derivatives	C5H7NO3	1b	0.8811	98-79-3	18978.9	17788.9	18832	14214.2	14960.5	14367.9	1.61267	0.00185461	0.0613931	1.27691	0.352653	up
MEDN0747	2,4-Di-tert-butylphenol	Benzene and substituted derivatives	Phenolics	C14H22O	1a	0.9797	96-76-4	95561.8	101364	102898	92550.6	87470.3	87409.5	1.46072	0.0208681	0.190115	1.12113	0.164951	up
MW0114332	D-Myo-inositol-2,4,5-triphosphate	Organic acid and Its derivatives	Organic acid and Its derivatives	C6H15O15P3	3	0.6181	91840-07-2	294520	282116	295305	264167	275963	253335	1.40726	0.0357934	0.229859	1.0989	0.136064	up
MW0053772	Goshonoside F5	Benzene and substituted derivatives	Benzene and substituted derivatives	C32H54O13	3	0.6246	90851-28-8	930.77	1154.46	1228.93	1599.26	2453.95	2167.39	1.47522	0.0482295	0.268136	0.532772	-0.90841	down
MW0114498	D-Galactosamine	Alcohol and amines	Amines	C6H13NO5	3	0.8836	90-76-6	1474.99	1241.51	1665.9	27562.3	26063.1	29853.2	1.64264	0.00155762	0.0580162	0.0524972	-4.25162	down
MW0007383	Iopentol	Benzene and substituted derivatives	Benzene and substituted derivatives	C20H28I3N3O9	3	0.7207	89797-00-2	4133.67	5078.36	6124.51	8046.88	7371.49	6840.33	1.38668	0.0358829	0.229859	0.689013	-0.537396	down
MW0114686	Tartaric acid	Organic acid and Its derivatives	Organic acid and Its derivatives	C4H6O6	1b	0.8875	87-69-4	8807.6	8320.57	7726.86	11054.3	11126.8	10538.2	1.57786	0.00416862	0.0860179	0.759643	-0.396606	down
FDATN01006	Sodium pantothenate	Others	Medicine	C9H16NNaO5	2	0.9639	867-81-2	39379.8	36077.1	36540.2	42045	43915.2	41001.9	1.44897	0.0216824	0.190115	0.88213	-0.180937	down
MW0052482	(4R,5S,15R)-15-[(2S,3R,4R)-3,4-dihydroxy-6-methyl-5-methylideneheptan-2-yl]-4,5-dihydroxy-2,16-dimethyl-9-oxatetracyclo[9.7.0.02,7.012,16]octadecan-8-one	Heterocyclic compounds	Heterocyclic compounds	C28H46O6	3	0.7712	85228-11-1	25950.7	25265	25167.2	22888.9	23316.2	23343.3	1.59979	0.00305387	0.0729471	1.09827	0.135233	up
MW0055238	(5R,6S,7E,9E,11Z,14Z)-6-{[(2S)-2-carboxy-2-acetamidoethyl]sulfanyl}-5-hydroxyicosa-7,9,11,14-tetraenoic acid	FA	Oxidized lipids	C25H39NO6S	3	0.663	80115-95-3	7997.83	7871.14	8269.04	5112.97	5722.66	5478.2	1.62116	0.000554961	0.038564	1.4796	0.565211	up
MW0106168	Citric acid	Organic acid and Its derivatives	Organic acid and Its derivatives	C6H8O7	1a	0.9631	77-92-9	3.81335e+06	3.65031e+06	3.09582e+06	4.79167e+06	4.69881e+06	4.75767e+06	1.51983	0.0282215	0.210861	0.741112	-0.432236	down
MW0112915	3-Phenylpropyl glucosinolate	Benzene and substituted derivatives	Benzene and substituted derivatives	C16H23NO9S2	3	0.5327	76265-25-3	19103.9	13601.1	12686.3	37354	35992.9	29881.7	1.55716	0.00340398	0.0754935	0.439716	-1.18536	down
MW0105709	Arginine	Amino acid and Its metabolites	Amino acids	C6H14N4O2	1a	0.9543	74-79-3	10350.9	10459.6	11511.5	20967.7	22697.2	18271.6	1.60771	0.0116029	0.145551	0.521858	-0.938272	down
MW0015393	alpha-Dimorphecolic acid	FA	Oxidized lipids	C18H32O3	2	0.946	73543-67-6	48063.1	51672.5	45064.3	30189.5	29358.6	29302.1	1.62253	0.00912653	0.135052	1.62971	0.704615	up
MW0110276	Tyr-Ala	Amino acid and Its metabolites	Small Peptide	C12H16N2O4	1b	0.6904	730-08-5	19614.7	15319.2	13712.5	64290.7	71363.6	66987.1	1.62739	5.47288e-05	0.0100107	0.240062	-2.05852	down
MEDL00575	L-Isoleucine	Amino acid and Its metabolites	Amino acids	C6H13NO2	2	0.9624	73-32-5	121692	118870	114835	237502	268199	237229	1.63477	0.00493311	0.0941152	0.478373	-1.06379	down
MEDP2209	Meestrol	Hormones and hormone related compounds	Hormones and hormone related compounds	C21H26O2	1b	0.5722	72-33-3	7239.55	6968.45	7070.02	6569.48	6397.36	6334.1	1.56747	0.00354141	0.0775497	1.10243	0.140693	up
MW0194056	Cephalomannine	Benzene and substituted derivatives	Benzene and substituted derivatives	C45H53NO14	2	0.9346	71610-00-9	3813.35	3616.44	3400.07	4595.88	4535.11	4250.39	1.53795	0.00623612	0.11246	0.809323	-0.305212	down
MW0139896	Troxerutin	Heterocyclic compounds	Heterocyclic compounds	C33H42O19	3	0.7739	7085-55-4	9941.82	7751.75	6101.37	44266.6	42996.5	31392.7	1.60882	0.0118392	0.145551	0.200538	-2.31806	down
MW0109192	Phenyl dihydrogen phosphate	Benzene and substituted derivatives	Benzene and substituted derivatives	C6H7O4P	1b	0.6101	701-64-4	140753	133624	107100	178269	173205	175962	1.46945	0.0391665	0.240147	0.723263	-0.467408	down
MW0003729	3,8-Dihydroxy-1-methylanthraquinone-2-carboxylic acid	Benzene and substituted derivatives	Benzene and substituted derivatives	C16H10O6	3	0.6451	69119-31-9	5061.58	3655.82	3395.88	15999.5	13029.1	18987.8	1.60149	0.0140259	0.155956	0.252273	-1.98694	down
MW0114304	Maltose	Carbohydrates and Its metabolites	Sugars	C12H22O11	1a	0.9206	69-79-4	3.62678e+07	3.56299e+07	3.62599e+07	3.13066e+07	3.18599e+07	3.08015e+07	1.62546	0.000429532	0.0329206	1.151	0.202893	up
MW0109245	(E)-2-[[(E)-2-[[(2S)-1-[(3R,4S,7S,10S,11S)-3-ethyl-11,15-dihydroxy-3-methyl-10-(methylamino)-6,9-dioxo-7-prop-1-en-2-yl-2-oxa-5,8-diazabicyclo[10.3.1]hexadeca-1(15),12(16),13-triene-4-carbonyl]-2,5-dihydropyrrole-2-carbonyl]amino]-3-methylpent-2-enoyl]amino]but-2-enedioic acid	Heterocyclic compounds	Heterocyclic compounds	C36H46N6O12	3	0.5122	64925-81-1	1443.6	1953.02	1698.04	2669.8	3477.16	2740.67	1.51028	0.021219	0.190115	0.57323	-0.802813	down
MW0126804	3',5'-Cyclic dtmp	Organic acid and Its derivatives	Organic acid and Its derivatives	C10H13N2O7P	3	0.6581	6453-60-7	506910	549610	588866	265707	270582	268783	1.63459	0.00690339	0.115972	2.04378	1.03124	up
MW0103635	Nicotinic acid adenine dinucleotide	Nucleotide and Its metabolites	Nucleotide and Its metabolites	C21H27N6O15P2+	2	0.9641	6450-77-7	128708	123985	133745	106744	119560	102309	1.39572	0.0447164	0.257269	1.17597	0.233845	up
MW0131073	3-(2-Methoxyphenyl)propanoic acid	Organic acid and Its derivatives	Organic acid and Its derivatives	C10H12O3	3	0.5725	6342-77-4	3641.8	1545.17	3943.62	21250.9	22427.9	19909.9	1.57564	6.57678e-05	0.0100107	0.143588	-2.79999	down
MW0108213	Methionine	Amino acid and Its metabolites	Amino acids	C5H11NO2S	1a	0.946	63-68-3	11378.7	11726	10264.6	5031.91	3701.9	5488.15	1.58025	0.000919581	0.0493911	2.34632	1.2304	up
MEDL00328	UDP-xylose	Carbohydrates and Its metabolites	Sugars	C14H22N2O16P2	2	0.8613	626915	1.19193e+06	1.2922e+06	1.38258e+06	650713	675880	651423	1.63226	0.00658979	0.114973	1.95484	0.967053	up
MW0114494	Dulcitol	Carbohydrates and Its metabolites	Sugar alcohols	C6H14O6	1a	0.8361	608-66-2	3.4764e+06	3.42646e+06	3.52364e+06	4.28021e+06	4.43779e+06	4.24811e+06	1.62908	0.0012147	0.0516348	0.804136	-0.314489	down
MEDN0383	FFA(18:2)	FA	FFA	C18H32O2	1a	0.9352	60-33-3	67893.7	72171.1	68239.7	57575.4	61223.4	51135	1.4413	0.0326155	0.219413	1.2258	0.293721	up
MW0107513	L-Isoleucyl-L-threonine	Amino acid and Its metabolites	Small Peptide	C10H20N2O4	1b	0.7817	59652-61-8	1732.59	735.82	856.08	5577.86	5370.04	4819.11	1.56382	0.000702311	0.0430617	0.210851	-2.2457	down
MW0103706	Uridine-5'-diphosphate	Nucleotide and Its metabolites	Nucleotide and Its metabolites	C9H14N2O12P2	1a	0.9104	58-98-0	44358.6	53907.3	38925.2	14564	27672.7	19883.2	1.46801	0.0130513	0.150025	2.20849	1.14306	up
MW0103709	Uridine-5'-monophosphate	Nucleotide and Its metabolites	Nucleotide and Its metabolites	C9H13N2O9P	1a	0.9545	58-97-9	198275	225737	251843	99447.6	72164.2	109825	1.56601	0.00325045	0.075005	2.40144	1.2639	up
MW0159913	Inosine	Nucleotide and Its metabolites	Nucleotide and Its metabolites	C10H12N4O5	1a	0.9407	58-63-9	7648.98	6070.6	7577.55	12340.9	12214.2	11932.9	1.58396	0.00756961	0.122138	0.583676	-0.77676	down
MEDP0428	Cholesterol	Hormones and hormone related compounds	Hormones and hormone related compounds	C27H46O	3	0.6884	57-88-5	2752.32	3756.33	2948.85	26756.8	33825.1	23623.3	1.63352	0.0136371	0.154842	0.112315	-3.15438	down
MW0169369	L-Lysine	Amino acid and Its metabolites	Amino acids	C6H14N2O2	1b	0.9063	56-87-1	2291.89	4087.26	3702.54	73794	69926.9	67659	1.63565	0.000270134	0.0276051	0.0476946	-4.39003	down
FDATN01488	L-Glutamic acid	Amino acid and Its metabolites	Amino acids	C5H9NO4	1a	0.9481	56-86-0	146752	143478	156756	125805	119935	120106	1.57359	0.00991106	0.137021	1.22178	0.288988	up
MW0107214	Taurocyamine	Organic acid and Its derivatives	Sulfonic acids	C3H9N3O3S	1b	0.8198	543-18-0	347465	340954	421096	264871	245691	260953	1.53203	0.0424053	0.251386	1.4381	0.524165	up
MW0104373	2-[1-(Carboxymethyl)-3-methylcyclohexyl]acetic acid	Organic acid and Its derivatives	Organic acid and Its derivatives	C11H18O4	3	0.7473	5345-12-0	35976	35025.4	34889.9	31731.3	32321.5	32670.9	1.58545	0.00262924	0.0699813	1.09478	0.130643	up
MW0103626	Nicotinamide-Adenine-Dinucleotide	Nucleotide and Its metabolites	Nucleotide and Its metabolites	C21H28N7O14P2+	1a	0.8199	53-84-9 | 151411-04-0 | 121053-11-0 | 65085-09-8 | 865-05-4	41609.3	38457.4	41519	33149.3	37467.5	32395.5	1.39947	0.0379817	0.237635	1.1803	0.239156	up
MEDTP02919	Soyasaponin I	Terpenoids	Triterpene Saponin	C48H78O18	3	0.7619	51330-27-9	3421.07	3191.68	3172.74	1661.17	1534.17	1275.65	1.6106	0.000402803	0.0322116	2.18866	1.13005	up
FDATN00047	Fluorouracil	Heterocyclic compounds	Heterocyclic compounds	C4H3FN2O2	3	0.6874	51-21-8	199745	193636	169491	256110	250723	245883	1.55455	0.0139417	0.155827	0.74779	-0.419295	down
MW0052998	gamma-Linolenic Acid	FA	FFA	C18H30O2	1a	0.9528	506-26-3	6138.21	6585.75	7264.89	5284.77	4999.91	4853.7	1.5296	0.026481	0.206462	1.32041	0.400985	up
MW0054720	3-Hydroxymethylglutaric acid	Organic acid and Its derivatives	Organic acid and Its derivatives	C6H10O5	1a	0.8888	503-49-1	42014.7	37878.4	38917.5	74993.8	82041.4	72806.2	1.62945	0.00176761	0.0613931	0.516924	-0.951975	down
MW0141312	(-)-leukotoxin B	Aldehyde,Ketones,Esters	Esters	C18H32O3	1b	0.9134	503-07-1 | 32381-42-3	10932.2	8786.57	8805.4	6352.4	6369.16	3558.18	1.34522	0.0284088	0.210861	1.75213	0.809108	up
MW0131370	Desaminotyrosine	Phenolic acids	Phenolic acids	C9H10O3	1b	0.6825	501-97-3	1888.04	1202.24	1537.49	2860.78	3407.68	3073.22	1.53127	0.00402453	0.0846729	0.495389	-1.01336	down
MW0115305	Sorbitol	Carbohydrates and Its metabolites	Sugar alcohols	C6H14O6	1a	0.9468	50-70-4	1.67302e+06	1.42379e+06	1.19828e+06	2.3255e+06	2.14899e+06	1.8273e+06	1.40443	0.0289554	0.211609	0.681568	-0.553071	down
MEDL00439	Lactic acid	Organic acid and Its derivatives	Organic acid and Its derivatives	C3H6O3	2	0.9404	50-21-5 | 26100-51-6 | 598-82-3 | 26811-96-1	87937.5	32718.1	52957.7	236236	163657	157803	1.46683	0.0181695	0.182691	0.311305	-1.6836	down
MW0142383	Leucinic acid	Organic acid and Its derivatives	Organic acid and Its derivatives	C6H12O3	1a	0.9568	498-36-2	26048	16772.6	21240.3	57327.3	53781.8	48265.3	1.57846	0.0010738	0.0516348	0.401952	-1.31491	down
MEDN0469	Citraconic Acid	Organic acid and Its derivatives	Organic acid and Its derivatives	C5H6O4	1b	0.7619	498-23-7	29363.3	22783.3	23579.8	16754.9	17673	14715.8	1.50162	0.0355333	0.229589	1.54092	0.623789	up
MW0015996	Aucubin	Steroids	Steroid	C15H22O9	3	0.5063	479-98-1	379294	381939	385437	326574	344016	322250	1.58413	0.0119903	0.145551	1.15494	0.207815	up
MW0015301	8-Amino-7-oxononanoic acid	Organic acid and Its derivatives	Organic acid and Its derivatives	C9H17NO3	3	0.653	4707-58-8	20567.9	19587	21387.5	12676.1	16485.2	16018.7	1.44589	0.0301518	0.214969	1.36216	0.445896	up
MW0169998	Vandetanib	Others	Medicine	C22H24BrFN4O2	3	0.6567	443913-73-3 | 338992-00-0	4497.03	6793.91	7454.13	143218	132400	141757	1.63825	0.000306625	0.0286095	0.0449118	-4.47676	down
MW0011902	1,2-Dioleoyl-sn-Glycero-3-Phosphocholine	GP	PC	C44H84NO8P	3	0.885	4235-95-4	40920.6	36044.6	36158.1	49910.2	43604.5	47802	1.46253	0.0192948	0.182734	0.800495	-0.321036	down
MW0107019	Glutamylproline	Amino acid and Its metabolites	Small Peptide	C10H16N2O5	3	0.6229	41745-47-5	25493.8	1925.83	1996.61	59042.2	44146.8	46262.4	1.33252	0.0185202	0.182734	0.196828	-2.34499	down
MEDTN03135	Disodium 2-hydroxypentanedioate	Organic acid and Its derivatives	Organic acid and Its derivatives	C5H6Na2O5	1a	0.8347	40951-21-1	97820.2	91629.9	93032	55960.3	61801.2	50053.1	1.59889	0.00188119	0.0613931	1.6833	0.75129	up
MW0013504	2-Hydroxy-3-Methylbutanoic Acid	Organic acid and Its derivatives	Organic acid and Its derivatives	C5H10O3	1a	0.9672	4026-18-0	2337.41	1071.43	1235.85	6264.35	5992.21	5770.92	1.55812	0.00383785	0.0823603	0.257645	-1.95654	down
MEDL00375	Oglufanide	Amino acid and Its metabolites	Small Peptide	C16H19N3O5	3	0.7142	38101-59-6	25981.9	18895.7	24442.6	98513.9	108359	95823.9	1.62957	0.000284614	0.0277628	0.229008	-2.12653	down
MW0056738	FFA(16:1)	FA	FFA	C16H30O2	1a	0.9576	373-49-9	9065	11315.2	10593	5559.91	5969.81	4962.38	1.58812	0.00902012	0.134425	1.87807	0.909248	up
MW0103675	Thymidine-5'-phosphate	Nucleotide and Its metabolites	Nucleotide and Its metabolites	C10H15N2O8P	1b	0.6599	365-07-1	57162.5	63625.9	69636.3	23727.5	25286.2	29545.4	1.61729	0.00305929	0.0729471	2.42396	1.27737	up
MW0103527	Dephospho coenzyme a	CoEnzyme and vitamins	CoEnzyme and vitamins	C21H35N7O13P2S	1b	0.8639	3633-59-8	813507	707281	753611	495834	481731	414239	1.58469	0.00206019	0.0632965	1.63414	0.70853	up
MW0017203	Citranaxanthin	Terpenoids	Triterpene	C33H44O	3	0.7324	3604-90-8	99025.1	104641	110116	94216.5	88909.3	93587.7	1.43017	0.0414796	0.248646	1.13396	0.181371	up
MW0054114	Isopentenyl pyrophosphate	Organic acid and Its derivatives	Phosphoric acids	C5H12O7P2	1b	0.6284	358-71-4	4465.24	4714.93	4277.32	4039.5	3910.09	3899.21	1.48033	0.0393791	0.24043	1.13577	0.183668	up
MEDTN02419	Homocitric acid	Organic acid and Its derivatives	Organic acid and Its derivatives	C7H10O7	1b	0.925	3562-74-1	17828.9	17286.4	17687.3	5060.91	1110.42	604.28	1.46062	0.0076928	0.1232	7.79303	2.96218	up
MW0169311	Isocitric acid	Organic acid and Its derivatives	Organic acid and Its derivatives	C6H8O7	2	0.9518	320-77-4	3.68578e+06	3.40263e+06	2.84969e+06	4.85063e+06	4.78777e+06	4.87597e+06	1.53181	0.0238676	0.195496	0.684708	-0.546439	down
MW0004531	4-[[4-(4-Chlorophenyl)-2-thiazolyl]amino]phenol	Benzene and substituted derivatives	Benzene and substituted derivatives	C15H11ClN2OS	3	0.7317	312636-16-1	40178.5	44853.6	49032.7	57900.7	54615.7	51468	1.37758	0.0389641	0.23959	0.817546	-0.290628	down
MW0143858	Cedeodarin	Flavonoids	Flavonoid	C16H14O7	3	0.8312	31076-39-8	173751	161125	171857	141637	142459	138109	1.58693	0.0120049	0.145551	1.20021	0.263286	up
MW0118596	Hydroxyphenyllactic acid	Benzene and substituted derivatives	Phenolic acids	C9H10O4	1b	0.6927	306-23-0	5470.04	5477.48	4179.68	9386.15	12050.3	9508.64	1.5606	0.0129722	0.150025	0.48884	-1.03257	down
MEDL00543	3-Methyladipic acid	Organic acid and Its derivatives	Organic acid and Its derivatives	C7H12O4	1b	0.8941	3058-01-3 | 61898-58-6	1042.73	859.78	867.02	522.37	660.93	672.16	1.46977	0.0180672	0.182691	1.49264	0.577864	up
MW0115262	Sedoheptulose	Carbohydrates and Its metabolites	Sugars	C7H14O7	3	0.7896	3019-74-7	161956	154492	184409	94125.1	87259.5	57609.6	1.51308	0.0042955	0.0877918	2.09568	1.06742	up
MW0112788	3-Dehydroshikimate	Organic acid and Its derivatives	Organic acid and Its derivatives	C7H8O5	1b	0.7933	2922-42-1	1713.49	1033.44	1345.97	3813.08	2688.7	3029.61	1.51961	0.0153687	0.165735	0.429413	-1.21956	down
MW0000332	Methyl reserpate	Alkaloids	Alkaloids	C23H30N2O5	3	0.7959	2901-66-8	12418.2	11379	12147.8	18258.6	20330.5	18347.6	1.61641	0.00331157	0.0754935	0.631313	-0.663572	down
MW0063578	2-(((R)-2,3-Dihydroxypropyl)phosphoryloxy)-N,N,N-trimethylethanaminium	GP	PC	C8H21NO6P+	1a	0.9409	28319-77-9	374105	372152	393541	242211	241654	250639	1.63951	0.000662447	0.0418121	1.55179	0.633936	up
MEDL01870	1-(4-Hydroxy-3-methoxyphenyl)-3-decanone	Benzene and substituted derivatives	Phenolics	C17H26O3	1b	0.8812	27113-22-0	13788.1	13940.9	14319.8	13013.8	12917.8	12723.5	1.57215	0.007508	0.122062	1.08779	0.121407	up
MW0063386	Bovinic acid	FA	Oxidized lipids	C18H32O2	1b	0.7559	2540-56-9	13670.2	15083.6	13986.8	11551.7	12836.9	10226.4	1.36286	0.048539	0.268466	1.23474	0.304209	up
MW0126012	Oxypurinol	Nucleotide and Its metabolites	Nucleotide and Its metabolites	C5H4N4O2	1b	0.7396	2465-59-0 | 184764-63-4 | 187486-05-1 | 187486-06-2	5668.48	4291.04	5174.91	8218.92	8224.73	7181.82	1.51967	0.00636696	0.113862	0.640598	-0.642509	down
MW0053477	Geniposide	Heterocyclic compounds	Heterocyclic compounds	C17H24O10	3	0.7494	24512-63-8 | 169799-41-1 | 27745-20-6	15124.4	14926.4	15161.1	15587	15555.5	15449.5	1.54422	0.0102538	0.138394	0.970379	-0.043379	down
MW0103659	S-adenosylmethioninamine	Nucleotide and Its metabolites	Nucleotide and Its metabolites	C14H23N6O3S+	3	0.621	22365-13-5	1049.02	592.04	941.66	11115.3	11879.2	10834.8	1.63052	0.000144543	0.0182464	0.0763455	-3.71131	down
MW0115062	Bardoxolone	Organic acid and Its derivatives	Organic acid and Its derivatives	C31H41NO4	3	0.7432	218600-44-3	287467	279502	278499	253201	257911	260699	1.58357	0.00297363	0.0729471	1.09543	0.131501	up
MW0156094	Propan-2-yl 7-{(1R,2R,3S,5S)-2-[(3R)-3-(2,3-dihydro-1H-inden-2-yl)-3-hydroxyprop-1-en-1-yl]-3-fluoro-5-hydroxycyclopentyl}hept-5-enoate	Aldehyde,Ketones,Esters	Esters	C27H37FO4	2	0.9055	208114-93-6	10374.6	10179.4	10586.5	6996.47	7389.96	7197.5	1.63819	4.12578e-05	0.00885393	1.44276	0.528833	up
MW0061712	14,15-Leukotriene C4(ExC4)	GP	PI	C47H83O13P	1b	0.5363	206059-96-3	236043	203110	192956	518672	460490	359340	1.56409	0.0294952	0.21312	0.472251	-1.08237	down
MEDL00377	Glu-Phe	Amino acid and Its metabolites	Small Peptide	C14H18N2O5	1b	0.6292	20556-22-3	28665.2	30180.1	29244.6	27561.9	27906.6	26750.2	1.42839	0.0273636	0.209574	1.07141	0.09951	up
MW0127095	Amifostine	Others	Others	C5H15N2O3PS	2	0.8433	20537-88-6	439438	412095	477192	269862	259606	282611	1.61607	0.00650267	0.114474	1.6362	0.710348	up
MW0143587	5-Chloro-3-(4-methylsulfonylphenyl)-2-pyridin-3-ylpyridine	Heterocyclic compounds	Heterocyclic compounds	C17H13ClN2O2S	3	0.6972	202409-31-2	252341	250933	244305	292524	274270	272583	1.51743	0.0283216	0.210861	0.890636	-0.167092	down
MW0054404	Loganin	Heterocyclic compounds	Heterocyclic compounds	C17H26O10	3	0.7313	18524-94-2	731.11	944.53	993.42	3875.58	3440.13	3014.92	1.62247	0.00533288	0.100389	0.258364	-1.95252	down
MW0123741	Indole-3-lactic acid	Heterocyclic compounds	Indole and Its derivatives	C11H11NO3	1b	0.6107	1821-52-9 | 832-97-3	3376.75	3115.98	2407.56	6911.48	6151.13	4719	1.50982	0.0285917	0.210861	0.500533	-0.998462	down
MW0144983	Maltose 1-phosphate	Organic acid and Its derivatives	Organic acid and Its derivatives	C12H23O14P	3	0.7687	15896-49-8	62776.8	61066.9	59956.2	56558	58261.1	57935.6	1.46069	0.0260285	0.206019	1.06393	0.0894095	up
MEDP1654	1-Methyladenosine	Nucleotide and Its metabolites	Nucleotide and Its metabolites	C11H15N5O4	3	0.5685	15763-06-1	65191.1	63224.6	54726.6	80016.1	82196.9	80858	1.5397	0.0214857	0.190115	0.753452	-0.408413	down
MW0108640	N-Acetyl-L-glutamyl 5-phosphate	Organic acid and Its derivatives	Organic acid and Its derivatives	C7H12NO8P	3	0.5589	15383-57-0	58256.1	65119.8	69213	34838.6	34720.8	34499.2	1.62463	0.0114708	0.144802	1.85077	0.888129	up
MW0193995	Taurolithocholic acid 3-sulfate	Bile acids	Bile acids	C26H45NO8S2	3	0.6769	15324-65-9	293.55	371.31	246.36	220.29	133.53	159.95	1.37566	0.04696	0.264938	1.7736	0.826677	up
MEDN0417	(Rs)-Mevalonic Acid	Organic acid and Its derivatives	Organic acid and Its derivatives	C6H12O4	1b	0.7127	150-97-0	17787.3	16264.6	16163	20546.6	20035.4	18352.2	1.42861	0.028594	0.210861	0.85205	-0.230991	down
MW0106932	Glu-Val	Amino acid and Its metabolites	Small Peptide	C10H18N2O5	3	0.6552	1453453	3982.87	7423.15	7836.65	151488	145663	147017	1.63148	1.23328e-06	0.000946573	0.043323	-4.52872	down
MW0123208	Capsazepine	Heterocyclic compounds	Heterocyclic compounds	C19H21ClN2O2S	1b	0.7997	138977-28-3	16708.1	15759.8	15875.5	20397.5	21270.7	19989.8	1.61015	0.000980772	0.0501128	0.784058	-0.350967	down
MW0109254	Phosphoenolpyruvate	Organic acid and Its derivatives	Phosphoric acids	C3H5O6P	1a	0.955	138-08-9	4419.2	3842.26	4796.99	12339.8	15682.6	16316	1.61899	0.0107331	0.139491	0.294517	-1.76358	down
MW0123449	Cycloartomunoxanthone	Flavonoids	Xanthone	C26H24O7	3	0.6897	135023-20-0	1928.66	1442.13	1792.76	2380.07	3172.55	2991.83	1.47356	0.0231898	0.1924	0.604316	-0.726624	down
MW0158310	H-Trp-ser-OH	Amino acid and Its metabolites	Small Peptide	C14H17N3O4	1b	0.7735	133101-40-3	18256.2	18226.1	19874.4	15562.2	16243.9	16875.9	1.47354	0.0224894	0.19076	1.15765	0.211201	up
MW0103684	Uridine-5'-diphosphate-glucose	Nucleotide and Its metabolites	Nucleotide and Its metabolites	C15H24N2O17P2	2	0.9865	133-89-1	2.90692e+06	3.14353e+06	3.46677e+06	1.4977e+06	1.90056e+06	1.83714e+06	1.57911	0.00280767	0.0700613	1.81786	0.862242	up
MW0113863	2'-Adenylic acid	Nucleotide and Its metabolites	Nucleotide and Its metabolites	C10H14N5O7P	1b	0.5522	130-49-4 | 81012-86-4	7191.59	6943.7	6255.29	16445.1	15468.4	13549.6	1.62277	0.00583911	0.1071	0.448508	-1.15679	down
MW0147562	cis-Zeatin riboside monophosphate	Nucleotide and Its metabolites	Nucleotide and Its metabolites	C15H22N5O8P	3	0.7384	125225-71-0	37921.7	36919.7	36776.9	33447.4	34069.6	34437.8	1.58545	0.0026292	0.0699813	1.09478	0.130643	up
MW0004191	3-tert-Butyl-4-hydroxyanisole	Benzene and substituted derivatives	Phenolics	C11H16O2	3	0.77	121-00-6	6057.95	6284.87	6049.82	5864.29	5886.88	5658.49	1.37814	0.0365884	0.23197	1.05646	0.0792405	up
MW0108641	N-Acetylleucine	Amino acid and Its metabolites	Amino acid derivatives	C8H15NO3	1b	0.6232	1188-21-2	32516.7	33689.8	34214.4	31212.6	30025.6	30220.4	1.52057	0.0107003	0.139491	1.09799	0.134868	up
MW0156369	Arginyl-2-amino-5-phosphono-3-pentenoic acid	Amino acid and Its metabolites	Amino acid derivatives	C11H22N5O6P	3	0.6988	114301-25-6	12540.2	14315.5	14161.5	20547	20177.6	21071.4	1.60979	0.00213567	0.0640793	0.663751	-0.591287	down
MW0109523	Raltitrexed	Others	FDA	C21H22N4O6S	3	0.7551	112887-68-0	19420.8	15002.7	17348.2	12443.1	14043.3	10594.3	1.37392	0.041987	0.249596	1.39619	0.481499	up
MW0013103	Glycerophosphoric acid	GP	PA	C3H9O6P	1a	0.9581	-	132583	106870	149501	73511.9	74215.6	55867	1.51888	0.0223585	0.19076	1.91044	0.933902	up
MW0168683	Aconitic acid	Organic acid and Its derivatives	Organic acid and Its derivatives	C6H6O6	1b	0.7612	-	9245.85	9522.84	8070.13	11629.4	11690.2	12474.6	1.53772	0.00805838	0.126228	0.74981	-0.415404	down
MW0109000	O-Phospho-L-tyrosine	Organic acid and Its derivatives	Phosphoric acids	C9H12NO6P	1b	0.6374	-	7348.18	7190.88	7714.1	6662.2	6624.28	6841.16	1.49916	0.0298552	0.213564	1.1056	0.144832	up
MEDL00401	Confertifoline	Aldehyde,Ketones,Esters	Esters	C15H22O2	2	0.96	-	71903.9	70336.2	71364.9	75540	77024.7	75569.8	1.58534	0.00199526	0.062968	0.936312	-0.0949389	down
MW0159839	Cytarabine	Nucleotide and Its metabolites	Nucleotide and Its metabolites	C9H13N3O5	2	0.8078	-	570153	558310	604615	380103	375471	386625	1.63529	0.00341234	0.0754935	1.51732	0.601523	up
MW0194167	Uridine-5'-diphospho-N-acetylgalactosamine disodium salt	Nucleotide and Its metabolites	Nucleotide and Its metabolites	C17H27N3O17P2	3	0.8922	-	2.49908e+06	2.68808e+06	2.96268e+06	1.27608e+06	1.30681e+06	1.26377e+06	1.63213	0.00823883	0.127493	2.11868	1.08317	up
MW0105155	4-(Phosphonooxy)-L-threonine	Amino acid and Its metabolites	Amino acid derivatives	C4H10NO7P	3	0.8743	-	12921.5	14328	15535.3	5450.09	5517.63	7436.12	1.59153	0.001351	0.0536896	2.32478	1.21709	up
MW0158467	Tyr-Glu-Val-Lys	Amino acid and Its metabolites	Small Peptide	C25H39N5O8	3	0.8502	-	79815.4	89178.9	94229.7	66800.2	64961.8	66733.8	1.55186	0.0340017	0.226608	1.32609	0.407183	up
MW0011579	(R)-10-hydroxystearic acid	FA	Oxidized lipids	C18H36O3	3	0.8466	-	492.43	939.36	735.64	31731.3	32321.5	32670.9	1.6389	3.4906e-06	0.00187271	0.0224085	-5.47981	down
MEDP1398	Carnitine C16:1	FA	CAR	C23H43NO4	3	0.8333	-	30247	30484.2	32195.8	28873	26929.9	28809.1	1.38633	0.0351774	0.229125	1.09827	0.135236	up
MW0140409	APMF-Glu	Others	Others	C19H25N3O5	3	0.8291	-	2995.57	3008.91	2339.7	2239.51	1605.99	1649.2	1.38184	0.0345862	0.228375	1.51859	0.60273	up
MW0049056	trans-Crotonyl CoA	CoEnzyme and vitamins	CoEnzyme and vitamins	C25H40N7O17P3S	3	0.8057	-	2653.52	2205.11	1024.67	7852.96	7567.58	6500.2	1.51603	0.0012361	0.0516348	0.26839	-1.8976	down
MW0154245	N-Acetyl-O-demethylpuromycin	Nucleotide and Its metabolites	Nucleotide and Its metabolites	C23H29N7O6	3	0.7845	-	2170.8	2836.31	2419.95	3518	4053.74	3390.85	1.48434	0.0138156	0.155506	0.677491	-0.561726	down
MW0103960	[(E)-4-Methyl-5-Oxidanyl-Pent-3-Enyl]-Phosphonooxy-Phosphinic Acid	Organic acid and Its derivatives	Organic acid and Its derivatives	C6H14O7P2	3	0.7829	-	95750.9	90738	91755	50211.3	69692.6	53719.1	1.51902	0.0226711	0.191544	1.60258	0.680392	up
MW0002151	2,3-Dihydro-2,3-dihydroxy-4-(4-hydroxyphenyl)-1H-phenalen-1-one	Benzene and substituted derivatives	Benzene and substituted derivatives	C19H14O4	3	0.7761	-	14531.8	12903.7	13454.2	10063.4	11019.5	11324.2	1.51672	0.011033	0.140933	1.26175	0.335427	up
MW0143039	3-Methoxytyramine-betaxanthin	Benzene and substituted derivatives	Phenolics	C18H20N2O6	3	0.7578	-	2516.95	2532.41	2866.25	945.7	1443.09	1719.19	1.45735	0.0159065	0.169827	1.92689	0.946271	up
MW0129843	13-(3,4-dihydroxyphenyl)-5-(3-hydroxyphenyl)-18-[3,5,7-trihydroxy-2-(3-hydroxyphenyl)-3,4-dihydro-2H-1-benzopyran-4-yl]-4,12,14-trioxapentacyclo[11.7.1.0(2),(1)(1).0(3),.0(1),(2)]henicosa-2(11),3(8),9,15(20),16,18-hexaene-6,9,17,19,21-pentol	Benzene and substituted derivatives	Benzene and substituted derivatives	C45H36O16	3	0.7508	-	25594.2	26456.2	34249.2	12144.3	17120.2	16972.7	1.49703	0.0213549	0.190115	1.86645	0.900297	up
MW0103419	L-Thioinosine	Nucleotide and Its metabolites	Nucleotide and Its metabolites	C10H12N4O4S	3	0.742	-	107462	94437.9	96545	61982.7	59689	48031.4	1.5699	0.00194608	0.0623326	1.75863	0.81445	up
MW0149611	Gln-Ala-Glu-Asp	Amino acid and Its metabolites	Small Peptide	C17H27N5O10	3	0.733	-	52449.8	3316.27	46569.9	130765	96994.9	140736	1.15371	0.012775	0.148996	0.277713	-1.84833	down
MW0169303	Indoprofen	Heterocyclic compounds	Heterocyclic compounds	C17H15NO3	3	0.7246	-	3648.21	3859.84	4153.08	2931.62	3333.95	2472.7	1.38523	0.0385784	0.239275	1.33449	0.416288	up
MW0103954	(Aminomethyl)phosphonic acid	Organic acid and Its derivatives	Organic acid and Its derivatives	CH6NO3P	3	0.7173	-	177897	165260	136108	238449	235881	233816	1.52838	0.0241997	0.197462	0.676787	-0.563225	down
MW0146517	(7R,8Z)-bacteriochlorophyll b	Heterocyclic compounds	Heterocyclic compounds	C55H72MgN4O6	3	0.7098	-	29377.6	26482.6	26592.2	53540.7	51471.9	42212.4	1.58653	0.0191946	0.182734	0.560043	-0.83639	down
MW0006983	[(2R,3R)-5,7-dihydroxy-2-(2,3,4,5-tetrahydroxy-6-oxobenzo[7]annulen-8-yl)-3,4-dihydro-2H-chromen-3-yl] 3,4,5-trihydroxybenzoate	Heterocyclic compounds	Heterocyclic compounds	C27H20O13	3	0.6759	-	21573.9	21034.4	21153.6	15280.2	15149.9	12947	1.58358	0.00961259	0.137021	1.46994	0.555758	up
MEDN1087	UDP-D-galactose	Nucleotide and Its metabolites	Nucleotide and Its metabolites	C15H24N2O17P2	3	0.6728	-	525878	561836	621571	274816	348966	337069	1.57618	0.00263809	0.0699813	1.77893	0.831008	up
MW0055719	1-(9Z-octadecenoyl)-2-octadecanoyl-glycero-3-phosphate	GP	PA	C39H75O8P	3	0.66	-	12470.3	18908.5	15542.9	55471.7	90703.9	85316	1.5977	0.0274419	0.209574	0.202693	-2.30263	down
MW0148641	D-Mannonic acid	Organic acid and Its derivatives	Organic acid and Its derivatives	C6H12O7	3	0.6532	-	2407.75	2458.87	5205.31	105071	97052.1	107071	1.6284	0.000382261	0.0322116	0.0325748	-4.9401	down
MW0143776	Aminodeoxyfutalosine	Nucleotide and Its metabolites	Nucleotide and Its metabolites	C19H19N5O6	3	0.6389	-	1754.88	1044.51	1105.92	2459.11	3583.37	2544.77	1.46651	0.0290889	0.211609	0.45478	-1.13676	down
MW0157072	S-Inosyl-L-homocysteine	Amino acid and Its metabolites	Amino acid derivatives	C14H19N5O6S	3	0.6359	-	418817	363671	325694	1.15535e+06	1.12884e+06	932752	1.61967	0.00466557	0.0927066	0.344483	-1.5375	down
MW0015657	all-trans-Pentaprenyl diphosphate	Organic acid and Its derivatives	Phosphoric acids	C25H44O7P2	3	0.6291	-	5675.63	5220.78	5543.21	4867.77	4010.62	4293.67	1.43941	0.0307412	0.217725	1.24807	0.319696	up
MW0106870	Glutaminyl-threonine	Amino acid and Its metabolites	Small Peptide	C9H17N3O5	3	0.6155	-	81537.5	85035.1	101218	66198	74302.4	61056.9	1.40196	0.0463049	0.262839	1.32861	0.409917	up
MW0126763	thiamin-PPi	CoEnzyme and vitamins	CoEnzyme and vitamins	C12H18N4O7P2S	3	0.5436	-	41830.8	28387.8	12338.6	90371.3	55628.4	96934.4	1.36002	0.03187	0.218969	0.339834	-1.5571	down
MW0057349	PC(20:4(5Z,8Z,11Z,14Z)/18:0)	GP	PC	C46H84NO8P	3	0.5189	-	171332	94061.4	188839	257171	282384	345054	1.36424	0.0218819	0.190115	0.513484	-0.961608	down
MW0109560	S-(Formylmethyl)glutathione	Amino acid and Its metabolites	Small Peptide	C12H19N3O7S	3	0.518	-	1810.36	2520.3	1966.31	10408.3	10118.5	7190.03	1.61332	0.0167679	0.175532	0.22719	-2.13803	down
MW0148239	delta-(L-2-Aminoadipyl)-L-cysteinyl-D-valine	Amino acid and Its metabolites	Small Peptide	C14H25N3O6S	3	0.5076	-	11194.7	10635.6	10301.8	7254.99	7922.76	6816.54	1.59194	0.00146435	0.0561159	1.46093	0.546888	up
MW0145782	Asn-Ile-Arg-Asp	Amino acid and Its metabolites	Small Peptide	C20H36N8O8	3	0.8865	-	8152.41	7047.25	7533.82	5692.11	6253.46	6013.53	1.5167	0.0217544	0.190115	1.26585	0.340103	up
MW0151861	Isorebaudioside A	Others	Others	C44H70O23	3	0.8678	-	3810.97	3250.25	3764.82	5872.54	6466.28	6027.97	1.60598	0.000574711	0.038564	0.589436	-0.762594	down
MW0149379	Gal1-3[Fuc1-4]GlcNAc1-3Gal1-4GlcNAcSp	Carbohydrates and Its metabolites	Sugar derivatives	C36H61N5O25	3	0.8618	-	15408	13907.4	14273.4	6954.44	8992.69	7779.5	1.59389	0.00119703	0.0516348	1.83713	0.877452	up
MW0076484	TG(18:1(9Z)/22:2(13Z,16Z)/18:4(6Z,9Z,12Z,15Z))	GL	TG	C61H104O6	3	0.8531	-	9397.45	8551.24	7566.1	13292.4	17956.8	13145.8	1.50812	0.0460231	0.261978	0.574721	-0.799065	down
MW0159270	Validamine 7-phosphate	Organic acid and Its derivatives	Organic acid and Its derivatives	C7H16NO7P	3	0.7943	-	477828	390887	537645	238134	235098	239834	1.58818	0.0322334	0.218969	1.97227	0.979857	up
MW0155437	Phe4Cl-Tyr-OH	Amino acid and Its metabolites	Small Peptide	C23H19ClN2O7	3	0.7227	-	16025.5	14007.4	12583.2	38436.3	35394.9	32833.2	1.62113	0.000927171	0.0493911	0.399534	-1.32361	down
MW0158690	Tyr-HoPhe-OH	Amino acid and Its metabolites	Small Peptide	C25H24N2O7	3	0.6496	-	26999	28771	28129.6	26020.9	25109.7	24128.9	1.45252	0.0187882	0.182734	1.1148	0.156788	up
MW0140310	L-lactyl-2-diphospho-5'-guanosine	Nucleotide and Its metabolites	Nucleotide and Its metabolites	C13H19N5O13P2	3	0.6217	-	5446.01	6082.47	6486.54	25137.1	21255.8	22603	1.63778	0.00272585	0.0699813	0.261103	-1.93731	down
MW0141123	1,2-Dioleoyl-sn-glycero-3-phospho-(1'-myo-inositol)	GP	PI	C45H83O13P	3	0.5928	-	8140.93	7988.62	6575.58	9498.24	10445.3	9810.67	1.45136	0.0238094	0.195496	0.76309	-0.390076	down
MW0142069	2,5-diamino-6-(5-phospho-D-ribitylamino)pyrimidin-4(3H)-one	Heterocyclic compounds	Heterocyclic compounds	C9H18N5O8P	3	0.5247	-	360581	393886	414280	260747	240930	247997	1.61061	0.00650785	0.114474	1.55901	0.64063	up
